# Supplementary material for: Binary solvent participation in crystals of a multi-aromatic 1,2,3-triazole
Source: Acta Crystallogr E Crystallogr Commun. 2025 Jan 1;81(Pt 1):38–41. doi: 10.1107/S2056989024011915 (PMC11701773; doi:10.1107/S2056989024011915)
Supplement: Supplementary file 1 [file e-81-00038-sup1.cif]

##############################################################################
#                                                                            #
# This CIF contains the data in a paper accepted for publication in          #
# Acta Crystallographica Section E. It conforms to the requirements of       #
# Notes for Authors for Acta Crystallographica Section E, and has been       #
# peer reviewed under the auspices of the IUCr Commission on Journals.       #
#                                                                            #
# Full details of the Crystallographic Information File format               #
# are given in the paper "The Crystallographic Information File (CIF):       #
# a New Standard Archive File for Crystallography" by S. R. Hall, F. H.      #
# Allen and I. D. Brown [Acta Cryst. (1991), A47, 655-685].                  #
#                                                                            #
# The current version of the core CIF dictionary is obtainable from          #
# ftp://ftp.iucr.org/pub/cif_core.dic.                                       #
#                                                                            #
# Software is freely available for graphical display of the structure(s)     #
# in this CIF. For information consult the CIF software page                 #
# http://www.iucr.org/resources/cif/software.                                #
#                                                                            #
# This file may be used for bona fide research purposes within the           #
# scientific community so long as proper attribution is given to the journal # 
# article from which it was obtained.                                        #
#                                                                            #
##############################################################################
data_I
_audit_creation_method
;
Olex2 1.5
(compiled 2021.11.18 svn.ra9532c28 for OlexSys, GUI svn.r6427)
;
_journal_date_recd_electronic     2024-09-19
_journal_date_accepted     2024-12-08
_journal_name_full     'Acta Crystallographica, Section E'
_journal_year     2025
_journal_volume     81
_journal_issue      1
_journal_page_first     0
_journal_page_last     0
_journal_paper_category     GO
_journal_paper_doi     10.1107/S2056989024011915
_journal_coeditor_code     EV2012
_publ_contact_author_name     'Jonathan Filley'
_publ_contact_author_address
;
Oligometrics, Inc.
2510 47th Street, Suite 208
Boulder, CO
80301
USA
;
_publ_contact_author_email     'jfilley@oligometrics.com'
_publ_contact_author_fax     ?
_publ_contact_author_phone     ?
_publ_section_title
;
Binary solvent participation in crystals of a multi-aromatic 1,2,3-triazole
;
loop_
    _publ_author_name
    _publ_author_footnote
    _publ_author_address
    'Filley, Jonathan' .
;
Oligometrics, Inc.
2510 47th Street, Suite 208
Boulder, CO
80301
USA
;
_publ_section_synopsis
;
Crystals of a multi-aromatic substituted 1,2,3-triazole have an extensive
hydrogen-bonding network with two water and two acetonitrile molecules
participating in the structure. The compound is a dimer serving as a starting
material for higher oligomers and molecules featuring extensive functionality.
;
_chemical_name_systematic
;\
4-{[(4-{[1-({[(3,4-Dimethoxyphenyl)methyl](3-acetamidophenyl)carbamoyl}\
methyl)-1<i>H</i>-1,2,3-triazol-4-yl]methoxy}-3-methoxyphenyl)methyl]amino}\
benzoic acid--acetonitrile--water (1/2/2)
;
_chemical_name_common     ?
_chemical_formula_moiety     'C37 H38 N6 O8, 2(C2 H3 N), 2(H2 O)'
_chemical_formula_sum     'C41 H48 N8 O10'
_chemical_formula_iupac     'C37 H38 N6 O8, 2C2 H3 N, 2H2 O'
_chemical_formula_weight     812.87
_chemical_melting_point     ?
_space_group_crystal_system     triclinic
_space_group_name_H-M_alt     'P -1'
_space_group_name_Hall     '-P 1'
loop_
    _space_group_symop_operation_xyz
    'x, y, z'
    '-x, -y, -z'
_cell_length_a     9.1493(2)
_cell_length_b     12.3058(3)
_cell_length_c     20.1432(5)
_cell_angle_alpha     76.076(2)
_cell_angle_beta     84.791(2)
_cell_angle_gamma     71.829(2)
_cell_volume     2091.19(10)
_cell_formula_units_Z     2
_cell_measurement_reflns_used     15358
_cell_measurement_theta_min     3.8050
_cell_measurement_theta_max     75.7890
_cell_measurement_temperature     100.00
_exptl_crystal_description     plate
_exptl_crystal_colour     'clear colourless'
_exptl_crystal_size_max     0.9
_exptl_crystal_size_mid     0.3
_exptl_crystal_size_min     0.05
_exptl_crystal_density_diffrn     1.291
_exptl_crystal_density_meas     ?
_exptl_crystal_density_method     ?
_exptl_crystal_F_000     860
_exptl_absorpt_coefficient_mu     0.779
_exptl_absorpt_correction_type     multi-scan
_exptl_absorpt_process_details
;
(CrysAlisPro, Agilent, 2014)
;
_exptl_absorpt_correction_T_min     0.72780
_exptl_absorpt_correction_T_max     1.00000
_exptl_special_details     ?
_diffrn_ambient_temperature     100.00
_diffrn_source     ?
_diffrn_radiation_type     CuK\a
_diffrn_radiation_wavelength     1.54184
_diffrn_measurement_device_type     'Xcalibur, Onyx, Ultra'
_diffrn_measurement_device     'four-circle diffractometer'
_diffrn_measurement_method     '\w scans'
_diffrn_detector_area_resol_mean     8.2603
_diffrn_reflns_number     32961
_diffrn_reflns_av_R_equivalents     0.0476
_diffrn_reflns_av_unetI/netI     0.0331
_diffrn_reflns_theta_min     3.880
_diffrn_reflns_theta_max     76.438
_diffrn_reflns_theta_full     67.684
_diffrn_measured_fraction_theta_max     0.976
_diffrn_measured_fraction_theta_full     1.000
_diffrn_reflns_limit_h_min     -11
_diffrn_reflns_limit_h_max     11
_diffrn_reflns_limit_k_min     -15
_diffrn_reflns_limit_k_max     15
_diffrn_reflns_limit_l_min     -25
_diffrn_reflns_limit_l_max     25
_refine_special_details     ?
_reflns_number_total     8593
_reflns_number_gt     7480
_reflns_threshold_expression     'I > 2\s(I)'
_refine_ls_structure_factor_coef     Fsqd
_refine_ls_matrix_type     full
_refine_ls_R_factor_all     0.0521
_refine_ls_R_factor_gt     0.0452
_refine_ls_wR_factor_gt     0.1217
_refine_ls_wR_factor_ref     0.1301
_refine_ls_goodness_of_fit_ref     1.038
_refine_ls_restrained_S_all     1.038
_refine_ls_number_reflns     8593
_refine_ls_number_parameters     724
_refine_ls_number_restraints     0
_refine_ls_hydrogen_treatment     refall
_refine_ls_weighting_scheme     calc
_refine_ls_weighting_details
              'w=1/[\s^2^(Fo^2^)+(0.0749P)^2^+0.6126P] where P=(Fo^2^+2Fc^2^)/3'
_atom_sites_solution_hydrogens     difmap
_atom_sites_solution_primary     ?
_atom_sites_solution_secondary     ?
_refine_ls_shift/su_max     0.000
_refine_ls_shift/su_mean     0.000
_refine_diff_density_max     0.319
_refine_diff_density_min     -0.249
_refine_ls_extinction_method     none
_refine_ls_extinction_coef     .
loop_
    _atom_type_symbol
    _atom_type_description
    _atom_type_scat_dispersion_real
    _atom_type_scat_dispersion_imag
    _atom_type_scat_source
    'C' 'C' 0.0181 0.0091
                         'International Tables Vol C Tables 4.2.6.8 and 6.1.1.4'
    'H' 'H' 0.0000 0.0000
                         'International Tables Vol C Tables 4.2.6.8 and 6.1.1.4'
    'N' 'N' 0.0311 0.0180
                         'International Tables Vol C Tables 4.2.6.8 and 6.1.1.4'
    'O' 'O' 0.0492 0.0322
                         'International Tables Vol C Tables 4.2.6.8 and 6.1.1.4'
_computing_data_collection
;
CrysAlisPro (Agilent, 2014)
;
_computing_cell_refinement
;
CrysAlisPro (Agilent, 2014)
;
_computing_data_reduction
;
CrysAlisPro (Agilent, 2014)
;
_computing_structure_solution
;
<i>SHELXT</i> (Sheldrick, 2015a)
;
_computing_structure_refinement
;
<i>SHELXL2013/4</i> (Sheldrick, 2015b)
;
_computing_molecular_graphics
;
Olex2 1.5 (Dolomanov <i>et al.</i>,  2009)
;
_computing_publication_material
;
Olex2 1.5 (Dolomanov <i>et al.</i>,  2009)
;
loop_
    _atom_site_type_symbol
    _atom_site_label
    _atom_site_fract_x
    _atom_site_fract_y
    _atom_site_fract_z
    _atom_site_U_iso_or_equiv
    _atom_site_adp_type
    _atom_site_calc_flag
    _atom_site_occupancy
    _atom_site_disorder_assembly
    _atom_site_disorder_group
    O O1 1.17136(13) 0.88775(10) -0.09107(6) 0.0306(2) Uani d 1 . .
    O O2 1.09733(13) 0.79667(11) -0.15897(6) 0.0352(3) Uani d 1 . .
    O O3 0.27550(12) 0.47527(9) 0.04633(5) 0.0271(2) Uani d 1 . .
    O O4 0.43548(12) 0.35313(8) 0.15043(5) 0.0260(2) Uani d 1 . .
    O O5 0.52857(11) -0.19991(9) 0.30496(5) 0.0246(2) Uani d 1 . .
    O O6 0.33685(14) -0.32839(10) 0.56423(6) 0.0334(2) Uani d 1 . .
    O O7 0.19717(14) -0.48177(10) 0.60142(6) 0.0337(2) Uani d 1 . .
    O O8 -0.13498(12) -0.02355(11) 0.38717(6) 0.0329(3) Uani d 1 . .
    O O9 -0.00690(15) 0.13658(12) 0.29127(7) 0.0398(3) Uani d 1 . .
    H H9A -0.045(3) 0.144(2) 0.2472(14) 0.059(7) Uiso d 1 . .
    H H9B -0.049(3) 0.074(3) 0.3171(15) 0.069(8) Uiso d 1 . .
    O O10 0.76143(15) 0.36388(12) 0.29092(6) 0.0416(3) Uani d 1 . .
    H H10A 0.745(3) 0.382(2) 0.3354(14) 0.060(7) Uiso d 1 . .
    H H10B 0.840(3) 0.291(2) 0.2981(13) 0.055(7) Uiso d 1 . .
    N N1 0.54927(14) 0.86351(10) 0.06410(7) 0.0253(3) Uani d 1 . .
    H H1A 0.548(2) 0.8990(19) 0.0983(11) 0.035(5) Uiso d 1 . .
    N N2 0.57880(13) 0.09002(10) 0.17503(6) 0.0220(2) Uani d 1 . .
    N N3 0.52279(13) 0.00184(10) 0.18158(6) 0.0224(2) Uani d 1 . .
    N N4 0.40357(12) 0.01865(10) 0.22590(6) 0.0211(2) Uani d 1 . .
    N N5 0.33120(12) -0.26564(10) 0.29033(6) 0.0197(2) Uani d 1 . .
    N N6 -0.22795(13) -0.11497(10) 0.32250(6) 0.0220(2) Uani d 1 . .
    H H6 -0.309(2) -0.1305(17) 0.3157(10) 0.030(5) Uiso d 1 . .
    N N7 0.1766(2) 0.37004(18) 0.29711(11) 0.0564(5) Uani d 1 . .
    N N8 0.23890(19) -0.01332(18) 0.40928(10) 0.0548(5) Uani d 1 . .
    C C1 1.07409(16) 0.83931(13) -0.10892(7) 0.0249(3) Uani d 1 . .
    C C2 0.94033(16) 0.84063(12) -0.06241(7) 0.0237(3) Uani d 1 . .
    C C3 0.92719(17) 0.88189(12) -0.00259(7) 0.0242(3) Uani d 1 . .
    H H3 1.007(2) 0.9052(16) 0.0086(9) 0.027(4) Uiso d 1 . .
    C C4 0.79857(16) 0.88776(12) 0.03891(7) 0.0234(3) Uani d 1 . .
    H H4 0.790(2) 0.9183(16) 0.0795(10) 0.027(4) Uiso d 1 . .
    C C5 0.67743(16) 0.85103(11) 0.02278(7) 0.0218(3) Uani d 1 . .
    C C6 0.69374(16) 0.80324(12) -0.03534(7) 0.0243(3) Uani d 1 . .
    H H6A 0.618(2) 0.7733(16) -0.0472(9) 0.024(4) Uiso d 1 . .
    C C7 0.82255(17) 0.80019(13) -0.07722(7) 0.0248(3) Uani d 1 . .
    H H7 0.833(2) 0.7680(16) -0.1162(9) 0.025(4) Uiso d 1 . .
    C C8 0.41784(16) 0.82927(12) 0.05275(8) 0.0258(3) Uani d 1 . .
    H H8A 0.396(2) 0.8517(17) 0.0036(11) 0.033(5) Uiso d 1 . .
    H H8B 0.325(2) 0.8750(17) 0.0789(10) 0.033(5) Uiso d 1 . .
    C C9 0.43676(15) 0.69880(12) 0.07817(7) 0.0221(3) Uani d 1 . .
    C C10 0.52712(15) 0.63117(12) 0.13346(7) 0.0225(3) Uani d 1 . .
    H H10 0.590(2) 0.6636(16) 0.1549(9) 0.027(4) Uiso d 1 . .
    C C11 0.53054(15) 0.51384(12) 0.16017(7) 0.0219(3) Uani d 1 . .
    H H11 0.593(2) 0.4681(17) 0.1983(10) 0.028(4) Uiso d 1 . .
    C C12 0.44282(15) 0.46574(12) 0.13011(7) 0.0214(3) Uani d 1 . .
    C C13 0.35354(15) 0.53324(12) 0.07247(7) 0.0219(3) Uani d 1 . .
    C C14 0.35076(16) 0.64869(12) 0.04727(7) 0.0228(3) Uani d 1 . .
    H H14 0.290(2) 0.6954(17) 0.0081(10) 0.028(4) Uiso d 1 . .
    C C15 0.19367(19) 0.53567(14) -0.01514(8) 0.0301(3) Uani d 1 . .
    H H15A 0.153(2) 0.4791(19) -0.0284(11) 0.040(5) Uiso d 1 . .
    H H15B 0.262(2) 0.5605(18) -0.0502(11) 0.036(5) Uiso d 1 . .
    H H15C 0.106(2) 0.6029(18) -0.0067(10) 0.032(5) Uiso d 1 . .
    C C16 0.51982(16) 0.27934(12) 0.20980(7) 0.0227(3) Uani d 1 . .
    H H16A 0.629(2) 0.2738(16) 0.2041(9) 0.025(4) Uiso d 1 . .
    H H16B 0.480(2) 0.3104(16) 0.2517(10) 0.027(4) Uiso d 1 . .
    C C17 0.49516(15) 0.16367(12) 0.21461(7) 0.0212(3) Uani d 1 . .
    C C18 0.38211(15) 0.11808(12) 0.24765(7) 0.0222(3) Uani d 1 . .
    H H18 0.303(2) 0.1451(17) 0.2770(10) 0.028(4) Uiso d 1 . .
    C C19 0.31026(15) -0.06093(12) 0.24188(8) 0.0236(3) Uani d 1 . .
    H H19A 0.218(2) -0.0224(18) 0.2680(10) 0.036(5) Uiso d 1 . .
    H H19B 0.276(2) -0.0694(16) 0.1975(10) 0.028(4) Uiso d 1 . .
    C C20 0.40083(14) -0.18197(12) 0.28243(7) 0.0201(3) Uani d 1 . .
    C C21 0.40887(15) -0.38716(12) 0.32711(7) 0.0223(3) Uani d 1 . .
    H H21A 0.3859(19) -0.4391(15) 0.3010(9) 0.020(4) Uiso d 1 . .
    H H21B 0.519(2) -0.3942(15) 0.3252(9) 0.020(4) Uiso d 1 . .
    C C22 0.34860(15) -0.41398(12) 0.39953(7) 0.0218(3) Uani d 1 . .
    C C23 0.37111(15) -0.35337(12) 0.44665(7) 0.0235(3) Uani d 1 . .
    H H23 0.425(2) -0.2960(17) 0.4345(10) 0.031(5) Uiso d 1 . .
    C C24 0.31919(16) -0.37859(12) 0.51336(8) 0.0252(3) Uani d 1 . .
    C C25 0.24218(16) -0.46476(13) 0.53414(8) 0.0269(3) Uani d 1 . .
    C C26 0.21904(17) -0.52333(13) 0.48759(8) 0.0283(3) Uani d 1 . .
    H H26 0.164(2) -0.5831(19) 0.5014(11) 0.039(5) Uiso d 1 . .
    C C27 0.27249(16) -0.49770(13) 0.42003(8) 0.0265(3) Uani d 1 . .
    H H27 0.255(2) -0.5410(17) 0.3872(10) 0.029(4) Uiso d 1 . .
    C C28 0.4173(2) -0.24290(15) 0.54789(9) 0.0375(4) Uani d 1 . .
    H H28A 0.362(2) -0.1763(19) 0.5127(11) 0.038(5) Uiso d 1 . .
    H H28B 0.420(3) -0.219(2) 0.5891(13) 0.052(6) Uiso d 1 . .
    H H28C 0.526(3) -0.277(2) 0.5303(12) 0.050(6) Uiso d 1 . .
    C C29 0.14031(19) -0.57922(15) 0.62854(9) 0.0339(3) Uani d 1 . .
    H H29A 0.043(3) -0.5705(19) 0.6095(11) 0.041(5) Uiso d 1 . .
    H H29B 0.129(2) -0.5808(18) 0.6776(11) 0.036(5) Uiso d 1 . .
    H H29C 0.221(2) -0.6525(19) 0.6222(10) 0.035(5) Uiso d 1 . .
    C C30 0.17665(14) -0.24101(11) 0.26830(7) 0.0190(3) Uani d 1 . .
    C C31 0.15460(15) -0.27707(12) 0.21066(7) 0.0217(3) Uani d 1 . .
    H H31 0.238(2) -0.3187(16) 0.1868(9) 0.026(4) Uiso d 1 . .
    C C32 0.00458(16) -0.25343(13) 0.18981(7) 0.0237(3) Uani d 1 . .
    H H32 -0.013(2) -0.2783(15) 0.1487(9) 0.023(4) Uiso d 1 . .
    C C33 -0.11947(15) -0.19647(12) 0.22621(7) 0.0226(3) Uani d 1 . .
    H H33 -0.223(2) -0.1797(15) 0.2128(9) 0.022(4) Uiso d 1 . .
    C C34 -0.09591(15) -0.16253(11) 0.28466(7) 0.0198(3) Uani d 1 . .
    C C35 0.05423(15) -0.18473(11) 0.30612(7) 0.0198(3) Uani d 1 . .
    H H35 0.0685(18) -0.1614(14) 0.3472(9) 0.017(4) Uiso d 1 . .
    C C36 -0.23841(16) -0.05732(13) 0.37295(7) 0.0251(3) Uani d 1 . .
    C C37 -0.39062(19) -0.03660(17) 0.41090(10) 0.0367(4) Uani d 1 . .
    H H37A -0.449(3) -0.081(2) 0.4053(12) 0.050(6) Uiso d 1 . .
    H H37B -0.459(3) 0.044(3) 0.3891(15) 0.074(8) Uiso d 1 . .
    H H37C -0.378(3) -0.026(3) 0.4552(15) 0.069(8) Uiso d 1 . .
    C C38 0.0199(2) 0.43962(19) 0.18561(11) 0.0466(4) Uani d 1 . .
    H H38A -0.021(3) 0.377(2) 0.1815(14) 0.062(7) Uiso d 1 . .
    H H38B 0.089(3) 0.456(3) 0.1440(16) 0.075(9) Uiso d 1 . .
    H H38C -0.070(4) 0.508(3) 0.1896(15) 0.077(9) Uiso d 1 . .
    C C39 0.1066(2) 0.40144(17) 0.24797(11) 0.0424(4) Uani d 1 . .
    C C40 0.0287(3) 0.1594(3) 0.44546(12) 0.0588(6) Uani d 1 . .
    H H40A 0.065(3) 0.223(3) 0.4272(15) 0.064(8) Uiso d 1 . .
    H H40B 0.035(4) 0.156(3) 0.4940(19) 0.091(10) Uiso d 1 . .
    H H40C -0.071(4) 0.163(3) 0.4316(18) 0.091(10) Uiso d 1 . .
    C C41 0.1481(2) 0.06327(19) 0.42515(9) 0.0446(4) Uani d 1 . .
    H H1 1.250(3) 0.887(2) -0.1221(14) 0.064(7) Uiso d 1 . .
loop_
    _atom_site_aniso_label
    _atom_site_aniso_U_11
    _atom_site_aniso_U_22
    _atom_site_aniso_U_33
    _atom_site_aniso_U_12
    _atom_site_aniso_U_13
    _atom_site_aniso_U_23
    O1 0.0311(5) 0.0353(6) 0.0329(6) -0.0196(5) 0.0045(4) -0.0105(5)
    O2 0.0362(6) 0.0463(7) 0.0314(6) -0.0201(5) 0.0051(4) -0.0159(5)
    O3 0.0324(5) 0.0224(5) 0.0296(5) -0.0128(4) -0.0083(4) -0.0028(4)
    O4 0.0312(5) 0.0170(5) 0.0316(5) -0.0117(4) -0.0086(4) 0.0003(4)
    O5 0.0168(4) 0.0234(5) 0.0345(5) -0.0088(4) -0.0057(4) -0.0025(4)
    O6 0.0450(6) 0.0288(6) 0.0304(5) -0.0154(5) 0.0025(5) -0.0094(4)
    O7 0.0404(6) 0.0292(6) 0.0307(5) -0.0144(5) 0.0049(5) -0.0021(4)
    O8 0.0261(5) 0.0434(6) 0.0404(6) -0.0178(5) 0.0028(4) -0.0218(5)
    O9 0.0431(7) 0.0417(7) 0.0372(6) -0.0162(5) -0.0080(5) -0.0063(5)
    O10 0.0418(7) 0.0474(7) 0.0309(6) -0.0043(6) -0.0078(5) -0.0091(5)
    N1 0.0298(6) 0.0197(6) 0.0297(6) -0.0121(5) 0.0026(5) -0.0066(5)
    N2 0.0206(5) 0.0183(5) 0.0281(6) -0.0088(4) -0.0020(4) -0.0026(4)
    N3 0.0196(5) 0.0197(5) 0.0288(6) -0.0082(4) -0.0004(4) -0.0041(4)
    N4 0.0180(5) 0.0180(5) 0.0278(6) -0.0080(4) -0.0008(4) -0.0024(4)
    N5 0.0158(5) 0.0173(5) 0.0264(6) -0.0065(4) -0.0033(4) -0.0028(4)
    N6 0.0153(5) 0.0238(6) 0.0306(6) -0.0093(4) -0.0010(4) -0.0084(5)
    N7 0.0436(9) 0.0611(11) 0.0759(13) -0.0141(8) 0.0043(9) -0.0409(10)
    N8 0.0297(8) 0.0633(11) 0.0567(10) -0.0044(8) -0.0040(7) 0.0026(9)
    C1 0.0266(7) 0.0235(7) 0.0256(7) -0.0101(5) -0.0030(5) -0.0029(5)
    C2 0.0254(6) 0.0209(6) 0.0252(7) -0.0089(5) -0.0030(5) -0.0025(5)
    C3 0.0272(7) 0.0204(6) 0.0279(7) -0.0110(5) -0.0057(5) -0.0034(5)
    C4 0.0298(7) 0.0195(6) 0.0231(6) -0.0107(5) -0.0036(5) -0.0034(5)
    C5 0.0258(6) 0.0142(6) 0.0242(6) -0.0071(5) -0.0031(5) 0.0002(5)
    C6 0.0246(6) 0.0223(7) 0.0296(7) -0.0103(5) -0.0040(5) -0.0067(5)
    C7 0.0278(7) 0.0239(7) 0.0252(7) -0.0097(5) -0.0037(5) -0.0062(5)
    C8 0.0246(7) 0.0192(7) 0.0333(8) -0.0086(5) 0.0012(6) -0.0035(6)
    C9 0.0202(6) 0.0184(6) 0.0279(7) -0.0074(5) 0.0039(5) -0.0048(5)
    C10 0.0199(6) 0.0204(6) 0.0294(7) -0.0083(5) 0.0009(5) -0.0071(5)
    C11 0.0208(6) 0.0189(6) 0.0264(7) -0.0071(5) -0.0008(5) -0.0041(5)
    C12 0.0227(6) 0.0157(6) 0.0266(6) -0.0084(5) 0.0009(5) -0.0033(5)
    C13 0.0213(6) 0.0210(6) 0.0257(6) -0.0087(5) -0.0002(5) -0.0062(5)
    C14 0.0226(6) 0.0211(6) 0.0241(6) -0.0069(5) 0.0004(5) -0.0037(5)
    C15 0.0338(8) 0.0310(8) 0.0286(7) -0.0139(7) -0.0072(6) -0.0043(6)
    C16 0.0228(6) 0.0178(6) 0.0279(7) -0.0085(5) -0.0044(5) -0.0015(5)
    C17 0.0201(6) 0.0179(6) 0.0259(6) -0.0070(5) -0.0032(5) -0.0025(5)
    C18 0.0209(6) 0.0174(6) 0.0274(7) -0.0059(5) -0.0017(5) -0.0029(5)
    C19 0.0175(6) 0.0200(6) 0.0335(7) -0.0090(5) -0.0033(5) -0.0010(5)
    C20 0.0166(6) 0.0202(6) 0.0244(6) -0.0071(5) -0.0011(5) -0.0045(5)
    C21 0.0184(6) 0.0175(6) 0.0300(7) -0.0047(5) -0.0036(5) -0.0034(5)
    C22 0.0176(6) 0.0175(6) 0.0282(7) -0.0036(5) -0.0049(5) -0.0017(5)
    C23 0.0224(6) 0.0173(6) 0.0307(7) -0.0076(5) -0.0019(5) -0.0024(5)
    C24 0.0249(6) 0.0200(6) 0.0302(7) -0.0053(5) -0.0022(5) -0.0058(5)
    C25 0.0246(7) 0.0226(7) 0.0290(7) -0.0049(5) -0.0005(5) -0.0004(5)
    C26 0.0264(7) 0.0243(7) 0.0350(8) -0.0130(6) -0.0037(6) 0.0002(6)
    C27 0.0260(7) 0.0224(7) 0.0319(7) -0.0092(5) -0.0073(6) -0.0026(6)
    C28 0.0511(10) 0.0288(8) 0.0385(9) -0.0171(7) -0.0040(8) -0.0108(7)
    C29 0.0319(8) 0.0321(8) 0.0341(8) -0.0131(7) 0.0004(6) 0.0034(6)
    C30 0.0166(6) 0.0162(6) 0.0242(6) -0.0079(5) -0.0029(5) -0.0001(5)
    C31 0.0196(6) 0.0212(6) 0.0241(6) -0.0069(5) -0.0002(5) -0.0042(5)
    C32 0.0232(6) 0.0259(7) 0.0236(6) -0.0085(5) -0.0037(5) -0.0059(5)
    C33 0.0179(6) 0.0241(7) 0.0273(7) -0.0089(5) -0.0039(5) -0.0043(5)
    C34 0.0172(6) 0.0178(6) 0.0249(6) -0.0072(5) -0.0007(5) -0.0028(5)
    C35 0.0187(6) 0.0188(6) 0.0238(6) -0.0090(5) -0.0022(5) -0.0034(5)
    C36 0.0216(6) 0.0272(7) 0.0293(7) -0.0100(5) 0.0010(5) -0.0084(6)
    C37 0.0266(7) 0.0482(10) 0.0472(10) -0.0189(7) 0.0108(7) -0.0268(8)
    C38 0.0472(10) 0.0452(11) 0.0556(11) -0.0218(9) 0.0120(9) -0.0208(9)
    C39 0.0365(9) 0.0405(10) 0.0609(12) -0.0156(7) 0.0110(8) -0.0307(9)
    C40 0.0542(13) 0.0686(16) 0.0432(11) -0.0025(11) -0.0065(9) -0.0120(11)
    C41 0.0292(8) 0.0584(12) 0.0374(9) -0.0112(8) -0.0062(7) 0.0054(8)
_geom_special_details
;
 All esds (except the esd in the dihedral angle between two l.s. planes)
 are estimated using the full covariance matrix.  The cell esds are taken
 into account individually in the estimation of esds in distances, angles
 and torsion angles; correlations between esds in cell parameters are only
 used when they are defined by crystal symmetry.  An approximate (isotropic)
 treatment of cell esds is used for estimating esds involving l.s. planes.
;
loop_
    _geom_bond_atom_site_label_1
    _geom_bond_atom_site_label_2
    _geom_bond_site_symmetry_2
    _geom_bond_distance
    _geom_bond_publ_flag
    O1 C1 . 1.3300(17) ?
    O1 H1 . 0.91(3) ?
    O2 C1 . 1.2178(18) ?
    O3 C13 . 1.3648(16) ?
    O3 C15 . 1.4228(18) ?
    O4 C12 . 1.3683(16) ?
    O4 C16 . 1.4347(17) ?
    O5 C20 . 1.2280(16) ?
    O6 C24 . 1.3619(18) ?
    O6 C28 . 1.425(2) ?
    O7 C25 . 1.3661(19) ?
    O7 C29 . 1.424(2) ?
    O8 C36 . 1.2255(18) ?
    O9 H9A . 0.96(3) ?
    O9 H9B . 0.99(3) ?
    O10 H10A . 0.96(3) ?
    O10 H10B . 0.95(3) ?
    N1 H1A . 0.90(2) ?
    N1 C5 . 1.3650(19) ?
    N1 C8 . 1.4450(19) ?
    N2 N3 . 1.3127(16) ?
    N2 C17 . 1.3590(18) ?
    N3 N4 . 1.3419(16) ?
    N4 C18 . 1.3492(18) ?
    N4 C19 . 1.4530(17) ?
    N5 C20 . 1.3428(17) ?
    N5 C21 . 1.4798(17) ?
    N5 C30 . 1.4387(16) ?
    N6 H6 . 0.85(2) ?
    N6 C34 . 1.4104(17) ?
    N6 C36 . 1.3537(18) ?
    N7 C39 . 1.147(3) ?
    N8 C41 . 1.135(3) ?
    C1 C2 . 1.470(2) ?
    C2 C3 . 1.398(2) ?
    C2 C7 . 1.4007(19) ?
    C3 H3 . 0.926(19) ?
    C3 C4 . 1.373(2) ?
    C4 H4 . 0.967(19) ?
    C4 C5 . 1.4096(19) ?
    C5 C6 . 1.4083(19) ?
    C6 H6A . 0.953(18) ?
    C6 C7 . 1.382(2) ?
    C7 H7 . 0.946(18) ?
    C8 H8A . 0.98(2) ?
    C8 H8B . 1.04(2) ?
    C8 C9 . 1.5222(19) ?
    C9 C10 . 1.382(2) ?
    C9 C14 . 1.4010(19) ?
    C10 H10 . 0.971(19) ?
    C10 C11 . 1.4057(19) ?
    C11 H11 . 0.95(2) ?
    C11 C12 . 1.3851(19) ?
    C12 C13 . 1.4106(19) ?
    C13 C14 . 1.382(2) ?
    C14 H14 . 0.961(19) ?
    C15 H15A . 0.98(2) ?
    C15 H15B . 0.96(2) ?
    C15 H15C . 0.99(2) ?
    C16 H16A . 0.975(19) ?
    C16 H16B . 1.002(19) ?
    C16 C17 . 1.4887(19) ?
    C17 C18 . 1.373(2) ?
    C18 H18 . 0.922(19) ?
    C19 H19A . 1.00(2) ?
    C19 H19B . 1.012(19) ?
    C19 C20 . 1.5297(19) ?
    C21 H21A . 0.997(17) ?
    C21 H21B . 0.979(17) ?
    C21 C22 . 1.509(2) ?
    C22 C23 . 1.4041(19) ?
    C22 C27 . 1.381(2) ?
    C23 H23 . 0.96(2) ?
    C23 C24 . 1.379(2) ?
    C24 C25 . 1.412(2) ?
    C25 C26 . 1.379(2) ?
    C26 H26 . 0.99(2) ?
    C26 C27 . 1.400(2) ?
    C27 H27 . 0.995(19) ?
    C28 H28A . 0.98(2) ?
    C28 H28B . 0.95(3) ?
    C28 H28C . 1.02(2) ?
    C29 H29A . 0.96(2) ?
    C29 H29B . 0.98(2) ?
    C29 H29C . 1.00(2) ?
    C30 C31 . 1.3900(19) ?
    C30 C35 . 1.3891(19) ?
    C31 H31 . 0.940(19) ?
    C31 C32 . 1.3935(19) ?
    C32 H32 . 0.991(18) ?
    C32 C33 . 1.385(2) ?
    C33 H33 . 0.955(18) ?
    C33 C34 . 1.3949(19) ?
    C34 C35 . 1.4019(18) ?
    C35 H35 . 0.971(17) ?
    C36 C37 . 1.506(2) ?
    C37 H37A . 0.91(3) ?
    C37 H37B . 1.01(3) ?
    C37 H37C . 0.95(3) ?
    C38 H38A . 0.98(3) ?
    C38 H38B . 1.02(3) ?
    C38 H38C . 0.99(3) ?
    C38 C39 . 1.446(3) ?
    C40 H40A . 0.93(3) ?
    C40 H40B . 0.98(4) ?
    C40 H40C . 0.96(4) ?
    C40 C41 . 1.451(3) ?
loop_
    _geom_angle_atom_site_label_1
    _geom_angle_atom_site_label_2
    _geom_angle_atom_site_label_3
    _geom_angle_site_symmetry_1
    _geom_angle_site_symmetry_3
    _geom_angle
    _geom_angle_publ_flag
    C1 O1 H1 . . 110.4(17) ?
    C13 O3 C15 . . 117.34(11) ?
    C12 O4 C16 . . 117.77(10) ?
    C24 O6 C28 . . 117.66(12) ?
    C25 O7 C29 . . 117.23(13) ?
    H9A O9 H9B . . 98(2) ?
    H10A O10 H10B . . 103(2) ?
    C5 N1 H1A . . 115.9(13) ?
    C5 N1 C8 . . 123.62(12) ?
    C8 N1 H1A . . 120.4(13) ?
    N3 N2 C17 . . 109.57(11) ?
    N2 N3 N4 . . 106.74(11) ?
    N3 N4 C18 . . 111.20(11) ?
    N3 N4 C19 . . 120.82(11) ?
    C18 N4 C19 . . 127.87(12) ?
    C20 N5 C21 . . 120.23(11) ?
    C20 N5 C30 . . 122.53(11) ?
    C30 N5 C21 . . 117.11(10) ?
    C34 N6 H6 . . 115.9(13) ?
    C36 N6 H6 . . 115.8(13) ?
    C36 N6 C34 . . 128.01(12) ?
    O1 C1 C2 . . 113.95(12) ?
    O2 C1 O1 . . 121.94(13) ?
    O2 C1 C2 . . 124.10(13) ?
    C3 C2 C1 . . 121.20(13) ?
    C3 C2 C7 . . 118.35(13) ?
    C7 C2 C1 . . 120.45(13) ?
    C2 C3 H3 . . 118.7(11) ?
    C4 C3 C2 . . 120.75(13) ?
    C4 C3 H3 . . 120.5(11) ?
    C3 C4 H4 . . 119.9(11) ?
    C3 C4 C5 . . 120.93(13) ?
    C5 C4 H4 . . 119.2(11) ?
    N1 C5 C4 . . 118.57(12) ?
    N1 C5 C6 . . 122.84(13) ?
    C6 C5 C4 . . 118.58(13) ?
    C5 C6 H6A . . 121.9(10) ?
    C7 C6 C5 . . 119.59(13) ?
    C7 C6 H6A . . 118.5(10) ?
    C2 C7 H7 . . 119.2(11) ?
    C6 C7 C2 . . 121.65(13) ?
    C6 C7 H7 . . 119.2(11) ?
    N1 C8 H8A . . 109.6(12) ?
    N1 C8 H8B . . 106.9(11) ?
    N1 C8 C9 . . 114.37(12) ?
    H8A C8 H8B . . 109.2(16) ?
    C9 C8 H8A . . 108.6(12) ?
    C9 C8 H8B . . 108.1(11) ?
    C10 C9 C8 . . 121.97(13) ?
    C10 C9 C14 . . 119.47(12) ?
    C14 C9 C8 . . 118.39(12) ?
    C9 C10 H10 . . 120.8(11) ?
    C9 C10 C11 . . 120.82(13) ?
    C11 C10 H10 . . 118.4(11) ?
    C10 C11 H11 . . 120.3(11) ?
    C12 C11 C10 . . 119.28(13) ?
    C12 C11 H11 . . 120.4(11) ?
    O4 C12 C11 . . 125.59(12) ?
    O4 C12 C13 . . 114.17(12) ?
    C11 C12 C13 . . 120.23(12) ?
    O3 C13 C12 . . 114.78(12) ?
    O3 C13 C14 . . 125.58(13) ?
    C14 C13 C12 . . 119.64(12) ?
    C9 C14 H14 . . 119.3(11) ?
    C13 C14 C9 . . 120.53(13) ?
    C13 C14 H14 . . 120.1(11) ?
    O3 C15 H15A . . 106.1(13) ?
    O3 C15 H15B . . 110.2(12) ?
    O3 C15 H15C . . 110.2(11) ?
    H15A C15 H15B . . 109.8(17) ?
    H15A C15 H15C . . 108.7(17) ?
    H15B C15 H15C . . 111.6(17) ?
    O4 C16 H16A . . 111.0(11) ?
    O4 C16 H16B . . 111.4(11) ?
    O4 C16 C17 . . 103.73(10) ?
    H16A C16 H16B . . 107.9(15) ?
    C17 C16 H16A . . 111.3(11) ?
    C17 C16 H16B . . 111.5(11) ?
    N2 C17 C16 . . 120.91(12) ?
    N2 C17 C18 . . 107.84(12) ?
    C18 C17 C16 . . 130.64(13) ?
    N4 C18 C17 . . 104.64(12) ?
    N4 C18 H18 . . 123.2(12) ?
    C17 C18 H18 . . 132.1(12) ?
    N4 C19 H19A . . 106.2(12) ?
    N4 C19 H19B . . 108.4(11) ?
    N4 C19 C20 . . 111.40(11) ?
    H19A C19 H19B . . 109.4(15) ?
    C20 C19 H19A . . 112.2(12) ?
    C20 C19 H19B . . 109.1(11) ?
    O5 C20 N5 . . 123.36(12) ?
    O5 C20 C19 . . 121.54(12) ?
    N5 C20 C19 . . 115.09(11) ?
    N5 C21 H21A . . 105.7(10) ?
    N5 C21 H21B . . 105.6(10) ?
    N5 C21 C22 . . 112.09(11) ?
    H21A C21 H21B . . 111.7(14) ?
    C22 C21 H21A . . 109.2(10) ?
    C22 C21 H21B . . 112.4(10) ?
    C23 C22 C21 . . 119.45(12) ?
    C27 C22 C21 . . 120.83(13) ?
    C27 C22 C23 . . 119.72(13) ?
    C22 C23 H23 . . 122.0(11) ?
    C24 C23 C22 . . 120.06(13) ?
    C24 C23 H23 . . 117.9(11) ?
    O6 C24 C23 . . 125.84(13) ?
    O6 C24 C25 . . 114.18(13) ?
    C23 C24 C25 . . 119.97(13) ?
    O7 C25 C24 . . 114.25(13) ?
    O7 C25 C26 . . 125.94(14) ?
    C26 C25 C24 . . 119.81(14) ?
    C25 C26 H26 . . 120.5(12) ?
    C25 C26 C27 . . 119.96(14) ?
    C27 C26 H26 . . 119.5(12) ?
    C22 C27 C26 . . 120.47(13) ?
    C22 C27 H27 . . 120.8(11) ?
    C26 C27 H27 . . 118.7(11) ?
    O6 C28 H28A . . 109.8(12) ?
    O6 C28 H28B . . 106.2(15) ?
    O6 C28 H28C . . 111.1(14) ?
    H28A C28 H28B . . 110.3(19) ?
    H28A C28 H28C . . 108.8(18) ?
    H28B C28 H28C . . 110.6(19) ?
    O7 C29 H29A . . 113.0(13) ?
    O7 C29 H29B . . 103.1(12) ?
    O7 C29 H29C . . 108.7(12) ?
    H29A C29 H29B . . 111.0(17) ?
    H29A C29 H29C . . 112.3(17) ?
    H29B C29 H29C . . 108.2(17) ?
    C31 C30 N5 . . 118.76(12) ?
    C35 C30 N5 . . 119.15(11) ?
    C35 C30 C31 . . 122.07(12) ?
    C30 C31 H31 . . 121.3(11) ?
    C30 C31 C32 . . 118.46(12) ?
    C32 C31 H31 . . 120.2(11) ?
    C31 C32 H32 . . 119.4(10) ?
    C33 C32 C31 . . 120.63(12) ?
    C33 C32 H32 . . 119.9(10) ?
    C32 C33 H33 . . 121.9(10) ?
    C32 C33 C34 . . 120.35(12) ?
    C34 C33 H33 . . 117.8(10) ?
    C33 C34 N6 . . 116.94(11) ?
    C33 C34 C35 . . 119.84(12) ?
    C35 C34 N6 . . 123.03(12) ?
    C30 C35 C34 . . 118.63(12) ?
    C30 C35 H35 . . 122.6(10) ?
    C34 C35 H35 . . 118.8(10) ?
    O8 C36 N6 . . 124.00(13) ?
    O8 C36 C37 . . 121.88(13) ?
    N6 C36 C37 . . 114.12(12) ?
    C36 C37 H37A . . 115.1(15) ?
    C36 C37 H37B . . 108.2(17) ?
    C36 C37 H37C . . 109.4(17) ?
    H37A C37 H37B . . 100(2) ?
    H37A C37 H37C . . 121(2) ?
    H37B C37 H37C . . 101(2) ?
    H38A C38 H38B . . 109(2) ?
    H38A C38 H38C . . 106(2) ?
    H38B C38 H38C . . 114(2) ?
    C39 C38 H38A . . 108.4(16) ?
    C39 C38 H38B . . 110.6(16) ?
    C39 C38 H38C . . 108.8(18) ?
    N7 C39 C38 . . 179.1(2) ?
    H40A C40 H40B . . 99(3) ?
    H40A C40 H40C . . 118(3) ?
    H40B C40 H40C . . 114(3) ?
    C41 C40 H40A . . 102.5(17) ?
    C41 C40 H40B . . 111(2) ?
    C41 C40 H40C . . 111(2) ?
    N8 C41 C40 . . 178.3(2) ?
loop_
    _geom_torsion_atom_site_label_1
    _geom_torsion_atom_site_label_2
    _geom_torsion_atom_site_label_3
    _geom_torsion_atom_site_label_4
    _geom_torsion_site_symmetry_1
    _geom_torsion_site_symmetry_2
    _geom_torsion_site_symmetry_3
    _geom_torsion_site_symmetry_4
    _geom_torsion
    _geom_torsion_publ_flag
    O1 C1 C2 C3 . . . . -4.54(19) ?
    O1 C1 C2 C7 . . . . 175.50(13) ?
    O2 C1 C2 C3 . . . . 174.42(14) ?
    O2 C1 C2 C7 . . . . -5.5(2) ?
    O3 C13 C14 C9 . . . . -179.55(12) ?
    O4 C12 C13 O3 . . . . -0.33(17) ?
    O4 C12 C13 C14 . . . . 179.62(12) ?
    O4 C16 C17 N2 . . . . 80.36(15) ?
    O4 C16 C17 C18 . . . . -89.54(17) ?
    O6 C24 C25 O7 . . . . 0.75(18) ?
    O6 C24 C25 C26 . . . . -179.07(13) ?
    O7 C25 C26 C27 . . . . -179.49(14) ?
    N1 C5 C6 C7 . . . . 175.90(13) ?
    N1 C8 C9 C10 . . . . 29.93(19) ?
    N1 C8 C9 C14 . . . . -154.72(13) ?
    N2 N3 N4 C18 . . . . 0.34(15) ?
    N2 N3 N4 C19 . . . . 176.79(11) ?
    N2 C17 C18 N4 . . . . -0.16(15) ?
    N3 N2 C17 C16 . . . . -171.58(11) ?
    N3 N2 C17 C18 . . . . 0.38(15) ?
    N3 N4 C18 C17 . . . . -0.11(15) ?
    N3 N4 C19 C20 . . . . 68.58(16) ?
    N4 C19 C20 O5 . . . . 8.79(19) ?
    N4 C19 C20 N5 . . . . -170.36(11) ?
    N5 C21 C22 C23 . . . . -64.78(15) ?
    N5 C21 C22 C27 . . . . 115.57(13) ?
    N5 C30 C31 C32 . . . . 179.70(12) ?
    N5 C30 C35 C34 . . . . -179.20(11) ?
    N6 C34 C35 C30 . . . . 174.52(12) ?
    C1 C2 C3 C4 . . . . 177.01(13) ?
    C1 C2 C7 C6 . . . . -178.31(13) ?
    C2 C3 C4 C5 . . . . 0.8(2) ?
    C3 C2 C7 C6 . . . . 1.7(2) ?
    C3 C4 C5 N1 . . . . -177.16(13) ?
    C3 C4 C5 C6 . . . . 2.7(2) ?
    C4 C5 C6 C7 . . . . -4.0(2) ?
    C5 N1 C8 C9 . . . . 80.99(17) ?
    C5 C6 C7 C2 . . . . 1.8(2) ?
    C7 C2 C3 C4 . . . . -3.0(2) ?
    C8 N1 C5 C4 . . . . 179.92(13) ?
    C8 N1 C5 C6 . . . . 0.0(2) ?
    C8 C9 C10 C11 . . . . 173.58(12) ?
    C8 C9 C14 C13 . . . . -174.25(12) ?
    C9 C10 C11 C12 . . . . 0.5(2) ?
    C10 C9 C14 C13 . . . . 1.2(2) ?
    C10 C11 C12 O4 . . . . 179.72(13) ?
    C10 C11 C12 C13 . . . . 1.3(2) ?
    C11 C12 C13 O3 . . . . 178.29(12) ?
    C11 C12 C13 C14 . . . . -1.8(2) ?
    C12 O4 C16 C17 . . . . -176.54(11) ?
    C12 C13 C14 C9 . . . . 0.5(2) ?
    C14 C9 C10 C11 . . . . -1.7(2) ?
    C15 O3 C13 C12 . . . . -174.93(12) ?
    C15 O3 C13 C14 . . . . 5.1(2) ?
    C16 O4 C12 C11 . . . . 3.0(2) ?
    C16 O4 C12 C13 . . . . -178.42(12) ?
    C16 C17 C18 N4 . . . . 170.74(13) ?
    C17 N2 N3 N4 . . . . -0.44(14) ?
    C18 N4 C19 C20 . . . . -115.62(15) ?
    C19 N4 C18 C17 . . . . -176.24(12) ?
    C20 N5 C21 C22 . . . . 101.22(14) ?
    C20 N5 C30 C31 . . . . 107.10(15) ?
    C20 N5 C30 C35 . . . . -74.49(17) ?
    C21 N5 C20 O5 . . . . -0.7(2) ?
    C21 N5 C20 C19 . . . . 178.47(12) ?
    C21 N5 C30 C31 . . . . -77.15(16) ?
    C21 N5 C30 C35 . . . . 101.26(14) ?
    C21 C22 C23 C24 . . . . -178.77(12) ?
    C21 C22 C27 C26 . . . . 179.01(13) ?
    C22 C23 C24 O6 . . . . 178.35(13) ?
    C22 C23 C24 C25 . . . . -0.5(2) ?
    C23 C22 C27 C26 . . . . -0.6(2) ?
    C23 C24 C25 O7 . . . . 179.76(12) ?
    C23 C24 C25 C26 . . . . -0.1(2) ?
    C24 C25 C26 C27 . . . . 0.3(2) ?
    C25 C26 C27 C22 . . . . 0.0(2) ?
    C27 C22 C23 C24 . . . . 0.9(2) ?
    C28 O6 C24 C23 . . . . -0.7(2) ?
    C28 O6 C24 C25 . . . . 178.27(13) ?
    C29 O7 C25 C24 . . . . -170.61(13) ?
    C29 O7 C25 C26 . . . . 9.2(2) ?
    C30 N5 C20 O5 . . . . 174.96(12) ?
    C30 N5 C20 C19 . . . . -5.91(18) ?
    C30 N5 C21 C22 . . . . -74.63(14) ?
    C30 C31 C32 C33 . . . . -0.7(2) ?
    C31 C30 C35 C34 . . . . -0.8(2) ?
    C31 C32 C33 C34 . . . . -0.4(2) ?
    C32 C33 C34 N6 . . . . -174.22(13) ?
    C32 C33 C34 C35 . . . . 0.9(2) ?
    C33 C34 C35 C30 . . . . -0.28(19) ?
    C34 N6 C36 O8 . . . . 10.5(2) ?
    C34 N6 C36 C37 . . . . -169.90(14) ?
    C35 C30 C31 C32 . . . . 1.3(2) ?
    C36 N6 C34 C33 . . . . -167.21(14) ?
    C36 N6 C34 C35 . . . . 17.8(2) ?
loop_
    _geom_hbond_atom_site_label_D
    _geom_hbond_atom_site_label_H
    _geom_hbond_atom_site_label_A
    _geom_hbond_site_symmetry_A
    _geom_hbond_distance_DH
    _geom_hbond_distance_HA
    _geom_hbond_distance_DA
    _geom_hbond_angle_DHA
    O9 H9A O2 2_665 0.96(3) 1.80(3) 2.7173(17) 160(2)
    O9 H9B O8 . 0.99(3) 1.90(3) 2.8610(18) 164(2)
    O10 H10A O6 2_656 0.96(3) 2.12(3) 2.9441(17) 144(2)
    O10 H10A O7 2_656 0.96(3) 2.17(3) 2.9928(17) 143(2)
    O10 H10B O9 1_655 0.95(3) 2.00(3) 2.9346(19) 167(2)
    N1 H1A N3 1_565 0.90(2) 2.29(2) 3.1834(17) 174.6(18)
    N6 H6 O5 1_455 0.85(2) 1.98(2) 2.8200(15) 168.6(19)
    O1 H1 N2 2_765 0.91(3) 1.87(3) 2.7614(16) 166(3)
_shelx_space_group_comment
;
The symmetry employed for this shelxl refinement is uniquely defined
by the following loop, which should always be used as a source of
symmetry information in preference to the above space-group names.
They are only intended as comments.
;
_shelx_estimated_absorpt_T_min     ?
_shelx_estimated_absorpt_T_max     ?
_shelx_hkl_file
;
   0   0   2 9582.87 383.329  45
   0   0  -2 9354.12 293.300  44
   0   0   2 9313.34 280.141   4
   0   0  -3 14798.2 456.168  44
   0   0   3 15595.2 641.232   5
   0   0   3 14318.7 427.100   4
   0   0   3 15231.4 596.148  45
   0   0   4 47036.9 1214.48  45
   0   0   4 45499.9 864.735   4
   0   0  -4 46344.5 932.519  44
   0   0   4 46465.9 1273.73   5
   0   0   5 15082.6 772.141  45
   0   0   5 15947.1 571.341   4
   0   0   5 15305.6 814.084   5
   0   0  -5 15513.9 609.165  44
   0   0   6 49530.7 1626.18   5
   0   0   6 48777.4 1560.46  45
   0   0  -6 50814.4 1298.81   1
   0   0   6 48423.9 1082.13   4
   0   0  -6 50829.9 1215.17  44
   0   0   7 67318.1 2055.62   5
   0   0   7 66402.7 1935.88  45
   0   0  -7 70568.8 1575.63  44
   0   0  -7 67228.2 1639.34   1
   0   0   8 192849. 3739.56   5
   0   0  -8 200045. 2895.06  44
   0   0  -8 197226. 3017.22   1
   0   0  -8 199757. 2854.02   2
   0   0   8 188281. 3536.69  45
   0   0  -9 118378. 2349.42   2
   0   0   9 110253. 3086.32   5
   0   0   9 104985. 2871.10  45
   0   0  -9 111025. 2473.34   1
   0   0  -9 117227. 2373.12  44
   0   0 -10 28578.0 1332.00   1
   0   0 -10 28907.2 1270.79  44
   0   0  10 26706.7 1605.95   5
   0   0 -10 28372.3 1234.20   2
   0   0 -11 20208.4 1211.35   1
   0   0  11 19697.5 1488.56   5
   0   0 -11 20334.4 1157.48  44
   0   0 -11 20273.9 1120.69   2
   0   0 -12 10676.4 895.668  44
   0   0  12 9614.98 1090.33   5
   0   0 -12 10060.1 920.025   1
   0   0 -12 11041.6 889.305   2
   0   0 -13 25658.2 1479.51  44
   0   0 -13 26878.4 1485.78   2
   0   0 -13 24912.6 1516.18   1
   0   0  13 23836.4 1813.83   5
   0   0 -14 6521.05 779.803   2
   0   0 -14 4776.97 399.538  36
   0   0  14 5624.66 365.757  23
   0   0  14 5419.70 890.650   5
   0   0 -14 6426.25 831.637   1
   0   0 -14 4773.32 676.367  44
   0   0 -15 4405.87 705.687   1
   0   0 -15 3727.18 617.094   2
   0   0  15 3674.25 306.647  23
   0   0  15 4441.61 382.090  16
   0   0  15 2782.53 314.666   7
   0   0 -15 3122.21 335.312  36
   0   0 -15 3205.14 575.290  44
   0   0  15 3884.34 797.860   5
   0   0  16-172.169 82.2940  21
   0   0  16 106.798 168.000   5
   0   0 -16-19.7383 52.8593  25
   0   0 -16 34.5650 48.9300  36
   0   0  16 33.2605 53.0369  16
   0   0  16 91.9766 54.9108  23
   0   0  16 52.0212 53.4206   7
   0   0  17 954.983 192.471   7
   0   0  17 788.782 181.722  16
   0   0 -17 903.686 196.242  25
   0   0  17 927.447 433.123   5
   0   0  17 785.783 162.487  21
   0   0  17 651.304 138.316  23
   0   0 -17 612.956 154.490  36
   0   0 -18 1336.31 222.284  36
   0   0  18 1820.87 257.528   7
   0   0 -18 2005.62 298.866  25
   0   0  18 1919.31 269.962  16
   0   0  18 1839.59 258.178  21
   0   0 -18 1749.39 302.739  37
   0   0 -19 2296.78 337.879  37
   0   0  19 1933.00 249.456  21
   0   0  19 2206.86 287.028  16
   0   0 -19 1967.16 289.696  25
   0   0  19 1358.56 217.467   7
   0   0  20 19.4139 56.4783  21
   0   0 -20-10.5420 77.0648  25
   0   0  20 120.443 79.7998  16
   0   0 -20 144.578 107.719  37
   0   0 -21 275.331 109.241  25
   0   0 -21 325.556 145.031  37
   0   0  21 428.364 141.833  16
   0   0 -22 21.1288 70.5245  37
   0   0 -22 13.3177 55.6692  25
   0   0  22 42.5814 67.5217  16
   0   0 -22 8.71030 58.9340  39
   0   0 -22-48.9048 77.8436  38
   0   0 -23 2.74442 43.8972  39
   0   0 -23-13.6541 25.7266  38
   0   0 -23-12.5289 48.3923  37
   0   0  23 67.0649 55.3974  16
   0   0 -24 1333.04 145.240  39
   0   0 -24 1394.87 160.309  37
   0   0  24 1481.83 150.519  16
   0  -1  24 123.437 43.1485  16
   0   1 -24 91.8348 46.2469  37
   0   1 -24 18.2456 28.3440  39
   0   1 -23 2524.01 239.628  37
   0  -1  23 2627.06 220.352  16
   0   1 -23 2871.80 241.489  39
   0  -1  22 14.6429 70.2317  16
   0   1 -22-39.3527 63.2437  37
   0   1 -22-25.7449 61.4944  25
   0  -1  21 6375.16 422.191  16
   0   1 -21 6752.83 498.389  37
   0   1 -21 6658.54 460.342  25
   0  -1  20 1191.79 203.425  16
   0   1 -20 1416.49 252.901  37
   0   1 -20 1292.63 224.698  25
   0  -1  20 1034.33 182.529   7
   0   1 -19 32.6738 88.8661  25
   0  -1  19 9.03749 62.2261   7
   0   1 -19 53.2432 82.1781  37
   0  -1  19 4.10567 79.0991  16
   0   1 -19-27.5041 66.9315  36
   0  -1  18 70.1233 72.8949   7
   0   1 -18 97.1275 76.1690  36
   0  -1  18 29.8728 70.8380  16
   0   1 -18 136.189 114.370  25
   0  -1  17 529.020 151.268  16
   0  -1  17 382.106 278.267   5
   0  -1  17 525.273 151.715   7
   0   1 -17 415.447 133.336  36
   0  -1  16 598.029 158.882   7
   0  -1  16 429.445 119.860  23
   0   1 -16 939.250 365.499   2
   0  -1  16 848.460 173.761  16
   0  -1  16 797.565 392.271   5
   0   1 -16 715.442 182.112  36
   0  -1  15 1643.83 524.654   5
   0   1 -15 1390.46 222.141  36
   0  -1  15 2001.95 259.637  16
   0  -1  15 1415.53 238.811   7
   0   1 -15 1609.14 387.117   2
   0  -1  15 1522.12 202.713  23
   0   1 -14 732.471 158.256  36
   0  -1  14 890.747 172.088  16
   0   1 -14 962.926 318.732   2
   0   1 -14 262.042 178.286  44
   0  -1  14 622.737 125.770  23
   0  -1  14 439.327 275.604   5
   0   1 -14 614.636 285.834   1
   0  -1  13 4767.08 326.550  23
   0   1 -13 5778.68 766.219   1
   0  -1  13 5254.11 889.698   5
   0   1 -13 6250.33 759.652   2
   0   1 -13 5785.40 696.182  44
   0  -1  12 14204.3 1348.85   5
   0   1 -12 13995.6 1131.53   1
   0   1 -12 14061.6 1083.48   2
   0   1 -12 14713.1 1034.32  44
   0  -1  11 183.974 164.776   5
   0   1 -11-9.90350 56.0219  44
   0   1 -11 203.622 142.523   2
   0   1 -11 188.664 137.050   1
   0   1 -10 5620.52 600.424   2
   0   1 -10 6278.84 653.221   1
   0   1 -10 6656.62 604.353  44
   0  -1  10 6108.26 786.117   5
   0   1  -9 30843.1 1203.48  44
   0   1  -9 28789.8 1264.44   2
   0  -1   9 26564.1 1537.84   5
   0   1  -9 29723.6 1341.75   1
   0   1  -8 17542.6 957.067   1
   0   1  -8 16584.8 894.614   2
   0  -1   8 16271.4 1116.78   5
   0   1  -8 17918.7 851.476  44
   0  -1   7 12350.5 905.496   5
   0   1  -7 12819.4 761.367   1
   0   1  -7 13015.0 741.084   2
   0   1  -7 13475.7 677.869  44
   0   1  -6 185779. 2585.90   2
   0  -1   6 188458. 3257.18   5
   0   1  -6 182511. 2667.33   1
   0   1  -5 34647.8 1057.89   1
   0   1  -5 35393.7 894.831  44
   0  -1   5 35410.3 1289.43   5
   0   1  -4 139082. 1897.95   1
   0   1  -4 140693. 1568.11  44
   0  -1   4 141906. 2358.18   5
   0   1  -3 169862. 1465.28  44
   0   1  -3 173553. 1870.70   1
   0  -1   3 176012. 2314.58   5
   0   1  -2 258.514 64.8790   1
   0  -1   2 190.229 72.9297   5
   0   1  -2 271.467 47.7623  44
   0  -1   2 272.258 77.9129   6
   0  -1   1 2730.93 213.251   5
   0   1  -1 2872.11 171.474   1
   0  -1   1 2429.93 197.068   6
   0   1  -1 2960.98 178.127   2
   0  -1   0 6987.16 231.430   8
   0  -1   0 7319.15 303.521   6
   0   1   0 7545.75 222.703   2
   0  -1   0 7327.66 308.720   5
   0   1   1 56741.0 512.229   2
   0  -1  -1 61049.1 719.644   8
   0   1   1 57720.8 847.392  45
   0  -1  -1 63230.5 700.171  44
   0  -1  -2 290430. 1857.56  44
   0   1   2 292383. 2220.01  45
   0   1   3 1430.46 184.394  45
   0  -1  -3 1320.81 147.239  44
   0   1   4 314405. 3074.15  45
   0  -1  -4 305140. 2520.77  44
   0   1   5 11093.6 526.480   4
   0  -1  -5 9928.41 511.429  44
   0   1   5 10841.6 643.382  45
   0   1   6 5222.71 387.903   4
   0  -1  -6 5474.58 414.464  44
   0   1   6 4797.94 480.371  45
   0  -1  -7 6195.35 483.214  44
   0   1   7 6106.91 576.704  45
   0   1   7 6188.83 457.258   4
   0  -1  -8 370.972 130.511   1
   0   1   8 401.290 123.710   4
   0  -1  -8 219.608 118.272  44
   0   1   8 288.586 110.322  45
   0  -1  -9 242.668 115.886   1
   0  -1  -9 269.685 127.231   2
   0   1   9 54.7193 89.0013  45
   0  -1  -9 221.230 116.772  44
   0   1   9 222.406 131.225   5
   0   1   9 196.139 93.3716   4
   0   1  10 15865.6 1176.23  45
   0   1  10 15742.9 1234.89   5
   0  -1 -10 17880.8 905.078   2
   0   1  10 14169.2 787.451   4
   0  -1 -10 17732.5 993.099   1
   0  -1 -10 16618.7 975.479  44
   0   1  11 41495.2 2108.94   5
   0  -1 -11 42538.2 1657.28   1
   0  -1 -11 42107.2 1667.86  44
   0   1  11 40383.9 2008.01  45
   0  -1 -11 44219.9 1559.84   2
   0  -1 -12 201.121 142.887   1
   0   1  12-79.4180 128.206  45
   0   1  12-159.177 166.568   5
   0  -1 -12 88.1831 91.2702   2
   0  -1 -12 154.036 116.271  44
   0  -1 -13 83.5193 123.116   1
   0  -1 -13 43.3327 81.9769  44
   0   1  13 343.977 229.689   5
   0  -1 -13 7.71419 76.0850   2
   0   1  14 17020.4 1598.16   5
   0  -1 -14 16995.9 1159.92   2
   0  -1 -14 16870.5 1276.71   1
   0  -1 -14 17046.1 1287.67  44
   0  -1 -14 14844.5 721.737  25
   0   1  14 14527.4 576.538  23
   0   1  15 22557.5 1923.12   5
   0  -1 -15 25010.8 1655.89  44
   0  -1 -15 22887.7 927.667  25
   0  -1 -15 18791.3 802.131  36
   0  -1 -15 21694.2 1417.86   2
   0  -1 -15 25240.7 1647.15   1
   0   1  15 21319.7 726.660  23
   0  -1 -16 2242.65 284.062  36
   0  -1 -16 1897.97 484.054  44
   0  -1 -16 2401.63 309.272  25
   0   1  16 2810.84 706.598   5
   0   1  16 2058.77 233.302  23
   0   1  16 2712.71 309.567  16
   0   1  17 4543.87 409.908  16
   0  -1 -17 2705.33 321.533  36
   0   1  17 4706.44 942.122   5
   0  -1 -17 2884.52 660.299  44
   0   1  17 3879.98 331.860  23
   0  -1 -17 4184.35 418.913  25
   0  -1 -17 4766.18 473.990  37
   0  -1 -18 3577.70 393.142  25
   0   1  18 3667.66 849.653   5
   0   1  18 3814.90 379.683  16
   0   1  18 3858.02 375.117  21
   0  -1 -18 3612.65 417.568  37
   0  -1 -19 343.191 144.351  37
   0   1  19 274.672 94.2126  16
   0   1  19 298.165 107.878  21
   0  -1 -19 410.535 139.916  25
   0   1  20 1538.68 245.087  16
   0   1  20 1656.63 232.156  21
   0  -1 -20 1629.17 266.148  25
   0  -1 -20 1432.93 260.807  37
   0  -1 -21 5021.03 423.707  25
   0  -1 -21 4907.53 420.188  39
   0   1  21 4609.95 385.730  16
   0   1  21 4306.79 348.552  21
   0  -1 -21 4796.49 380.077  38
   0  -1 -21 5190.21 465.318  37
   0   1  22 1492.22 189.616  21
   0   1  22 1905.31 234.389  16
   0  -1 -22 1866.17 241.622  39
   0  -1 -22 1843.74 266.905  37
   0  -1 -22 1841.38 217.422  38
   0  -1 -23 1193.11 183.360  37
   0  -1 -23 1142.40 170.712  39
   0   1  23 1043.64 162.743  16
   0  -1 -24 11.7091 42.1967  37
   0   1  24 84.5148 55.1267  16
   0  -1 -24-83.9982 51.7752  39
   0  -2  23 294.690 65.7929  16
   0   2 -23 211.083 67.9479  37
   0   2 -23 324.704 79.0256  39
   0   2 -22 131.797 69.6118  25
   0   2 -22 122.189 73.0835  37
   0  -2  22 60.0038 37.4734   7
   0  -2  22-20.6423 47.7383  16
   0  -2  21 225.458 96.0270  16
   0  -2  21 168.442 72.2679   7
   0   2 -21 256.349 104.582  25
   0   2 -21 276.431 122.559  37
   0   2 -20 633.484 158.556  25
   0   2 -20 839.792 192.112  37
   0   2 -20 571.731 137.257  36
   0  -2  20 342.134 113.708   7
   0  -2  20 698.657 159.790  16
   0   2 -19-37.5735 78.0356  25
   0   2 -19-32.3268 62.9517  36
   0  -2  19-8.92043 84.0402   7
   0  -2  19-96.6811 93.8057  16
   0   2 -18 507.160 146.975  36
   0  -2  18 384.541 154.793   7
   0   2 -18 522.868 153.665  25
   0  -2  18 606.871 158.414  16
   0  -2  17 1355.65 255.214   7
   0  -2  17 1577.61 245.971  16
   0   2 -17 1082.58 207.301  36
   0   2 -16 5631.64 462.693  36
   0  -2  16 5929.25 513.061   7
   0   2 -16 4911.23 840.285   2
   0  -2  16 5108.78 974.182   5
   0  -2  16 5927.45 452.643  16
   0  -2  15-161.708 170.040   5
   0  -2  15-59.3739 63.9953  16
   0   2 -15-188.860 95.6439  36
   0  -2  15 45.6986 53.4972  23
   0   2 -15 83.8244 66.9367  26
   0   2 -15-56.1875 172.784   2
   0  -2  15 121.580 109.513   7
   0  -2  14 16765.5 643.466  23
   0  -2  14 18569.4 1741.95   5
   0  -2  14 19265.8 792.286  16
   0  -2  14 17054.2 716.772  24
   0   2 -14 20284.5 1557.52   2
   0   2 -14 14391.4 705.885  26
   0  -2  13 151.018 177.834   5
   0   2 -13 328.650 213.263   2
   0  -2  13 107.913 55.9411  23
   0  -2  13 250.694 88.7891  16
   0  -2  13 327.355 97.7990  24
   0   2 -12 63762.0 2523.05   1
   0  -2  12 60471.3 2867.72   5
   0   2 -12 66376.5 2518.87   2
   0   2 -11 60657.4 2246.41   2
   0  -2  11 53205.1 2548.06   5
   0   2 -11 59293.4 2286.47   1
   0  -2  10-39.6998 106.587   5
   0   2 -10 190.945 136.751   1
   0   2 -10 7.31755 72.5052   2
   0   2 -10 32.1523 61.2003  44
   0   2  -9 42198.1 1665.47   2
   0   2  -9 40287.7 1671.43   1
   0   2  -9 40324.0 1357.58  44
   0  -2   9 38308.7 1918.38   5
   0   2  -8 5230.28 550.094   2
   0   2  -8 5979.09 478.990  44
   0  -2   8 5118.94 667.388   5
   0   2  -8 5361.21 577.950   1
   0   2  -7 61084.1 1407.67  44
   0   2  -7 56882.0 1734.93   1
   0   2  -7 60272.0 1737.64   2
   0  -2   7 56975.4 2057.73   5
   0   2  -6 215.075 121.409   2
   0   2  -6 320.143 91.7956  44
   0  -2   6 292.011 145.257   5
   0   2  -6 232.628 122.526   1
   0   2  -5 121665. 2158.99   1
   0   2  -5 128382. 1647.87  44
   0  -2   5 123916. 2599.33   5
   0   2  -5 125205. 2167.69   2
   0   2  -4 281038. 2139.25  44
   0  -2   4 286112. 3620.04   5
   0   2  -4 281938. 3019.21   1
   0   2  -4 277303. 2993.41   2
   0  -2   3 62132.5 1547.78   6
   0   2  -3 66465.2 1318.05   1
   0   2  -3 66072.8 1328.55   2
   0   2  -3 70143.0 921.039  44
   0  -2   3 65664.7 1598.02   5
   0   2  -2 353513. 2799.89   2
   0   2  -2 339935. 2684.91   1
   0  -2   2 348653. 3383.75   5
   0   2  -2 340791. 1750.17  44
   0  -2   2 330998. 3252.32   6
   0  -2   1 151340. 1664.25   8
   0   2  -1 148485. 1625.10   2
   0  -2   1 150326. 2048.39   5
   0  -2   0 12384.6 555.556   6
   0   2   0 12960.0 423.156   2
   0  -2   0 12941.0 578.645   5
   0  -2   0 11359.8 412.673   8
   0   2   1 25711.7 527.116   2
   0  -2  -1 24804.5 557.230  44
   0   2   1 23783.9 742.162  45
   0  -2  -1 24067.8 775.488   6
   0  -2  -1 23568.9 580.022   8
   0   2   2 9157.94 481.109  45
   0   2   2 9177.60 286.183   2
   0  -2  -2 9242.77 394.547   8
   0  -2  -2 10476.2 407.759  44
   0  -2  -3 130585. 1610.74  44
   0   2   3 136462. 1984.56  45
   0  -2  -4 31612.9 876.223  44
   0   2   4 29196.5 1015.90  45
   0  -2  -5 359508. 3242.88  44
   0   2   5 372110. 3907.47  45
   0   2   6 9171.03 679.673  45
   0  -2  -6 9377.89 566.345  44
   0   2   7 7110.85 630.242  45
   0  -2  -7 6602.16 512.057  44
   0   2   8 302065. 3670.29   4
   0   2   8 295058. 4433.98  45
   0  -2  -8 302321. 3734.65  44
   0   2   9 7240.58 735.825  45
   0   2   9 7569.37 611.812   4
   0  -2  -9 8178.71 658.039  44
   0  -2  -9 7806.29 589.877   1
   0  -2 -10 7112.49 658.848  44
   0  -2 -10 7680.78 553.573   2
   0   2  10 7715.40 830.604  45
   0  -2 -10 7627.32 628.758   1
   0   2  10 7284.67 623.124   4
   0   2  11 324.432 198.064   5
   0   2  11 351.939 146.650   4
   0   2  11 228.724 162.931  45
   0  -2 -11-142.028 102.281   1
   0  -2 -11 26.9176 57.8717   2
   0  -2 -11 47.9167 74.7278  44
   0   2  12 10783.2 1159.05   5
   0  -2 -12 11594.5 888.395   1
   0   2  12 10292.1 1084.34  45
   0  -2 -12 10209.3 735.494   2
   0  -2 -12 10438.3 912.229  44
   0   2  13 2469.40 548.484  45
   0   2  13 2041.70 514.447   5
   0  -2 -13 2311.55 444.760  44
   0  -2 -13 2036.02 406.151   1
   0  -2 -13 1945.30 342.139   2
   0   2  14 47148.6 2693.18   5
   0   2  14 40203.0 971.719  23
   0   2  14 40952.2 2402.20  45
   0  -2 -14 40053.7 1178.52  25
   0  -2 -14 48958.6 2089.62   1
   0  -2 -14 43125.7 1299.26  37
   0  -2 -14 47095.0 2187.90  44
   0   2  15 5649.18 375.027  23
   0   2  15 6067.30 1039.59   5
   0  -2 -15 6557.21 825.230   1
   0  -2 -15 6496.12 517.204  37
   0  -2 -15 6972.85 891.122  44
   0  -2 -15 4791.52 406.275  36
   0  -2 -15 5749.87 464.176  25
   0  -2 -16 38.1571 68.2693  44
   0  -2 -16 370.485 237.231   1
   0  -2 -16 108.794 81.4116  25
   0  -2 -16 203.498 96.2691  37
   0   2  16 347.177 117.979  16
   0   2  16 162.170 55.5873  23
   0   2  16 330.421 279.862   5
   0  -2 -17 18030.2 860.244  25
   0  -2 -17 20180.9 951.262  37
   0   2  17 16295.0 671.051  23
   0  -2 -17 15664.3 1475.50  44
   0   2  17 20176.4 840.698  16
   0   2  17 18143.2 1877.61   5
   0  -2 -18 797.611 191.172  25
   0   2  18 730.143 169.633  16
   0  -2 -18 570.092 292.312  44
   0  -2 -18 765.691 208.638  37
   0   2  19 143.354 104.531  16
   0  -2 -19 235.928 138.950  37
   0  -2 -19 171.144 70.6958  25
   0   2  19 247.568 123.302  21
   0   2  20 4763.90 411.573  21
   0  -2 -20 5243.08 425.701  38
   0  -2 -20 4909.89 443.281  39
   0  -2 -20 5021.81 449.884  25
   0  -2 -20 4901.00 479.555  37
   0   2  20 5281.95 429.965  16
   0  -2 -21 5034.33 392.770  38
   0   2  21 4931.80 402.522  16
   0   2  21 4591.47 383.672  21
   0  -2 -21 5046.34 423.882  39
   0  -2 -21 4890.25 451.418  37
   0  -2 -22 7928.99 448.592  38
   0  -2 -22 8470.49 511.322  39
   0   2  22 8100.16 462.483  21
   0  -2 -22 8704.04 562.877  37
   0   2  22 8750.17 492.603  16
   0  -2 -23 277.507 91.1928  39
   0  -2 -23 195.841 65.6222  38
   0  -2 -23 350.790 117.524  37
   0   2  23 281.350 85.6514  21
   0   2  23 412.264 105.853  16
   0   2  24 120.042 39.2519  21
   0   2  24 25.4860 52.4568  16
   0  -2 -24-67.2873 53.3757  37
   0  -2 -24-11.6018 43.4505  39
   0  -2 -25 1453.99 144.161  37
   0   2  25 1788.17 143.796  16
   0  -3  22 474.080 85.0574  16
   0  -3  22 343.623 65.6567   7
   0   3 -22 498.444 107.492  37
   0   3 -22 689.358 112.259  25
   0   3 -21 6170.93 419.433  37
   0   3 -21 6164.11 383.573  25
   0  -3  21 5332.02 325.234  16
   0   3 -20 1081.03 165.260  36
   0  -3  20 1043.19 183.556   7
   0  -3  20 1165.81 171.794  16
   0   3 -20 1238.01 224.044  37
   0   3 -20 1226.28 201.854  25
   0  -3  19 1140.87 209.477   7
   0   3 -19 1237.40 209.481  25
   0   3 -19 1293.08 201.344  36
   0  -3  19 1320.13 202.025  16
   0   3 -18 889.083 173.864  36
   0  -3  18 817.117 162.065  16
   0  -3  18 830.676 196.438   7
   0   3 -17 263.975 125.311  36
   0  -3  17 274.576 140.894   7
   0  -3  17 232.429 101.339  16
   0   3 -16 2685.25 331.126  36
   0   3 -16 2494.94 295.373  26
   0  -3  16 2956.18 759.294   5
   0  -3  16 2781.49 358.836   7
   0  -3  16 2775.30 308.034  16
   0   3 -16 2582.81 650.636   2
   0  -3  15 3797.83 832.473   5
   0  -3  15 5001.64 469.927   7
   0  -3  15 5153.74 423.059  16
   0   3 -15 4332.20 406.917  26
   0   3 -15 4938.28 851.902   2
   0  -3  14 112.381 72.2628  16
   0   3 -14 92.2830 68.7769  26
   0  -3  14 163.154 223.642   5
   0   3 -14 105.791 178.749   2
   0  -3  14 109.717 77.0804   7
   0  -3  14-12.4109 54.2014  24
   0  -3  13 589.895 136.552  24
   0  -3  13 336.546 106.849  11
   0  -3  13 191.394 73.3253  23
   0  -3  13 451.533 278.094   5
   0   3 -13 92.9911 154.801   2
   0   3 -13 313.565 111.573  26
   0  -3  13 366.494 108.001  16
   0  -3  12 10680.3 1237.57   5
   0  -3  12 7942.24 418.176  23
   0  -3  12 9312.23 514.774  16
   0   3 -12 11175.2 1118.55   2
   0  -3  12 9579.42 521.168  24
   0   3 -11 15425.0 1235.87   2
   0  -3  11 14995.1 1425.68   5
   0  -3  10 16699.8 1410.63   5
   0   3 -10 17971.7 1251.93   2
   0   3 -10 15404.8 1182.64   1
   0  -3   9 173.603 157.273   5
   0   3  -9 53.8115 104.426   2
   0   3  -9-55.8024 95.6218   1
   0   3  -9 187.287 93.9101  44
   0   3  -8 17694.5 1120.42   1
   0   3  -8 16468.9 756.898  44
   0   3  -8 17888.5 1118.79   2
   0  -3   8 18049.8 1319.85   5
   0   3  -7 3604.67 475.601   2
   0   3  -7 3392.71 322.382  44
   0  -3   7 3114.23 520.185   5
   0   3  -7 3275.28 451.748   1
   0   3  -6 61583.9 1814.30   1
   0   3  -6 65259.2 1880.34   2
   0  -3   6 63587.7 2171.80   5
   0   3  -5 116035. 1463.87  44
   0   3  -5 119349. 2368.63   1
   0  -3   5 128554. 2887.64   5
   0   3  -5 125252. 2417.58   2
   0  -3   5 125546. 2873.04   6
   0   3  -4 47570.6 1395.23   2
   0   3  -4 46099.4 1349.37   1
   0  -3   4 46800.3 1629.61   6
   0   3  -4 44019.8 798.280  44
   0  -3   4 47157.1 1640.86   5
   0  -3   3 442970. 4712.16   6
   0   3  -3 435177. 3793.69   1
   0  -3   3 438025. 4771.30   5
   0   3  -3 442368. 2272.66  44
   0   3  -2 349.410 61.8478  44
   0  -3   2 416.519 142.372   6
   0   3  -2 351.880 106.548   2
   0  -3   2 381.221 138.112   5
   0  -3   1 39611.9 1004.71   8
   0  -3   1 38651.0 1248.60   6
   0  -3   1 38981.4 1272.65   5
   0   3  -1 39573.0 1014.43   2
   0  -3   0 287985. 2522.60   8
   0  -3   0 295494. 3352.93   6
   0  -3   0 296090. 3414.29   5
   0  -3  -1 491855. 4308.06   6
   0  -3  -1 485571. 3191.06   8
   0   3   2 214972. 2810.94  45
   0   3   2 221789. 1888.45   2
   0  -3  -2 216504. 2198.37   8
   0   3   3 43191.4 1306.99  45
   0  -3  -3 44057.0 1045.62  44
   0  -3  -3 42632.9 1045.52   8
   0  -3  -4 47788.5 1219.32   8
   0  -3  -4 48392.1 1186.89  44
   0   3   4 50830.8 1487.90  45
   0  -3  -5 23253.7 889.868  44
   0   3   5 23420.7 1064.78  45
   0  -3  -6 65482.2 1586.02  44
   0   3   6 65232.3 1873.66  45
   0  -3  -7 9.63263 49.8646  44
   0   3   7 0.75022 92.0865  45
   0  -3  -8 3686.58 435.158  44
   0   3   8 3670.35 514.174  45
   0  -3  -9 63828.6 1920.28  44
   0   3   9 61185.9 2200.25  45
   0  -3  -9 66918.7 1639.02   1
   0  -3 -10 12007.5 749.117   1
   0   3  10 10666.8 822.978   4
   0  -3 -10 10662.4 829.111  44
   0   3  10 10024.6 943.747  45
   0  -3 -10 9364.21 535.428   2
   0   3  11 6773.54 836.011  45
   0  -3 -11 6934.42 720.335  44
   0  -3 -11 7927.84 659.743   1
   0   3  11 6286.51 655.327   4
   0   3  12 7556.29 934.661  45
   0  -3 -12 6677.16 746.663  44
   0   3  12 6022.80 666.914   4
   0  -3 -12 6564.96 642.420   1
   0   3  13 691.561 219.291  45
   0  -3 -13 435.616 191.154   1
   0   3  13 977.113 383.093   5
   0  -3 -13 1056.76 307.424  44
   0   3  14 411.176 100.057  29
   0  -3 -14 385.118 116.915  25
   0  -3 -14 358.881 127.685  37
   0   3  14 566.238 310.462   5
   0   3  14 480.644 117.379  41
   0   3  14 455.731 265.667  45
   0  -3 -14 669.546 242.287   1
   0   3  14 431.826 110.022  23
   0  -3 -14 652.071 229.638  44
   0  -3 -15 8157.94 579.644  37
   0   3  15 8140.11 1162.23   5
   0   3  15 6466.80 405.247  29
   0  -3 -15 6482.47 878.514  44
   0  -3 -15 7273.17 850.808   1
   0   3  15 7147.08 426.199  23
   0  -3 -15 7384.71 529.808  25
   0   3  15 6507.86 1025.04  45
   0  -3 -16 26207.5 1061.92  37
   0   3  16 23821.7 795.021  23
   0  -3 -16 24395.8 987.530  25
   0  -3 -16 19888.7 818.259  26
   0   3  16 27235.7 2222.59   5
   0   3  16 27736.0 971.669  16
   0  -3 -16 22834.5 1707.29  44
   0   3  16 20764.6 734.169  29
   0   3  16 21777.6 1887.59  45
   0   3  17 14151.8 1665.42   5
   0   3  17 10913.9 539.815  29
   0  -3 -17 13516.2 749.540  25
   0  -3 -17 12400.9 1319.22  44
   0  -3 -17 14383.4 800.819  37
   0   3  17 15349.0 731.116  16
   0   3  18 5739.15 1069.15   5
   0  -3 -18 6187.70 514.260  25
   0  -3 -18 6803.40 563.981  37
   0  -3 -18 6647.16 500.862  38
   0  -3 -18 4625.99 818.484  44
   0   3  18 6910.66 498.637  16
   0  -3 -18 6431.83 516.080  39
   0  -3 -19 838.773 209.796  37
   0  -3 -19 739.671 172.694  38
   0  -3 -19 711.767 190.609  39
   0   3  19 671.908 161.493  16
   0  -3 -20 2316.92 344.130  37
   0   3  20 2348.95 299.560  21
   0   3  20 2448.91 297.247  16
   0  -3 -20 2342.98 288.467  38
   0  -3 -20 2087.23 293.113  39
   0  -3 -21 589.778 158.032  39
   0   3  21 668.510 165.220  21
   0   3  21 575.659 152.831  16
   0  -3 -21 631.971 173.713  37
   0  -3 -21 642.121 153.966  38
   0   3  22 335.028 109.802  16
   0  -3 -22 346.443 111.138  39
   0  -3 -22 455.124 142.103  37
   0  -3 -22 263.569 89.1108  38
   0   3  22 329.672 112.875  21
   0  -3 -23-52.0421 61.7100  37
   0  -3 -23-2.11829 53.6373  39
   0  -3 -23 131.123 54.6693  38
   0   3  23 86.3902 60.0063  16
   0   3  23-11.7131 56.9292  21
   0  -3 -24 6379.96 346.408  39
   0   3  24 5824.72 318.666  16
   0  -3 -24 5970.63 363.926  37
   0   3  24 4989.23 286.629  21
   0  -3 -25 40.1174 36.4551  37
   0   4 -22 218.659 59.0131  37
   0   4 -22 510.297 85.4079  39
   0   4 -21 2780.05 251.135  37
   0   4 -21 3284.65 248.258  25
   0   4 -20 709.922 152.806  37
   0   4 -20 724.794 142.603  25
   0   4 -20 607.858 120.972  36
   0  -4  20 434.899 95.6532  16
   0  -4  20 662.582 132.719   7
   0  -4  19 1135.17 191.555   7
   0   4 -19 1436.61 218.573  25
   0  -4  19 1029.30 162.893  16
   0   4 -19 963.937 162.852  36
   0  -4  18 1150.90 177.757  16
   0  -4  18 1160.65 212.531   7
   0   4 -18 1046.95 192.303  36
   0  -4  17 654.780 147.332  16
   0   4 -17 661.127 172.931  36
   0  -4  17 637.293 191.955   7
   0  -4  16 11810.3 717.728   7
   0  -4  16 10692.5 583.594  16
   0  -4  15 9639.21 654.560   7
   0  -4  15 8527.95 534.065  16
   0  -4  15 8260.93 1239.16   5
   0   4 -15 9440.13 1217.83   2
   0   4 -15 8857.18 573.623  26
   0  -4  15 8416.37 548.991  11
   0   4 -14 1299.85 461.692   2
   0   4 -14 1143.76 215.199  26
   0  -4  14 1104.43 189.499  24
   0  -4  14 1596.07 537.614   5
   0  -4  14 1139.97 199.998  16
   0  -4  14 1301.35 215.706  11
   0  -4  14 1469.57 274.511   7
   0  -4  13 5023.36 422.173  11
   0  -4  13 5053.65 896.437   5
   0  -4  13 4793.07 386.983  16
   0  -4  13 5246.64 404.310  24
   0   4 -13 5213.00 862.133   2
   0  -4  13 6474.94 518.683   7
   0  -4  12-29.3216 49.6374  24
   0  -4  12-65.5305 55.1112  11
   0   4 -12 31.3717 111.462   2
   0  -4  12-14.2535 27.1293  16
   0  -4  11 1229.50 182.096  24
   0  -4  11 782.202 346.961   5
   0   4 -11 1215.42 381.609   2
   0  -4  11 1199.23 202.227  11
   0  -4  10 11709.6 548.427  24
   0  -4  10 12963.0 1327.04   5
   0   4 -10 12550.5 1145.02   2
   0  -4   9 41387.2 2253.26   5
   0   4  -9 44091.4 2015.12   2
   0   4  -8 4197.20 585.574   2
   0  -4   8 3642.05 640.304   5
   0   4  -7 3988.17 533.037   2
   0  -4   7 3173.73 561.869   5
   0  -4   6 54741.8 2205.23   5
   0   4  -6 56345.5 1927.90   2
   0  -4   5 82774.0 2572.12   5
   0   4  -5 83993.3 2216.70   2
   0  -4   5 83376.4 2588.26   6
   0   4  -4 102.453 101.576   2
   0  -4   4 170.819 149.400   5
   0  -4   4 181.313 126.062   6
   0   4  -3 295969. 3710.70   2
   0  -4   3 292771. 4362.05   5
   0  -4   3 294687. 4375.37   6
   0   4  -2 48915.0 1403.07   2
   0  -4   2 45273.6 1625.41   6
   0  -4   2 47911.8 1694.00   5
   0  -4   1 37353.1 1443.90   5
   0   4  -1 39613.5 1190.40   2
   0  -4   1 36225.1 1409.54   6
   0   4   0 24219.9 878.245   2
   0  -4   0 22718.8 1094.97   6
   0  -4   0 24679.2 859.538   8
   0  -4   0 24802.3 1148.35   5
   0   4   1 37571.1 1362.97  45
   0   4   1 40625.0 1059.94   2
   0  -4  -1 40461.2 1446.34   6
   0   4   2 35609.3 1332.96  45
   0  -4  -2 38187.6 1037.73   8
   0   4   2 37074.5 963.800   2
   0  -4  -2 35863.8 1375.02   6
   0  -4  -3 203.693 114.428   6
   0  -4  -3 151.721 73.7541   8
   0   4   3 227.818 74.5926   2
   0  -4  -3 217.263 79.8980  44
   0   4   3 287.206 132.154  45
   0  -4  -4 53053.6 1367.86  44
   0  -4  -4 54238.3 1377.30   8
   0   4   4 54706.9 1718.30  45
   0   4   5 330239. 4400.08  45
   0  -4  -5 327912. 3630.97   8
   0  -4  -6 4971.84 476.401  44
   0   4   6 5478.70 592.515  45
   0  -4  -6 5489.53 508.681   8
   0  -4  -7 21495.9 1096.97   8
   0  -4  -7 19674.3 992.241  44
   0   4   7 21101.1 1215.72  45
   0   4   8 470.751 206.238  45
   0  -4  -8 645.587 191.677  44
   0  -4  -9 6766.56 657.833  44
   0   4   9 6037.88 732.218  45
   0  -4  -9 6168.83 472.133   1
   0  -4 -10 1715.52 347.307  44
   0  -4 -10 1609.48 260.478   1
   0   4  10 1457.79 378.288  45
   0  -4 -11 18.2952 68.4109  44
   0   4  11 371.673 206.779  45
   0  -4 -11 81.6683 88.3875   1
   0   4  11 326.569 169.892   4
   0   4  12 1737.59 456.361  45
   0  -4 -12 1840.58 398.962  44
   0   4  12 1260.84 317.960   4
   0  -4 -12 1706.76 311.922   1
   0  -4 -13 1599.06 238.511  37
   0   4  13 1123.37 399.295  45
   0  -4 -13 1288.94 205.978  25
   0  -4 -13 1440.14 312.292   1
   0   4  13 1594.97 198.517  41
   0  -4 -13 1759.96 410.400  44
   0  -4 -14 9978.57 600.458  25
   0   4  14 9848.53 495.969  41
   0   4  14 9192.72 486.756  34
   0  -4 -14 10077.9 635.511  37
   0   4  14 9762.28 497.789  29
   0  -4 -14 9505.82 580.075  39
   0   4  14 9888.08 1208.61  45
   0   4  14 8514.41 447.897  23
   0  -4 -14 11052.7 1098.68  44
   0  -4 -14 9337.39 556.579  38
   0   4  15 763.461 363.472   5
   0   4  15 475.730 120.521  34
   0  -4 -15 646.931 163.376  39
   0   4  15 701.885 334.335  45
   0  -4 -15 631.287 140.805  26
   0   4  15 631.986 136.648  29
   0  -4 -15 512.260 142.576  38
   0   4  15 604.345 131.900  23
   0   4  15 869.103 157.419  41
   0  -4 -15 661.638 285.370  44
   0  -4 -15 629.059 163.242  37
   0   4  16 315.431 106.700  16
   0  -4 -16 195.854 101.968  37
   0   4  16 577.356 329.270   5
   0   4  16 217.013 83.9126  34
   0  -4 -16 247.938 92.1897  26
   0   4  16 557.146 313.404  45
   0  -4 -16 356.984 132.728  39
   0  -4 -16 419.278 244.193  44
   0   4  16 178.508 65.4240  29
   0  -4 -16 210.734 91.5358  38
   0  -4 -17 93.5983 97.7500  39
   0  -4 -17-262.312 211.405  44
   0   4  17-50.8195 68.6072  29
   0   4  17 354.980 296.331  45
   0  -4 -17-53.1263 69.6084  38
   0  -4 -17 29.7276 43.7282  26
   0  -4 -17 63.7464 112.111  37
   0   4  17 162.064 205.645   5
   0   4  17 116.226 79.0815  34
   0   4  17 64.8506 71.0257  16
   0  -4 -18 479.892 160.494  37
   0   4  18 25.9451 125.040   5
   0  -4 -18 330.850 124.155  38
   0  -4 -18 383.210 140.417  39
   0   4  18 319.479 111.317  29
   0  -4 -18 432.161 273.370  44
   0   4  18 459.916 140.896  16
   0  -4 -19 911.554 207.422  37
   0   4  19 1027.66 201.351  16
   0  -4 -19 669.837 155.140  38
   0  -4 -19 629.047 166.325  39
   0   4  20 2808.14 334.041  21
   0  -4 -20 2583.96 345.909  37
   0   4  20 3100.23 324.111  16
   0  -4 -20 2584.91 293.921  38
   0  -4 -20 2510.60 319.540  39
   0  -4 -21 5384.93 478.939  37
   0   4  21 5343.14 400.744  16
   0  -4 -21 4991.93 382.875  38
   0  -4 -21 5201.84 424.839  39
   0   4  21 5077.41 419.621  21
   0   4  22-53.1915 74.8015  21
   0  -4 -22 112.557 91.1828  37
   0  -4 -22 135.104 74.6156  38
   0  -4 -22 119.431 79.2173  39
   0   4  22-9.18503 67.1685  16
   0  -4 -23 216.046 96.3536  37
   0  -4 -23 331.183 102.696  39
   0   4  23 350.382 98.5728  16
   0   4  23 303.719 101.221  21
   0   4  24 2298.00 191.684  16
   0   4  24 2489.54 212.709  21
   0  -4 -24 2700.55 243.874  37
   0  -4 -25 221.269 63.2158  37
   0  -5  21 2460.29 174.886   7
   0   5 -21 2283.08 188.203  37
   0   5 -20 261.571 79.0616  25
   0   5 -20 266.832 86.6436  37
   0  -5  20 184.505 71.1316   7
   0   5 -19 278.450 81.0072  36
   0   5 -19 292.251 103.838  25
   0  -5  19 312.584 112.361   7
   0  -5  18 1646.30 239.561   7
   0   5 -18 2007.17 242.707  36
   0   5 -17 55.3075 77.5921  36
   0  -5  17 70.8780 58.4636  16
   0  -5  17-77.9359 79.6728   7
   0   5 -16 73.6586 56.2671  26
   0  -5  16 5.64790 44.9590  11
   0  -5  16 61.9959 62.0315  16
   0  -5  16-3.76334 86.3358   7
   0   5 -15 4639.80 406.411  26
   0  -5  15 6099.62 458.081  11
   0  -5  15 5304.11 400.580  16
   0   5 -14 4895.93 436.029  26
   0  -5  14 4528.02 410.430  11
   0  -5  14 5672.16 1049.72   5
   0  -5  14 6001.09 448.767  24
   0  -5  13 3049.74 310.433  24
   0  -5  13 3265.96 381.074   7
   0  -5  13 2313.60 300.882  11
   0  -5  13 2291.60 655.195   5
   0   5 -13 3253.40 725.689   2
   0  -5  12 7459.90 1162.03   5
   0   5 -12 7841.55 1074.99   2
   0  -5  12 7190.72 520.917  11
   0  -5  12 8876.09 607.470   7
   0  -5  12 7342.20 480.539  24
   0   5 -11 2414.40 558.719   2
   0  -5  11 3055.32 355.700   7
   0  -5  11 2380.87 296.909  11
   0  -5  11 3076.53 700.672   5
   0  -5  11 2681.66 286.946  24
   0   5 -10 20802.6 1601.56   2
   0  -5  10 19822.1 833.539  11
   0  -5  10 20330.1 761.155  24
   0  -5  10 21311.3 1789.50   5
   0  -5   9 1356.77 211.268  11
   0  -5   9 1210.58 181.651  24
   0   5  -9 970.460 332.838   2
   0  -5   9 1447.82 448.238   5
   0   5  -8 96.7686 141.324   2
   0  -5   8-171.362 192.811   5
   0   5  -7 55512.1 2243.14   2
   0  -5   7 52907.6 2474.83   5
   0  -5   6 17333.9 1356.70   5
   0   5  -6 16695.8 1166.88   2
   0  -5   5 151.874 133.897   6
   0   5  -5 390.740 186.659   2
   0  -5   5 430.913 223.434   5
   0   5  -4 424.153 176.216   2
   0  -5   4 622.659 242.355   5
   0  -5   4 343.966 182.458   6
   0  -5   3 46217.5 1930.27   6
   0   5  -3 45856.0 1649.46   2
   0  -5   3 46116.4 1952.37   5
   0   5  -2 16525.0 943.126   2
   0  -5   2 15022.6 1090.19   5
   0  -5   2 14608.8 1052.09   6
   0  -5   1 125184. 3000.62   6
   0   5  -1 133464. 2541.01   2
   0  -5   1 127093. 3051.30   5
   0  -5   0 2751.32 438.329   6
   0   5   0 3330.10 378.903   2
   0  -5   0 2552.71 310.476   8
   0   5   1 764.958 226.597  45
   0  -5  -1 569.655 203.029   6
   0   5   1 713.901 177.119   2
   0  -5  -1 572.277 139.158   8
   0  -5  -2 155813. 3247.49   6
   0   5   2 156128. 3184.41  45
   0  -5  -2 119689. 2061.66   8
   0   5   2 113156. 1984.98   2
   0   5   3 5909.12 416.162   2
   0  -5  -3 6510.05 486.112   8
   0  -5  -3 9379.33 810.230   6
   0   5   3 8814.56 764.421  45
   0  -5  -4 2057.68 288.129  44
   0   5   4 1945.35 361.366  45
   0  -5  -4 2027.02 387.034   6
   0  -5  -4 1556.65 248.756   8
   0  -5  -5 19996.4 953.376  44
   0   5   5 19526.3 1188.32  45
   0  -5  -6 3401.98 405.198   8
   0   5   6 3968.44 558.755  45
   0  -5  -6 4065.19 455.857  44
   0   5   7 63835.1 2285.71  45
   0  -5  -7 59191.7 1828.69  44
   0  -5  -7 62015.0 1876.49   8
   0   5   8 7390.82 818.810  45
   0  -5  -8 7541.69 688.012  44
   0  -5  -8 7536.29 702.228   8
   0  -5  -9 62570.0 2095.15  44
   0   5   9 66717.4 2558.15  45
   0  -5  -9 67133.5 2245.99   8
   0  -5 -10 16010.2 1175.62   8
   0  -5 -10 15293.7 1095.50  44
   0   5  10 16096.1 1322.83  45
   0   5  11 6806.88 895.007  45
   0  -5 -11 6448.03 754.507  44
   0  -5 -11 7074.58 818.193   8
   0   5  12 7597.43 990.353  45
   0   5  12 8133.67 902.996   4
   0  -5 -12 7384.09 852.933  44
   0  -5 -12 7390.75 917.269   8
   0   5  13 939.517 361.170  45
   0  -5 -13 1257.49 222.137  37
   0   5  13 1134.73 169.204  41
   0   5  13 937.767 322.909   4
   0  -5 -13 1089.32 338.277  44
   0  -5 -13 721.621 301.148   8
   0  -5 -13 937.999 173.364  38
   0   5  13 1230.86 181.648  34
   0   5  13 1108.69 172.165  29
   0  -5 -13 979.356 188.859  39
   0  -5 -14 4713.25 397.466  38
   0  -5 -14 4277.24 369.831  26
   0   5  14 5849.99 393.821  41
   0  -5 -14 5542.07 485.975  37
   0  -5 -14 5023.73 428.278  39
   0  -5 -14 3870.35 731.088   8
   0  -5 -14 5801.14 793.380  44
   0   5  14 5511.47 384.785  29
   0   5  14 5521.01 393.795  34
   0   5  14 5318.59 930.390  45
   0  -5 -15 1792.99 257.456  39
   0   5  15 1689.37 222.239  34
   0  -5 -15 1748.09 251.135  38
   0  -5 -15 1689.32 237.124  26
   0   5  15 1905.73 241.647  16
   0  -5 -15 1733.07 507.043   8
   0  -5 -15 2220.24 302.793  37
   0  -5 -15 2145.35 516.426  44
   0   5  15 2588.07 658.517  45
   0   5  15 1832.80 227.732  29
   0   5  15 1992.65 241.516  41
   0  -5 -16 2059.43 297.530  37
   0   5  16 2180.13 272.863  16
   0  -5 -16 1831.61 261.462  38
   0   5  16 1451.48 513.511  45
   0  -5 -16 2184.66 540.669  44
   0  -5 -16 1618.31 505.813   8
   0   5  16 2033.39 245.253  29
   0  -5 -16 1853.54 249.504  26
   0  -5 -16 1954.42 282.016  39
   0   5  16 1435.23 543.131   5
   0   5  16 1762.69 233.672  34
   0  -5 -17 3997.33 437.380  37
   0  -5 -17 3793.76 356.273  26
   0   5  17 3767.98 346.305  34
   0   5  17 3586.76 326.756  29
   0  -5 -17 3870.76 380.414  38
   0   5  17 3363.22 827.684   5
   0   5  17 3489.48 808.797  45
   0  -5 -17 4032.21 767.030  44
   0  -5 -17 3838.11 395.094  39
   0   5  17 3037.34 321.611  16
   0   5  18-68.2705 107.333  34
   0  -5 -18-83.9252 88.8133  39
   0   5  18 12.3184 80.0096  29
   0  -5 -18 18.9371 61.3543  38
   0  -5 -18 100.566 105.030  37
   0   5  18-136.714 82.0824  16
   0  -5 -18 98.9460 63.4013  26
   0   5  18 27.2231 75.6017  27
   0  -5 -19 3314.77 347.614  38
   0   5  19 3225.22 329.170  16
   0  -5 -19 3092.54 377.619  37
   0   5  19 2563.22 264.615  27
   0  -5 -19 3034.01 349.593  39
   0  -5 -20 370.266 121.555  38
   0  -5 -20 232.031 119.846  39
   0  -5 -20 281.846 132.293  37
   0   5  20 318.980 115.712  16
   0  -5 -21 2981.09 316.380  39
   0  -5 -21 2752.40 279.642  38
   0   5  21 2981.94 335.264  21
   0   5  21 2986.32 287.585  16
   0  -5 -21 2966.61 354.388  37
   0  -5 -22 935.782 168.439  39
   0   5  22 1096.52 194.160  21
   0  -5 -22 978.094 191.085  37
   0   5  22 779.010 140.562  16
   0   5  23 6022.62 379.317  21
   0   5  23 5120.50 302.322  16
   0  -5 -23 6370.72 418.663  37
   0   5  24 8445.53 389.917  21
   0  -5 -24 8964.90 430.492  37
   0  -5 -25 1777.97 156.220  37
   0   6 -20 100.096 46.9925  37
   0  -6  20 115.842 52.4428   7
   0  -6  19 404.765 100.949   7
   0   6 -19 312.308 71.0272  36
   0   6 -18 596.627 130.777  36
   0  -6  18 511.236 122.967   7
   0  -6  17 1201.18 208.931   7
   0   6 -17 1331.59 196.798  36
   0  -6  16 1257.25 235.572   7
   0  -6  16 756.348 143.255  11
   0  -6  15 4028.94 408.911   7
   0  -6  15 3381.79 329.689  11
   0   6 -14 12220.6 671.635  26
   0  -6  14 12840.9 732.309   7
   0  -6  14 11937.1 647.861  11
   0  -6  13 222.192 111.657  11
   0  -6  13 111.436 79.9314  24
   0  -6  13 203.742 131.841   7
   0   6 -12 2647.17 671.432   2
   0  -6  12 1745.52 575.195   5
   0  -6  12 2899.19 315.486  24
   0  -6  12 3075.14 381.807   7
   0  -6  12 3141.54 350.836  11
   0  -6  11 45207.9 2841.08   5
   0  -6  11 43481.4 1174.35  24
   0  -6  11 50671.4 1448.95   7
   0   6 -11 47133.8 2736.42   2
   0  -6  11 46306.2 1340.06  11
   0  -6  10 6317.29 441.999  24
   0   6 -10 5571.63 889.653   2
   0  -6  10 6636.93 1063.14   5
   0  -6  10 6805.92 532.601   7
   0  -6  10 6369.62 490.652  11
   0  -6   9 10224.7 614.407  11
   0  -6   9 11982.1 690.463   7
   0  -6   9 10262.6 1274.61   5
   0  -6   9 9845.33 537.837  24
   0   6  -9 9779.72 1156.78   2
   0  -6   8 7394.55 512.067  11
   0   6  -8 6980.75 935.678   2
   0  -6   8 7274.87 1039.08   5
   0  -6   8 7430.44 453.755  24
   0  -6   8 8802.54 573.582   9
   0  -6   7 34455.2 2176.58   5
   0   6  -7 33217.4 1923.29   2
   0  -6   7 31421.1 900.544  24
   0  -6   7 34167.8 1071.61  11
   0   6  -6 2272.03 494.789   2
   0  -6   6 2344.78 543.611   5
   0   6  -5 2516.00 480.044   2
   0  -6   5 2900.49 579.547   6
   0  -6   5 2287.10 537.235   5
   0  -6   4 5516.06 773.467   6
   0   6  -4 6212.93 722.981   2
   0  -6   4 5755.35 795.761   5
   0  -6   3 414.786 210.158   6
   0  -6   3 607.953 254.422   5
   0  -6   2 99089.2 3122.91   5
   0  -6   2 97012.5 3053.11   6
   0   6  -2 102942. 2684.66   2
   0   6  -1 1600.39 317.571   2
   0  -6   1 1403.65 341.891   6
   0   6   0 124461. 2682.73   2
   0  -6   0 119849. 3239.49   6
   0   6   0 121127. 3254.61  45
   0  -6  -1 41359.2 1894.75   6
   0   6   1 36929.6 1393.88   2
   0   6   1 40955.7 1871.97  45
   0  -6  -2-140.539 136.212   6
   0   6   2-219.252 112.394   2
   0   6   2-73.4961 115.650  45
   0  -6  -2-97.5221 66.9811   8
   0  -6  -3 99.8951 118.495   6
   0  -6  -3 68.0957 53.9650   8
   0   6   3-42.5889 97.3283  45
   0   6   3 109.862 80.1134   2
   0   6   4 14284.1 1110.18  45
   0  -6  -4 12633.5 1069.51   6
   0  -6  -5 169.863 149.182   6
   0   6   5 158.732 126.085  45
   0  -6  -5 167.844 88.3084   8
   0  -6  -6 10686.6 791.465  44
   0   6   6 10927.5 1006.22  45
   0  -6  -6 11309.8 1050.40   6
   0  -6  -7 1272.50 283.131  44
   0  -6  -7 848.859 240.633   8
   0   6   7 1324.02 361.783  45
   0   6   8 33422.1 1874.00  45
   0  -6  -8 30733.7 1481.01  44
   0  -6  -9 2014.79 396.000  44
   0   6   9 1929.18 462.402  45
   0  -6  -9 1704.60 354.018   8
   0  -6 -10 226.130 138.115   8
   0   6  10 711.309 309.252  45
   0  -6 -10 698.210 266.156  44
   0  -6 -11 360.096 196.663  44
   0  -6 -11 66.6078 59.0739  37
   0   6  11 161.988 143.720  45
   0  -6 -11-89.8698 97.2870   8
   0   6  11 218.980 77.6491  29
   0   6  12 4648.53 347.789  29
   0   6  12 4671.31 806.122  45
   0  -6 -12 4574.13 423.711  37
   0  -6 -12 3773.90 359.493  39
   0  -6 -12 4675.85 706.060  44
   0  -6 -12 4088.28 354.619  38
   0  -6 -12 3983.09 355.250  26
   0   6  12 4315.39 327.182  41
   0  -6 -13 2405.39 286.805  38
   0  -6 -13 2687.89 311.485  39
   0  -6 -13 2509.46 284.195  26
   0   6  13 3521.18 668.070   4
   0   6  13 3118.66 297.283  29
   0  -6 -13 3112.36 358.110  37
   0  -6 -13 3244.52 599.395  44
   0   6  13 3077.75 302.475  34
   0   6  13 3205.95 289.101  41
   0   6  13 2497.07 623.396  45
   0   6  14 3348.53 308.128  41
   0   6  14 3427.23 317.327  29
   0  -6 -14 2831.81 317.144  38
   0  -6 -14 3216.33 325.059  26
   0  -6 -14 3080.14 370.050  37
   0   6  14 3582.48 757.491  45
   0  -6 -14 3219.05 347.622  39
   0  -6 -14 3361.91 639.820  44
   0   6  14 3558.25 327.315  34
   0  -6 -15 30722.8 1028.88  26
   0   6  15 33256.0 1011.76  34
   0   6  15 30861.4 942.810  41
   0   6  15 33411.4 993.091  29
   0  -6 -15 30347.3 2013.23  44
   0   6  15 30949.5 2359.12  45
   0  -6 -15 30989.0 1054.35  38
   0  -6 -15 30662.2 1085.29  39
   0  -6 -15 33752.5 1225.78  37
   0   6  16 617.207 378.415   5
   0  -6 -16 1667.17 264.726  39
   0   6  16 1739.37 245.968  29
   0   6  16 1838.47 250.859  34
   0  -6 -16 1626.20 279.721  37
   0  -6 -16 1481.36 223.634  26
   0  -6 -16 1552.46 241.862  38
   0   6  16 897.670 424.809  45
   0  -6 -16 1226.67 418.311  44
   0   6  17 1745.27 240.327  34
   0  -6 -17 1642.20 233.128  26
   0   6  17 619.225 376.042  45
   0  -6 -17 1758.87 262.978  38
   0  -6 -17 1623.50 260.334  39
   0   6  17 719.635 414.477   5
   0  -6 -17 1664.34 286.389  37
   0  -6 -17 1483.21 470.295  44
   0   6  17 1737.38 230.799  29
   0   6  18 11342.1 588.561  34
   0  -6 -18 11109.8 631.038  38
   0   6  18 11132.9 578.466  29
   0   6  18 12514.2 624.067  27
   0  -6 -18 11497.1 672.772  39
   0  -6 -18 11182.0 731.339  37
   0   6  19 1576.15 223.285  34
   0   6  19 1794.16 229.373  27
   0  -6 -19 1688.21 242.377  38
   0  -6 -19 1973.48 321.479  37
   0  -6 -19 1822.92 263.908  39
   0  -6 -20 7.30125 86.8945  37
   0   6  20 12.9810 49.8394  27
   0  -6 -21 519.755 159.050  37
   0   6  21 526.351 155.270  21
   0   6  22 209.562 96.5264  21
   0  -6 -22 369.863 123.570  37
   0  -6 -23 7681.60 437.613  37
   0   6  23 7293.55 406.371  21
   0  -6 -24 1711.62 180.237  37
   0   6  24 1664.71 170.780  21
   0  -7  19 57.1963 33.2521   7
   0   7 -18 169.637 52.9250  36
   0   7 -18 283.324 73.4674  25
   0  -7  18 209.093 72.8683   7
   0  -7  17 97.8194 67.4955   7
   0   7 -17 1.04278 51.6098  36
   0  -7  16 2380.31 271.682   7
   0  -7  16 1775.79 195.152  11
   0   7 -16 2696.90 273.386  36
   0  -7  15 2223.90 280.695   7
   0   7 -15 1725.01 217.254  26
   0  -7  15 2018.52 234.625  11
   0   7 -14 5238.31 410.020  26
   0  -7  14 6332.33 444.467  11
   0  -7  14 5796.72 478.061   7
   0  -7  13 498.589 125.859  11
   0  -7  13 527.487 179.119   7
   0  -7  12 1386.65 235.577  11
   0  -7  12 1029.69 186.444  24
   0  -7  12 1013.78 228.448   7
   0  -7  11 9851.49 624.457  11
   0  -7  11 10172.8 662.427   7
   0  -7  11 9445.78 559.272  24
   0  -7  10 51270.6 1420.79  11
   0  -7  10 47409.6 1230.88  24
   0  -7  10 44522.8 2898.31   5
   0   7 -10 49678.1 2887.44   2
   0  -7  10 54976.2 1534.43   7
   0  -7   9 10386.5 636.859  11
   0  -7   9 10603.0 1387.64   5
   0   7  -9 10957.5 1314.90   2
   0  -7   9 12624.6 700.000   7
   0  -7   9 11133.0 586.671  24
   0  -7   8-30.8607 56.6506  11
   0  -7   8 54.5405 55.1427  24
   0   7  -8 152.947 176.726   2
   0  -7   8 32.4118 54.5735   9
   0  -7   8-47.8678 69.0112   7
   0  -7   7 3070.88 297.408  24
   0   7  -7 3530.18 688.354   2
   0  -7   7 2689.28 332.746   9
   0  -7   7 3275.65 357.059   7
   0  -7   7 3341.58 726.207   5
   0  -7   7 3173.48 341.774  11
   0   7  -6 427.963 245.655   2
   0  -7   6 337.347 111.827  15
   0  -7   6 398.881 123.859  11
   0  -7   6 206.713 97.8020   7
   0  -7   6 505.636 282.592   5
   0  -7   6 304.279 108.305   9
   0  -7   6 441.034 109.171  24
   0  -7   5 2844.25 303.230  15
   0   7  -5 4018.02 679.003   2
   0  -7   5 3550.62 349.091  11
   0  -7   5 3088.31 325.073   9
   0  -7   5 2976.44 335.012  17
   0  -7   5 2760.96 619.618   5
   0  -7   5 4748.01 350.881  24
   0  -7   5 2909.55 617.992   6
   0  -7   4 311.504 220.382   6
   0  -7   4 171.748 74.0418  15
   0   7  -4 430.539 220.183   2
   0  -7   4 707.365 145.133  11
   0  -7   4 236.505 202.077   5
   0  -7   4 276.720 103.045  17
   0  -7   4 251.882 95.1612   9
   0   7  -3 31212.7 1735.31   2
   0  -7   3 30354.7 1938.14   6
   0  -7   3 30003.9 1945.07   5
   0   7  -2 67.5310 95.6687   2
   0  -7   2 165.082 155.994   6
   0  -7   1 5791.35 806.184   6
   0   7  -1 6278.61 721.072   2
   0   7  -1 6081.15 853.504  45
   0  -7   0 951.853 317.314   6
   0   7   0 1195.20 380.170  45
   0   7   0 984.958 277.882   2
   0   7   1 4845.15 567.601   2
   0  -7  -1 6501.05 835.616   6
   0   7   1 6070.46 825.304  45
   0  -7  -2 11863.4 1127.89   6
   0   7   2 11803.9 1123.25  45
   0   7   3 286.187 193.900  45
   0  -7  -3 270.550 186.709   6
   0   7   4 25624.9 1655.05  45
   0  -7  -4 24451.8 1634.95   6
   0  -7  -5 10324.6 1080.24   6
   0   7   5 11755.4 1136.18  45
   0  -7  -6 19292.0 1503.85   6
   0   7   6 19204.1 1478.54  45
   0  -7  -7 106012. 3638.95   6
   0   7   7 113122. 3663.48  45
   0   7   8 390.070 222.989  45
   0  -7  -8 624.849 227.843  44
   0  -7  -8 461.959 259.898   6
   0  -7  -9-397.248 245.139   6
   0   7   9-337.203 210.664  45
   0  -7  -9 29.3381 54.0823  37
   0  -7  -9 263.970 157.374  44
   0   7  10-100.225 60.4796  29
   0  -7 -10 66.1978 88.3959  37
   0   7  10-24.0117 109.810  45
   0  -7 -10 45.1904 77.7486  44
   0  -7 -10 61.2404 50.7393  26
   0   7  11 6367.02 394.352  41
   0  -7 -11 7438.38 542.168  37
   0  -7 -11 7465.30 891.054  44
   0  -7 -11 6707.69 476.056  26
   0   7  11 7301.42 1044.29  45
   0   7  11 7009.66 439.440  29
   0  -7 -12 4412.96 389.692  26
   0   7  12 4890.43 889.390  45
   0  -7 -12 4892.57 456.821  37
   0   7  12 4156.65 332.299  41
   0  -7 -12 4638.94 719.921  44
   0   7  12 5182.74 387.077  29
   0  -7 -13-3.40966 38.2460  26
   0   7  13 49.9224 72.2886  41
   0  -7 -13 12.5277 70.5522  37
   0  -7 -13-153.621 157.909  44
   0   7  13 63.4724 64.3191  34
   0   7  13-29.3276 52.5231  29
   0   7  14 14133.0 636.581  41
   0   7  14 14044.8 655.939  29
   0   7  14 13081.4 1533.08  45
   0  -7 -14 12781.8 674.230  26
   0  -7 -14 12663.9 1283.33  44
   0  -7 -14 14108.2 787.425  37
   0   7  14 13975.9 668.265  34
   0  -7 -15 17716.5 903.569  37
   0   7  15 18286.3 752.935  29
   0  -7 -15 13340.4 686.157  26
   0   7  15 17614.2 757.888  34
   0   7  15 16475.1 1732.61  45
   0  -7 -15 14661.0 1441.11  44
   0   7  16 1497.14 236.588  34
   0  -7 -16 990.749 194.234  26
   0   7  16 1628.77 570.547  45
   0  -7 -16 1545.67 277.053  37
   0  -7 -16 1800.28 518.001  44
   0   7  16 1469.55 220.740  29
   0   7  17 2265.22 280.551  27
   0  -7 -17 1501.07 224.592  26
   0   7  17 2052.40 258.393  30
   0   7  17 2158.05 266.593  34
   0  -7 -17 1984.79 315.829  37
   0   7  17 2002.20 255.688  29
   0   7  18 6732.69 452.710  29
   0   7  18 6873.86 464.989  34
   0  -7 -18 5327.98 401.770  26
   0   7  18 6376.99 438.902  30
   0  -7 -18 7858.08 598.793  37
   0   7  18 8326.15 514.422  27
   0  -7 -19 5546.07 492.021  37
   0   7  19 4689.55 363.861  34
   0   7  19 5301.03 395.357  27
   0  -7 -20 380.906 143.090  37
   0   7  20 353.639 101.290  27
   0   7  20 336.837 146.131  21
   0  -7 -21 429.948 132.485  37
   0   7  21 316.810 114.223  21
   0   7  21 343.187 91.5681  27
   0  -7 -22 240.950 95.1870  37
   0   7  22 152.513 82.8881  21
   0  -7 -23 3219.31 265.532  37
   0   7  23 2961.81 245.070  21
   0   7  24 301.588 73.0255  21
   0  -7 -24 326.269 72.1278  37
   0   8 -17 338.958 74.4078  25
   0  -8  17 146.013 55.7220   7
   0  -8  16 860.273 141.797   7
   0   8 -16 1252.89 159.376  36
   0  -8  15 135.447 59.5720  11
   0  -8  15 343.723 108.449   7
   0  -8  14 208.822 74.1515  11
   0   8 -14 215.708 84.7915  26
   0  -8  14 239.814 105.065   7
   0  -8  13 9923.29 544.122  11
   0  -8  13 10072.0 572.124   7
   0  -8  12 1728.46 246.557  11
   0  -8  12 1479.54 251.644   7
   0   8 -12 1181.56 190.471  31
   0  -8  11 2856.60 333.304   7
   0  -8  11 2966.77 332.286  11
   0  -8  11 2279.57 269.215  24
   0  -8  10 5712.03 428.980  24
   0  -8  10 6275.54 505.323   7
   0  -8  10 5894.30 481.516  11
   0  -8   9 2431.10 310.330  11
   0  -8   9 2474.08 319.784   7
   0  -8   9 2544.79 286.137  24
   0   8  -8 17024.8 1702.74   2
   0  -8   8 19379.3 874.720   7
   0  -8   8 18975.6 873.615  11
   0  -8   8 17324.9 1798.48   5
   0  -8   8 19288.9 771.827  24
   0  -8   7 1424.25 509.572   5
   0  -8   7 1733.53 260.335  11
   0  -8   7 1662.53 263.728   7
   0  -8   7 2103.94 321.803   9
   0  -8   7 1537.47 221.499  24
   0   8  -7 1670.03 537.963   2
   0   8  -6 1684.85 522.807   2
   0  -8   6 1754.00 549.907   5
   0  -8   6 2164.54 288.086  11
   0  -8   6 1687.60 279.544   9
   0  -8   6 1821.65 229.463  24
   0  -8   6 1439.95 237.418   7
   0  -8   5 350.041 115.616  15
   0  -8   5 356.853 240.384   6
   0  -8   5 201.761 81.1359  24
   0  -8   5 255.681 105.426   9
   0  -8   5 245.249 105.767  17
   0   8  -5 352.835 245.048   2
   0  -8   5 250.127 107.435  11
   0   8  -4 2201.72 547.414   2
   0  -8   4 3352.00 355.619   9
   0  -8   4 3727.93 770.877   6
   0  -8   4 2939.24 314.303  15
   0  -8   4 3388.48 347.346  11
   0  -8   4 3054.26 346.144  17
   0  -8   4 3077.62 288.253  24
   0  -8   3 30746.1 2149.11   6
   0  -8   3 29304.5 960.151  15
   0   8  -3 30152.5 2171.49  45
   0  -8   3 31589.7 1052.21   9
   0   8  -3 22215.3 1654.97   2
   0  -8   3 31857.7 1103.41  17
   0  -8   3 23209.2 770.251  24
   0  -8   3 33973.5 1095.45  11
   0   8  -2 2776.02 632.617  45
   0  -8   2 2332.49 249.484  10
   0  -8   2 3054.73 338.595  17
   0  -8   2 2456.22 276.088  15
   0  -8   2 2249.10 581.505   6
   0  -8   2 3157.26 323.816   9
   0  -8   2 3236.02 332.786  11
   0   8  -2 2192.83 491.754   2
   0   8  -1 9745.64 1168.73  45
   0  -8   1 9836.10 595.314  17
   0  -8   1 10012.0 1171.48   6
   0  -8   1 10089.4 612.654  37
   0  -8   1 8742.83 506.127  15
   0  -8   1 10371.5 589.069  11
   0   8  -1 7376.80 887.991   2
   0  -8   1 9894.13 569.082   9
   0   8   0 27320.6 1953.16  45
   0  -8   0 27381.9 925.742   9
   0  -8   0 25642.1 971.638  37
   0  -8   0 26717.4 973.712  17
   0  -8   0 27335.7 1906.90   6
   0  -8  -1 13170.7 681.881  17
   0  -8  -1 13959.9 1349.30   6
   0  -8  -1 13711.1 702.336  37
   0   8   1 15181.3 1434.82  45
   0  -8  -2 4013.07 372.885  17
   0  -8  -2 3877.32 374.614  37
   0  -8  -2 4208.50 740.217   6
   0   8   2 4850.89 792.101  45
   0  -8  -3 31392.2 2020.40   6
   0   8   3 33327.6 2091.56  45
   0  -8  -3 28439.2 1010.33  37
   0  -8  -3 28218.5 988.372  17
   0   8   4 506.120 265.475  45
   0  -8  -4 1054.90 351.315   6
   0  -8  -4 800.924 172.842  37
   0  -8  -4 789.354 170.238  17
   0  -8  -5 8547.12 550.051  17
   0  -8  -5 8711.94 563.349  37
   0   8   5 8485.02 1063.77  45
   0  -8  -5 9702.77 1132.31   6
   0  -8  -6 4603.33 412.377  37
   0  -8  -6 4965.25 830.693   6
   0  -8  -6 4755.36 409.095  17
   0   8   6 5592.86 866.965  45
   0  -8  -7 9639.35 1182.64   6
   0  -8  -7 8199.75 538.939  17
   0  -8  -7 8319.37 566.688  37
   0   8   7 9470.34 1157.67  45
   0  -8  -8 39988.8 1243.40  37
   0   8   8 40653.5 2443.29  45
   0  -8  -8 40473.4 2478.39   6
   0   8   8 33688.3 945.267  29
   0   8   9 214.557 85.0717  29
   0  -8  -9 216.559 200.217   6
   0  -8  -9 235.903 93.1695  26
   0  -8  -9 262.366 107.571  37
   0  -8 -10 1521.43 232.550  26
   0  -8 -10 1843.32 544.603   6
   0  -8 -10 1536.14 249.417  37
   0   8  10 1736.55 230.628  29
   0   8  10 1732.08 522.537  45
   0  -8 -11 2106.68 278.747  26
   0  -8 -11 2287.92 312.115  37
   0  -8 -11 2242.90 637.609   6
   0   8  11 2676.39 665.928  45
   0   8  11 2339.88 268.807  29
   0   8  11 1670.54 207.926  41
   0  -8 -12-8.47298 56.2653  37
   0  -8 -12 4.49820 91.7359   6
   0  -8 -12 69.6583 60.7848  26
   0   8  12-18.1271 41.5235  41
   0   8  12 186.867 91.7055  29
   0   8  12-21.4130 72.2771  34
   0   8  12-23.9331 120.924  45
   0  -8 -13 674.159 157.372  26
   0  -8 -13 402.882 145.934  37
   0   8  13 415.335 304.684   4
   0   8  13 590.843 153.858  34
   0   8  13 553.775 310.065  45
   0   8  13 458.578 128.869  29
   0  -8 -13 545.948 348.214   6
   0  -8 -14 1251.03 221.421  26
   0   8  14 1421.15 231.505  29
   0   8  14 1131.85 533.168  45
   0  -8 -14 1314.74 248.641  37
   0  -8 -14 1575.86 570.494   6
   0   8  14 1205.16 210.801  34
   0   8  15 15250.9 716.189  34
   0  -8 -15 10808.0 621.922  26
   0  -8 -15 15276.3 838.150  37
   0   8  15 15325.3 701.378  29
   0   8  15 12312.5 1574.40  45
   0   8  16 238.655 122.209  29
   0   8  16 193.042 110.055  34
   0  -8 -16 129.043 79.1179  26
   0  -8 -16 180.468 114.119  37
   0   8  16 177.141 106.970  27
   0   8  17 28.7302 99.6926  34
   0  -8 -17-48.7161 101.698  37
   0   8  17 26.7299 73.8086  27
   0   8  17 91.2597 89.6899  29
   0  -8 -17 12.0072 63.8699  26
   0   8  17 166.338 100.889  30
   0  -8 -18 4346.33 432.211  37
   0   8  18 3772.84 339.672  29
   0   8  18 4273.10 371.987  27
   0   8  18 3943.52 344.784  30
   0   8  18 4032.12 352.193  34
   0  -8 -18 2961.18 290.000  26
   0   8  19 911.578 166.016  34
   0   8  19 991.847 172.290  27
   0  -8 -19 975.874 202.736  37
   0   8  19 896.452 159.316  30
   0   8  20-47.1493 63.1658  27
   0   8  20-199.077 99.1191  21
   0  -8 -20-11.9180 72.4755  37
   0   8  21 2071.60 237.870  21
   0  -8 -21 1845.89 238.099  37
   0   8  21 1807.20 194.106  27
   0  -8 -22 2785.28 259.345  37
   0   8  22 2738.07 244.862  21
   0  -8 -23 447.652 92.2674  37
   0   8  23 470.498 93.6677  21
   0   9 -15 384.585 85.9415  36
   0  -9  15 228.983 66.7687   7
   0  -9  14 628.938 129.062   7
   0  -9  14 850.017 124.422  11
   0  -9  13 73.8469 41.6316  11
   0   9 -13 34.8479 46.5377  26
   0  -9  13 38.3571 64.8643   7
   0  -9  12 1348.91 203.446  11
   0  -9  12 1273.09 192.928   7
   0   9 -12 1147.58 172.073  31
   0  -9  11 27210.1 929.285  11
   0  -9  11 27816.8 921.792   7
   0  -9  10 1198.98 201.446   7
   0  -9  10 1194.73 205.153  11
   0  -9   9 1160.30 203.922   7
   0  -9   9 1484.58 242.209  11
   0  -9   9 1355.41 193.336  24
   0  -9   8 2366.78 306.035  11
   0  -9   8 1928.31 270.473   7
   0  -9   8 2386.02 275.702  24
   0  -9   7 113.267 94.6909  11
   0  -9   7 7.35180 71.0266   7
   0  -9   7 23.6921 72.2820   9
   0  -9   7 67.8118 83.6084  24
   0  -9   6 565.282 130.849  24
   0   9  -6 592.528 347.208  45
   0  -9   6 635.908 164.584  11
   0  -9   6 508.313 174.620   9
   0  -9   5 1156.18 176.800  24
   0   9  -5 1778.52 595.597  45
   0  -9   5 1000.39 223.236   9
   0  -9   5 1380.40 238.952  11
   0  -9   4 41.2148 71.5863  24
   0  -9   4 56.8747 72.3746  15
   0  -9   4 81.7734 81.4597  11
   0  -9   4 88.0576 82.0527   9
   0   9  -4 158.488 185.881  45
   0  -9   4 359.361 249.303   6
   0  -9   4 54.5467 66.5227  17
   0  -9   3 5799.79 493.997  17
   0  -9   3 5639.71 472.295   9
   0  -9   3 5447.75 433.543  15
   0   9  -3 5084.51 1047.03  45
   0  -9   3 4830.66 921.244   6
   0  -9   3 5735.36 472.532  11
   0  -9   2 732.022 345.064   6
   0  -9   2 528.118 143.922  11
   0  -9   2 437.744 136.591  17
   0   9  -2 693.607 345.357  45
   0  -9   2 212.223 93.1584  15
   0  -9   2 196.221 85.3173   9
   0  -9   1 18057.6 805.473   9
   0  -9   1 18655.1 832.107  11
   0  -9   1 18464.2 856.973  17
   0   9  -1 17168.8 1730.36  45
   0  -9   1 16119.1 720.646  15
   0  -9   1 18156.0 1712.29   6
   0  -9   0 3211.76 706.484   6
   0  -9   0 3467.22 355.492  11
   0  -9   0 3176.97 334.272   9
   0  -9   0 3020.51 345.335  17
   0   9   0 3100.34 714.121  45
   0  -9   0 2743.60 298.337  15
   0  -9   0 3157.44 360.692  37
   0  -9  -1-48.1652 68.2781  37
   0  -9  -1-56.2872 48.4794  15
   0  -9  -1-3.33011 39.5597  17
   0  -9  -1 65.9106 52.6176   9
   0  -9  -2 20359.5 788.275  15
   0  -9  -2 25324.1 990.595  17
   0  -9  -2 24232.5 904.521   9
   0  -9  -2 25501.8 1977.48   6
   0  -9  -2 25350.7 1011.01  37
   0   9   2 25759.6 2020.87  45
   0   9   3 1767.94 526.985  45
   0  -9  -3 1212.92 431.438   6
   0  -9  -3 1491.27 247.925  17
   0  -9  -3 1463.50 237.393  37
   0  -9  -3 1372.36 212.483   9
   0  -9  -4 6479.40 465.991   9
   0  -9  -4 7335.40 1064.53   6
   0  -9  -4 7819.89 559.768  37
   0   9   4 6874.87 1057.54  45
   0  -9  -4 7004.23 522.266  17
   0  -9  -5 48.5687 64.2179  17
   0   9   5 79.1434 233.352  45
   0  -9  -5-153.236 198.429   6
   0   9   5 210.564 88.2197  27
   0  -9  -5 48.1484 67.3344  37
   0  -9  -5 26.4130 30.0549   9
   0   9   6 20572.4 823.384  27
   0   9   6 24078.2 1979.45  45
   0  -9  -6 24890.1 1993.03   6
   0  -9  -6 22518.7 958.317  37
   0  -9  -6 22324.8 933.916  17
   0  -9  -6 20136.8 813.077   9
   0  -9  -7 3837.35 402.853  37
   0  -9  -7 3622.16 345.588   9
   0   9   7 4016.05 372.969  27
   0   9   7 4217.74 828.789  45
   0  -9  -7 3809.74 815.668   6
   0  -9  -7 3933.28 398.546  17
   0  -9  -8 844.448 193.517  17
   0   9   8 888.677 159.333  29
   0  -9  -8 1017.48 427.168   6
   0  -9  -8 763.008 199.381  37
   0   9   8 971.726 420.654  45
   0  -9  -9 353.063 120.825  17
   0  -9  -9 451.519 143.660  37
   0  -9  -9 71.3049 177.877   6
   0   9   9 760.496 150.710  29
   0   9   9 622.309 329.973  45
   0  -9 -10 11081.7 696.154  37
   0   9  10 11550.9 618.319  34
   0   9  10 11411.1 592.994  29
   0  -9 -10 11473.3 685.738  17
   0   9  10 11091.2 1418.32  45
   0  -9 -10 11484.6 1459.41   6
   0   9  11 4014.74 860.917  45
   0  -9 -11 3681.48 392.674  17
   0  -9 -11 3902.60 416.272  37
   0   9  11 3700.57 361.328  34
   0   9  11 3815.79 351.172  29
   0   9  12 32016.1 1012.53  29
   0   9  12 31472.8 2448.03  45
   0  -9 -12 31859.5 1201.51  37
   0  -9 -12 29957.4 2439.79   6
   0   9  12 33477.9 1065.58  34
   0   9  13 6742.60 471.182  29
   0   9  13 5911.13 1112.10  45
   0   9  13 7414.47 533.317  27
   0   9  13 7046.24 494.881  34
   0   9  13 6144.67 1063.01   4
   0  -9 -13 6697.79 560.283  37
   0   9  14 21885.3 901.099  27
   0   9  14 20382.2 835.679  34
   0  -9 -14 20063.9 962.156  37
   0   9  14 19629.1 795.706  29
   0   9  15 3590.86 366.445  27
   0  -9 -15 3294.34 386.671  37
   0   9  15 3087.97 328.996  34
   0   9  15 2918.32 316.774  29
   0   9  16 10052.4 536.824  35
   0   9  16 11824.3 643.142  27
   0   9  16 11198.8 606.502  34
   0  -9 -16 10692.8 679.523  37
   0   9  16 10794.7 581.062  29
   0   9  16 12359.3 672.822  30
   0   9  17 63.6528 83.9985  34
   0   9  17 101.654 83.2490  29
   0  -9 -17 100.097 97.2301  37
   0   9  17 270.159 112.902  30
   0   9  17 220.391 114.448  27
   0   9  18 2407.86 263.702  30
   0  -9 -18 1904.81 248.948  17
   0   9  18 2523.80 283.966  27
   0   9  18 2570.60 301.204  21
   0   9  18 2293.36 262.792  34
   0  -9 -18 2519.34 315.605  37
   0   9  19 1.37729 74.8285  21
   0  -9 -19-6.90258 66.4449  37
   0  -9 -19-84.1933 60.8009  17
   0   9  19 20.2859 60.4100  27
   0   9  19-86.4664 84.4551  34
   0   9  19-11.8158 56.0890  30
   0   9  20 41.6403 66.5361  27
   0   9  20-60.9652 66.7509  21
   0   9  20 86.5096 41.8765  30
   0  -9 -20 104.861 54.6136  17
   0  -9 -20-23.6167 57.2255  37
   0   9  21 86.4312 63.3166  21
   0   9  21 109.245 65.6880  27
   0  -9 -21 60.1505 52.5115  37
   0  -9 -22 4069.23 274.029  37
   0   9  22 3335.77 227.438  21
   0 -10  13-67.9159 29.5350   7
   0 -10  13 328.274 74.2405  11
   0 -10  12 628.686 104.268   7
   0  10 -12 7461.82 357.407  26
   0 -10  11 11918.0 537.472  11
   0  10 -11 11085.8 489.283  31
   0 -10  10 3383.53 278.683   7
   0 -10  10 5762.19 404.295  11
   0 -10   9 906.353 174.630  11
   0 -10   9 416.921 107.110   7
   0 -10   8 1723.61 249.616  11
   0 -10   7 3610.55 312.803  24
   0 -10   7 3662.40 370.086  11
   0 -10   6 2157.82 293.717  11
   0 -10   6 1634.82 216.796  24
   0 -10   5 1544.29 267.304   9
   0 -10   5 1606.47 261.641  11
   0 -10   5 1293.34 191.298  24
   0 -10   4 153.349 95.9858  11
   0 -10   4 110.795 96.8841   9
   0 -10   3 11275.3 708.305  17
   0 -10   3 10935.5 661.627  11
   0 -10   3 10261.1 647.406   9
   0 -10   2 155.972 113.747  17
   0 -10   2 155.332 106.144   9
   0 -10   2 39.8749 58.3310  15
   0  10  -2-82.3386 142.469  45
   0 -10   2 119.462 85.1997  11
   0 -10   1 678.159 157.003  15
   0  10  -1 379.523 272.248  45
   0 -10   1 1042.00 203.050   9
   0 -10   1 932.372 420.021   6
   0 -10   1 751.648 192.646  17
   0 -10   1 730.085 186.666  11
   0 -10   0 226.095 111.211  15
   0 -10   0 143.994 99.1949  17
   0  10   0 103.288 153.148  45
   0 -10   0 379.748 284.858   6
   0 -10   0 157.388 102.400  11
   0 -10   0 31.6848 75.5588   9
   0 -10  -1 624.252 157.948   9
   0 -10  -1 455.512 128.793  15
   0 -10  -1 488.294 154.662  17
   0 -10  -1 343.819 126.284  37
   0 -10  -1 487.344 147.191  11
   0 -10  -1 499.392 321.262   6
   0 -10  -2 6200.29 1053.56   6
   0 -10  -2 8392.60 595.437  17
   0 -10  -2 7290.74 484.793  15
   0 -10  -2 8384.79 603.594  37
   0 -10  -2 9225.11 578.971   9
   0 -10  -2 9124.88 587.866  11
   0  10   2 8222.74 1236.28  45
   0 -10  -3 20624.5 929.189  17
   0 -10  -3 23328.4 927.474  11
   0  10   3 20796.8 1976.63  45
   0 -10  -3 21179.8 957.701  37
   0 -10  -3 18214.6 1792.52   6
   0 -10  -3 16271.4 758.427   9
   0 -10  -4 2023.62 303.306  37
   0 -10  -4 2308.90 310.932  17
   0  10   4 2313.25 662.142  45
   0 -10  -4 1662.91 535.237   6
   0 -10  -4 1709.52 251.142   9
   0 -10  -5 312.277 95.2687  37
   0 -10  -5 219.937 94.7544   9
   0 -10  -5 272.961 120.006  17
   0  10   5 340.311 292.092  45
   0 -10  -6 11604.4 712.082  37
   0  10   6 10512.1 605.626  27
   0 -10  -6 11525.4 697.472  17
   0  10   6 11154.5 589.032  34
   0 -10  -6 11002.4 610.805   9
   0 -10  -6 9738.36 1336.17   6
   0  10   6 11589.4 1479.38  45
   0 -10  -7 2689.35 341.467  17
   0 -10  -7 2588.73 296.430   9
   0 -10  -7 2052.99 607.787   6
   0  10   7 1771.15 246.647  34
   0  10   7 2382.55 679.000  45
   0  10   7 1807.41 253.983  27
   0 -10  -7 2654.75 341.660  37
   0 -10  -8 630.891 186.747  37
   0  10   8 659.157 166.244  34
   0  10   8 597.208 158.015  27
   0 -10  -8 379.279 137.372  17
   0 -10  -8 363.397 272.711   6
   0  10   8 856.756 417.269  45
   0  10   9 943.243 165.104  29
   0 -10  -9 1173.33 230.435  17
   0  10   9 2029.73 628.180  45
   0  10   9 1320.66 234.834  27
   0  10   9 1188.83 207.880  34
   0 -10  -9 1218.93 485.828   6
   0 -10  -9 1259.18 243.069  37
   0 -10 -10 2070.27 313.668  37
   0  10  10 2622.30 323.868  27
   0 -10 -10 2048.31 301.732  17
   0  10  10 2377.12 296.593  34
   0  10  10 1401.64 527.917  45
   0  10  10 1487.78 213.507  29
   0 -10 -11 1574.42 266.068  17
   0  10  11 1402.64 232.009  34
   0 -10 -11 1429.75 262.149  37
   0  10  11 1137.91 195.848  29
   0  10  11 1331.83 231.643  27
   0  10  12 8181.05 508.916  29
   0  10  12 8770.32 551.103  34
   0 -10 -12 8667.49 593.019  17
   0 -10 -12 7927.62 599.465  37
   0  10  12 9099.75 587.865  27
   0 -10 -13 13516.1 773.430  37
   0  10  13 13986.2 687.556  34
   0  10  13 13805.0 718.123  27
   0 -10 -13 13829.4 738.641  17
   0  10  13 13567.0 653.856  29
   0 -10 -14 26926.8 1011.08  17
   0 -10 -14 25536.4 1048.96  37
   0  10  14 26456.1 936.621  34
   0  10  14 28024.5 1001.71  27
   0  10  14 25241.7 878.433  29
   0  10  15 5061.81 438.155  30
   0 -10 -15 4609.40 409.844  17
   0  10  15 5340.78 434.351  27
   0  10  15 4948.72 408.505  34
   0 -10 -15 4495.23 436.326  37
   0  10  15 4307.88 364.623  29
   0  10  15 4896.06 388.283  35
   0  10  16 640.897 160.542  34
   0  10  16 462.922 121.943  21
   0 -10 -16 552.246 168.120  37
   0  10  16 474.960 127.009  35
   0  10  16 458.303 142.511  27
   0  10  16 549.748 146.617  30
   0 -10 -16 369.488 124.795  17
   0  10  17 1256.58 186.417  21
   0  10  17 1313.69 212.782  27
   0  10  17 1237.50 199.189  34
   0 -10 -17 1072.85 186.193  17
   0 -10 -17 1121.52 209.575  37
   0  10  17 911.760 150.876  35
   0  10  17 1090.46 191.961  30
   0 -10 -18 2898.45 308.568  37
   0  10  18 2517.29 263.740  34
   0  10  18 2919.69 284.802  27
   0  10  18 2411.79 246.049  21
   0 -10 -18 1983.04 225.427  17
   0  10  18 2566.25 260.197  30
   0  10  19 492.043 109.506  21
   0  10  19 526.894 118.171  27
   0  10  19 497.496 108.453  30
   0 -10 -19 674.560 145.063  37
   0 -10 -20 76.7522 58.7150  37
   0  10  20 7.59450 15.5371  30
   0  10  20 149.005 48.2819  21
   0  10  20 2.06976 45.3806  27
   0 -10 -21 108.203 45.8179  37
   0  10  21 140.762 57.6419  27
   0 -11  11 1834.37 168.385  11
   0  11 -10 414.888 96.6204  31
   0 -11  10 671.801 119.815  11
   0 -11   9 7669.62 424.323  11
   0 -11   8 693.103 142.978  11
   0 -11   7 740.550 153.978  11
   0 -11   6 17702.7 756.997  11
   0 -11   5 1253.27 220.773  11
   0 -11   4 2457.10 301.817   9
   0 -11   4 2931.32 333.378  11
   0 -11   3 8568.10 568.947   9
   0 -11   3 9937.65 613.070  11
   0 -11   2 2212.39 296.690   9
   0 -11   2 2318.79 316.531  17
   0 -11   2 2097.80 292.101  11
   0 -11   1 9619.78 636.271  17
   0 -11   1 9314.08 598.863  11
   0 -11   1 10189.9 611.517   9
   0 -11   0 11161.0 682.926  17
   0 -11   0 11576.6 654.049   9
   0 -11   0 10010.9 558.644  15
   0 -11   0 12076.0 681.379  11
   0 -11  -1 2937.48 336.743   9
   0 -11  -1 3047.05 348.059  11
   0 -11  -1 2750.27 288.323  15
   0 -11  -1 3029.69 356.797  17
   0 -11  -2 9954.57 613.830  11
   0 -11  -2 8681.15 558.885   9
   0 -11  -2 8783.86 510.452  15
   0 -11  -2 10471.6 664.128  17
   0 -11  -3 1759.28 280.836  17
   0 -11  -3 1323.78 222.775   9
   0 -11  -3 1791.38 293.415  37
   0 -11  -3 1716.76 262.721  11
   0 -11  -4 595.811 177.212  17
   0 -11  -4 426.194 135.118   9
   0 -11  -4 563.825 153.776  37
   0  11   4 210.170 102.652  30
   0 -11  -4 462.041 138.550  11
   0  11   5 16949.7 820.209  30
   0 -11  -5 17012.6 755.391   9
   0 -11  -5 21213.7 872.724  11
   0 -11  -5 22073.5 959.192  17
   0 -11  -5 22164.8 988.138  37
   0 -11  -6 3378.60 386.328  37
   0  11   6 4074.35 416.655  30
   0 -11  -6 3031.21 328.150  11
   0 -11  -6 2410.70 282.530   9
   0 -11  -6 3212.57 365.882  17
   0 -11  -7 1142.86 233.620  37
   0  11   7 723.511 171.747  27
   0 -11  -7 1102.31 221.704  17
   0 -11  -7 645.351 144.177   9
   0 -11  -7 817.955 181.185  11
   0  11   7 816.955 170.461  34
   0  11   8 13934.4 660.330  34
   0 -11  -8 14455.4 770.265  17
   0 -11  -8 14199.5 789.062  37
   0  11   8 13866.6 698.742  27
   0  11   9 16972.0 783.212  27
   0 -11  -9 17095.4 861.286  37
   0  11   9 17818.7 753.607  34
   0 -11  -9 17630.3 839.341  17
   0 -11 -10 14494.4 789.451  37
   0  11  10 15872.9 752.402  27
   0 -11 -10 15299.5 772.231  17
   0  11  10 15406.8 706.283  34
   0 -11 -11 4749.81 429.341  17
   0 -11 -11 4742.29 452.870  37
   0  11  11 5205.40 433.935  27
   0  11  11 5099.04 417.389  34
   0  11  12 25108.6 939.140  27
   0  11  12 25972.2 1022.90  30
   0  11  12 25395.9 899.697  34
   0 -11 -12 23520.6 979.337  37
   0 -11 -12 24014.7 935.570  17
   0  11  13 374.692 121.836  34
   0  11  13 368.542 133.578  27
   0 -11 -13 420.931 151.008  37
   0 -11 -13 369.040 131.113  17
   0  11  13 408.644 134.421  30
   0  11  14 3991.67 379.079  30
   0 -11 -14 3401.01 361.754  37
   0 -11 -14 3061.09 314.177  17
   0  11  14 3451.40 328.084  35
   0  11  14 3592.82 346.139  27
   0  11  14 3209.15 321.148  34
   0  11  15 1179.88 180.748  35
   0 -11 -15 1116.33 192.088  17
   0  11  15 1185.87 193.118  34
   0  11  15 1248.28 202.644  27
   0  11  15 1338.80 215.161  30
   0 -11 -15 1070.26 197.704  37
   0 -11 -16 242.763 97.1306  37
   0  11  16 295.704 109.545  30
   0 -11 -16 320.693 101.286  17
   0  11  16 230.914 96.4263  34
   0  11  16 239.388 87.3415  35
   0  11  16 205.108 94.3555  27
   0 -11 -17 95.8815 51.2510  17
   0  11  17 119.789 66.2007  34
   0  11  17 139.159 80.0406  30
   0  11  17 172.450 69.8185  35
   0 -11 -17 113.206 87.6314  37
   0  11  17 155.489 81.6793  27
   0  11  18 69.9137 56.2489  30
   0 -11 -18-104.419 42.9757  17
   0 -11 -18 73.0920 71.9208  37
   0  11  18-16.0430 54.2304  27
   0  11  19-9.04755 38.8289  30
   0  11  19-19.0585 43.7311  27
   0 -11 -19-49.8661 49.1661  37
   0  11  20 2108.54 171.268  27
   0 -11 -20 1942.23 175.699  37
   0 -12   9 635.101 97.4280  11
   0  12  -8 4787.00 285.310  31
   0 -12   8 4608.02 285.163  11
   0 -12   7 85.8354 66.2041  11
   0 -12   6 216.031 81.1137  11
   0 -12   5 777.642 150.671  11
   0 -12   4 1414.58 208.408  11
   0  12  -4 1654.80 213.905  32
   0 -12   3 5639.99 416.810  11
   0 -12   2 4178.50 367.598  11
   0 -12   2 3752.33 339.233   9
   0 -12   1 4401.20 380.344   9
   0 -12   1 3498.19 346.630  11
   0  12  -1 3425.74 318.529  33
   0 -12   0 709.673 166.512  11
   0 -12   0 812.473 180.112  17
   0 -12   0 716.994 160.000   9
   0  12   1 1702.00 218.485  35
   0 -12  -1 2161.61 289.079  17
   0 -12  -1 1667.26 246.883  11
   0 -12  -1 1676.94 234.726   9
   0  12   2 19039.9 767.583  35
   0 -12  -2 19015.5 846.384  17
   0 -12  -2 17866.8 776.298  11
   0 -12  -2 17086.5 730.288   9
   0 -12  -3 138.094 94.8002  17
   0 -12  -3 21.4963 56.6030   9
   0 -12  -3 180.189 112.017  11
   0 -12  -4 521.452 140.340  11
   0 -12  -4 261.649 97.8074   9
   0 -12  -4 415.409 143.752  17
   0 -12  -5 20316.4 800.905  11
   0 -12  -5 21724.6 903.759  17
   0 -12  -5 15308.9 661.774   9
   0 -12  -5 22002.5 934.455  37
   0  12   5 17317.4 751.595  30
   0 -12  -6 9163.12 583.457  17
   0  12   6 8914.62 565.643  30
   0 -12  -6 9241.07 604.152  37
   0 -12  -6 7878.23 487.687  11
   0  12   7 2981.62 333.696  30
   0 -12  -7 2760.17 336.945  37
   0 -12  -7 3023.58 340.682  17
   0 -12  -7 2306.70 260.168  11
   0 -12  -8 134.569 114.374  37
   0  12   8 53.7445 83.2463  30
   0 -12  -8 209.545 112.056  17
   0  12   8 234.963 75.4660  34
   0  12   8 230.988 94.5562  27
   0  12   9 1839.90 231.648  27
   0 -12  -9 1598.69 256.335  37
   0  12   9 1669.59 218.037  34
   0  12   9 1906.51 275.120  30
   0 -12  -9 1781.87 259.182  17
   0  12  10 924.193 203.679  30
   0  12  10 852.245 172.452  27
   0 -12 -10 1034.36 197.671  17
   0  12  10 843.245 161.816  34
   0 -12 -10 939.210 204.496  37
   0  12  11 25483.5 827.664  34
   0  12  11 25105.3 942.217  30
   0  12  11 25519.0 868.915  27
   0 -12 -11 25536.0 957.674  37
   0 -12 -11 25654.6 905.339  17
   0  12  12 2497.60 286.135  35
   0  12  12 2265.92 261.146  27
   0 -12 -12 2287.50 286.622  37
   0 -12 -12 2252.57 269.586  17
   0  12  12 2604.94 301.154  30
   0  12  12 2407.07 259.373  34
   0 -12 -13 21424.0 830.934  37
   0  12  13 22695.6 756.331  34
   0 -12 -13 21825.8 778.425  17
   0  12  13 24066.9 817.568  35
   0  12  13 22711.5 833.790  30
   0  12  13 22770.9 795.362  27
   0  12  14 7195.93 427.798  35
   0  12  14 7450.30 461.561  30
   0 -12 -14 6861.08 455.534  37
   0  12  14 7116.22 414.276  34
   0 -12 -14 6672.73 410.946  17
   0  12  14 6919.66 425.238  27
   0  12  15 8216.98 457.857  30
   0  12  15 8331.57 430.332  34
   0  12  15 9011.18 466.014  27
   0 -12 -15 7189.92 394.103  17
   0  12  15 9422.52 455.235  35
   0 -12 -15 8215.17 473.914  37
   0  12  16 981.135 139.023  35
   0 -12 -16 974.588 155.765  37
   0  12  16 969.662 159.221  30
   0  12  16 1107.31 160.122  27
   0 -12 -16 681.955 113.257  17
   0  12  17 69.2877 50.0431  30
   0 -12 -17 127.015 65.1341  37
   0  12  17 107.081 60.2109  27
   0 -12 -18 3204.82 229.174  37
   0  12  18 3406.09 228.952  27
   0 -13   6 1783.82 155.862  11
   0 -13   5 23.5603 36.6155  11
   0 -13   4 742.601 124.297  11
   0  13  -3-88.8085 55.8749  32
   0 -13   3-13.5897 42.3329  11
   0  13  -2 5176.55 349.687  32
   0 -13   2 4723.29 326.713  11
   0 -13   1 161.103 72.5083  11
   0 -13   0 1239.42 179.655  11
   0  13   1 848.479 154.062  33
   0 -13  -1 732.364 145.004  11
   0 -13  -2 338.939 92.0229   9
   0 -13  -2 307.202 102.505  11
   0  13   2 330.483 88.8978  35
   0  13   3 7744.29 432.855  35
   0 -13  -3 9377.45 446.867   9
   0 -13  -3 7910.33 451.333  11
   0 -13  -3 8901.30 517.809  17
   0  13   4 2841.63 283.525  35
   0 -13  -4 2981.45 303.727  17
   0 -13  -4 2382.89 247.612  11
   0 -13  -5 10579.1 562.258  17
   0  13   5 10654.4 540.403  35
   0 -13  -6 270.162 86.0352  11
   0 -13  -6 506.099 129.088  17
   0  13   6 401.821 102.264  30
   0  13   6 475.490 131.572  35
   0 -13  -7 415.231 119.271  17
   0  13   7 619.823 144.661  35
   0  13   7 433.185 122.927  30
   0 -13  -8 14429.8 634.419  17
   0  13   8 14604.2 642.978  35
   0 -13  -9 2795.80 276.324  17
   0 -13  -9 2757.57 284.657  37
   0  13   9 2855.11 285.077  35
   0  13   9 2578.18 266.819  30
   0  13  10 8143.87 472.021  30
   0  13  10 9160.30 493.329  35
   0 -13 -10 8950.40 503.188  37
   0 -13 -10 8920.46 474.790  17
   0 -13 -11 6681.98 394.880  17
   0 -13 -11 6653.60 420.815  37
   0  13  11 7532.01 437.607  35
   0  13  11 6366.69 406.791  30
   0  13  12 542.364 130.214  30
   0 -13 -12 478.087 113.892  37
   0 -13 -12 389.624 97.7943  17
   0  13  12 658.812 138.619  35
   0  13  12 450.853 101.121  27
   0  13  13 571.145 124.438  30
   0 -13 -13 444.087 92.7607  17
   0 -13 -13 607.534 128.108  37
   0  13  13 627.649 128.918  35
   0  13  13 503.299 104.454  27
   0  13  14 424.872 94.4364  27
   0 -13 -14 426.137 82.7537  17
   0 -13 -14 537.072 112.310  37
   0  13  14 514.204 110.632  30
   0  13  14 645.887 117.936  35
   0 -13 -15 10771.9 434.564  37
   0  13  15 8533.32 384.128  30
   0  13  15 9415.11 363.528  33
   0  13  15 9769.39 377.567  27
   0  13  15 10560.9 394.353  35
   0 -13 -16 1184.22 130.850  37
   0  13  16 776.110 108.612  30
   0 -14   1 2718.92 187.541  11
   0 -14   0 483.733 86.5320  11
   0  14   0 463.905 90.5288  32
   0  14   1 1679.09 185.185  32
   0 -14  -1 1035.67 125.279  11
   0 -14  -2 107.368 47.3245  11
   0 -14  -3 9.64491 27.7232  11
   0  14   3-93.9618 50.0839  33
   0 -14  -4 101.494 37.8865  11
   0  14   4 116.225 70.9895  33
   0  14   5 4152.73 261.073  35
   0  14   5 5652.29 340.523  33
   0  14   6-52.7194 63.4457  35
   0  14   6-102.679 68.3160  33
   0  14   7 1399.22 166.135  35
   0 -14  -7 1442.13 166.680  17
   0  14   7 1696.61 192.496  33
   0 -14  -8 793.123 122.367  17
   0  14   8 1008.17 144.383  35
   0  14   9 266.063 80.5023  35
   0 -14  -9 293.233 78.5443  17
   0  14  10 37.3848 45.2099  35
   0 -14 -10-56.1676 40.0395  17
   0  14  11 1381.01 160.999  33
   0  14  11 1175.92 140.397  35
   0  14  12 7.51523 37.1695  35
   0  14  12 109.328 56.7402  33
  -1  14   9 157.718 55.4971  33
   1 -14  -8 92.2311 37.6055  17
  -1  14   8 54.6898 41.8956  32
  -1  14   8 136.668 56.0482  33
  -1  14   7 2250.50 190.249  32
  -1  14   7 2524.79 200.271  33
  -1  14   6 5182.04 284.334  33
  -1  14   6 5437.10 305.849  32
  -1  14   5 595.980 108.847  32
  -1  14   5 527.010 92.7668  33
  -1  14   4 8713.08 387.216  32
  -1  14   3 663.632 105.207  32
  -1  14   2 4915.04 272.697  32
  -1  13  14 249.173 66.9074  35
  -1  13  14 87.0201 32.9625  30
   1 -13 -13 2446.47 196.338  17
  -1  13  13 2778.74 214.256  33
  -1  13  13 2142.00 194.497  30
  -1  13  13 2769.68 218.969  35
  -1  13  12 1971.57 197.180  30
  -1  13  12 2660.75 228.452  35
  -1  13  12 2756.88 234.055  33
   1 -13 -12 2567.16 217.076  17
  -1  13  11 5186.18 330.218  35
  -1  13  11 4269.76 295.446  30
  -1  13  11 5291.16 343.428  33
   1 -13 -11 4976.36 317.534  17
   1 -13 -10 1467.49 186.348  17
  -1  13  10 1725.96 206.350  33
  -1  13  10 1475.13 189.014  35
  -1  13  10 1236.96 163.321  30
   1 -13  -9 6635.70 394.714  17
  -1  13   9 6679.36 398.584  35
  -1  13   8-4.08062 66.3768  30
  -1  13   8 13.7876 61.8971  35
   1 -13  -8-92.3787 66.0368  17
  -1  13   7 542.926 126.531  35
  -1  13   7 301.763 87.4142  30
   1 -13  -7 512.727 120.320  17
  -1  13   7 422.250 117.871  33
  -1  13   6 240.656 86.4119  35
   1 -13  -6 159.986 74.8182  11
   1 -13  -6 240.865 91.7461  17
  -1  13   6 333.936 123.117  33
  -1  13   5 4214.40 342.279  33
   1 -13  -5 3610.61 277.964  11
  -1  13   5 3978.86 305.263  35
   1 -13  -5 4510.53 344.073  17
   1 -13  -4 6143.54 365.662  11
   1 -13  -4 6962.59 427.680  17
  -1  13   4 7162.45 439.565  33
  -1  13   4 6195.25 365.061  35
  -1  13   3 558.049 133.457  33
  -1  13   3 143.855 67.5466  35
   1 -13  -3 381.654 100.837  11
   1 -13  -3 600.072 131.272  17
   1 -13  -2 392.410 102.654  11
  -1  13   2 291.319 94.7864  33
  -1  13   1 557.754 136.577  32
  -1  13   1 485.289 99.4416  33
   1 -13  -1 353.771 97.0492  11
   1 -13   0 1766.14 198.400  11
  -1  13   0 2039.75 231.606  32
  -1  13  -1 4442.28 313.794  32
   1 -13   1 3532.49 268.211  11
  -1  13  -2 1239.56 156.224  32
   1 -13   2 968.251 137.582  11
  -1  13  -3-22.6821 32.3170  28
   1 -13   3-3.04980 34.4023  11
   1 -13   4 784.473 108.219  11
  -1  12  17 710.223 100.529  30
  -1  12  17 1008.48 120.685  27
  -1  12  16 2049.99 195.023  30
   1 -12 -16 1989.75 186.458  37
  -1  12  16 1867.08 164.783  35
   1 -12 -16 1588.78 159.088  17
  -1  12  16 2127.62 194.944  27
  -1  12  15 12228.5 472.987  35
  -1  12  15 11569.5 479.213  27
   1 -12 -15 12158.8 499.422  37
   1 -12 -15 11405.4 468.307  17
  -1  12  15 11642.0 498.018  30
  -1  12  15 10139.2 407.946  33
   1 -12 -14 1023.38 154.758  17
  -1  12  14 877.408 140.227  27
  -1  12  14 845.115 150.151  30
  -1  12  14 1007.66 156.970  35
   1 -12 -14 857.006 149.228  37
   1 -12 -13 5656.34 389.571  37
  -1  12  13 5852.03 377.298  27
  -1  12  13 5968.03 401.973  30
   1 -12 -13 6162.29 396.103  17
  -1  12  13 6024.88 387.699  35
  -1  12  12 3130.13 308.303  30
  -1  12  12 3217.76 299.691  35
   1 -12 -12 2794.52 288.409  37
   1 -12 -12 3069.09 295.085  17
  -1  12  12 3036.35 279.427  27
  -1  12  11 3889.63 338.015  35
   1 -12 -11 3770.37 338.683  17
   1 -12 -11 3706.99 342.960  37
  -1  12  11 3670.31 338.103  30
  -1  12  11 3663.32 310.435  27
   1 -12 -10 149.392 92.3381  17
  -1  12  10 38.0421 74.0844  35
  -1  12  10 107.127 101.997  30
   1 -12 -10 75.8640 74.4012  37
  -1  12  10 99.3227 69.0953  27
   1 -12  -9 2566.69 301.866  37
  -1  12   9 2567.66 291.089  35
  -1  12   9 2599.57 296.669  30
  -1  12   9 2109.25 239.230  27
   1 -12  -9 2659.33 301.407  17
  -1  12   8 3079.17 283.056  27
   1 -12  -8 2872.02 269.923  11
   1 -12  -8 3630.40 352.646  17
  -1  12   8 3639.46 347.946  35
   1 -12  -8 3301.12 335.718  37
  -1  12   8 3556.87 348.941  30
   1 -12  -7 1186.76 203.401  37
   1 -12  -7 1146.54 204.604  17
  -1  12   7 1135.25 204.717  35
  -1  12   7 1117.13 203.517  30
   1 -12  -7 1006.21 174.680  11
   1 -12  -6-38.6198 66.2448  17
  -1  12   6-27.3294 83.6253  35
   1 -12  -6 53.9182 84.8534  11
  -1  12   6-21.7060 70.7418  30
  -1  12   5 1266.39 187.418  30
   1 -12  -5 1587.49 229.352  11
   1 -12  -5 1529.84 238.627  17
  -1  12   5 1594.03 232.843  35
   1 -12  -4 2982.00 326.039  17
   1 -12  -4 2552.12 244.320  15
   1 -12  -4 2880.41 299.833  11
  -1  12   4 3188.84 321.024  35
   1 -12  -3 311.062 88.8661  15
   1 -12  -3 384.986 121.342  11
   1 -12  -3 545.147 152.952  17
  -1  12   3 330.685 115.380  35
   1 -12  -2 674.031 162.274  17
   1 -12  -2 491.367 141.511  11
  -1  12   2 632.601 158.606  33
  -1  12   2 614.990 153.283  35
   1 -12  -2 523.016 121.204  15
   1 -12  -1 4324.17 320.683  15
   1 -12  -1 4798.28 406.071  17
  -1  12   1 5356.74 419.768  33
   1 -12  -1 4619.49 385.833  11
  -1  12   0 247.245 97.3982  33
   1 -12   0 235.083 96.8590  17
   1 -12   0 148.331 80.8335  11
  -1  12  -1 7125.77 430.341  33
   1 -12   1 7717.20 477.774  11
   1 -12   2 136.370 84.1094  11
  -1  12  -2 284.352 124.463  32
  -1  12  -3 384.556 115.777  32
   1 -12   3 480.518 122.878  11
  -1  12  -4 213.438 77.3383  32
   1 -12   4 307.683 104.624  11
  -1  12  -5 3785.44 282.940  28
   1 -12   5 3741.70 289.519  11
  -1  12  -6 4836.99 270.729  28
   1 -12   6 8313.00 401.718  11
  -1  12  -7 1751.35 181.885  31
   1 -12   7 1596.59 163.472  11
   1 -12   8 1343.40 129.407  11
   1 -11 -19 379.258 74.1151  37
  -1  11  19 613.489 96.4271  27
   1 -11 -18-46.3408 45.0787  37
  -1  11  18 51.9948 50.6571  27
   1 -11 -18 4.11075 26.1374  17
   1 -11 -17 405.986 94.7654  17
  -1  11  17 565.865 110.963  27
   1 -11 -17 467.017 109.225  37
  -1  11  17 431.892 97.5458  30
   1 -11 -16 165.666 77.3623  37
   1 -11 -16 162.511 75.5692  17
  -1  11  16 223.631 92.6387  27
  -1  11  16 282.254 92.6857  35
  -1  11  16 161.799 72.8475  30
   1 -11 -15 10629.7 544.897  17
  -1  11  15 11033.5 519.499  35
   1 -11 -15 10869.1 564.017  37
  -1  11  15 11360.0 569.603  30
  -1  11  15 11057.9 550.279  27
  -1  11  14 5688.37 415.463  27
   1 -11 -14 5521.31 426.929  37
  -1  11  14 6243.04 445.495  30
  -1  11  14 6066.73 412.963  35
   1 -11 -14 5817.49 427.355  17
  -1  11  13 10636.4 597.485  30
   1 -11 -13 10174.2 584.139  17
  -1  11  13 9648.55 552.845  27
  -1  11  13 9770.10 527.065  34
   1 -11 -13 9480.59 575.079  37
  -1  11  13 10282.6 558.677  35
  -1  11  12 23.4330 77.5240  34
   1 -11 -12-10.2374 62.6002  37
  -1  11  12 6.98241 85.7866  30
  -1  11  12 41.4660 93.7741  35
  -1  11  12 104.855 91.2775  27
   1 -11 -12-11.9877 55.0462  17
   1 -11 -11 845.767 184.773  17
  -1  11  11 976.946 185.798  34
  -1  11  11 1072.70 206.966  30
  -1  11  11 1134.67 192.091  35
  -1  11  11 940.891 190.499  27
   1 -11 -11 829.071 186.529  37
  -1  11  10 206.869 126.155  30
  -1  11  10 269.143 148.695  35
   1 -11 -10 51.6099 80.8396  17
  -1  11  10 240.030 111.129  34
   1 -11 -10 107.903 81.6321  37
  -1  11  10 83.8397 91.8959  27
  -1  11   9 4533.91 442.353  30
  -1  11   9 4320.83 362.772  34
   1 -11  -9 4563.82 430.433  17
  -1  11   9 4681.64 407.396  27
   1 -11  -9 4486.87 425.421  37
  -1  11   9 5077.40 435.979  35
  -1  11   8 1341.02 247.245  30
   1 -11  -8 1280.75 238.827  37
  -1  11   8 654.793 146.145  34
  -1  11   8 1034.93 196.362  27
   1 -11  -8 1477.93 251.435  17
   1 -11  -7 354.845 161.953  17
   1 -11  -7 433.091 154.832  37
  -1  11   7 379.083 149.905  30
  -1  11   7 404.865 120.490  27
   1 -11  -6-134.420 79.2832  15
  -1  11   6 127.096 96.2199  30
   1 -11  -6 40.0670 87.0663  37
   1 -11  -6 154.743 85.6299  17
   1 -11  -5 4979.80 380.377  15
  -1  11   5 5366.84 452.296  30
   1 -11  -5 5931.94 495.956  17
   1 -11  -5 5595.13 449.454  11
   1 -11  -5 6017.15 499.535  37
   1 -11  -4 11444.0 695.455  37
  -1  11   4 12695.5 689.444  35
   1 -11  -4 10547.6 567.397  15
   1 -11  -4 12111.1 664.136  11
   1 -11  -4 11939.3 705.111  17
  -1  11   4 9502.90 582.099  30
   1 -11  -3 11671.0 595.216  15
  -1  11   3 11719.5 651.705  35
   1 -11  -3 11999.0 705.766  17
   1 -11  -3 12609.9 681.172  11
  -1  11   2 1781.86 260.087  35
   1 -11  -2 923.329 170.584   9
   1 -11  -2 1533.14 264.131  17
   1 -11  -2 1418.72 213.911  15
   1 -11  -2 1372.21 231.263  11
   1 -11  -1 2.26267 56.1638  15
   1 -11  -1 198.359 104.332  11
  -1  11   1 117.454 87.5690  35
   1 -11  -1 214.308 91.2608   9
   1 -11  -1 147.225 106.412  17
   1 -11   0 20.0447 84.2758  11
   1 -11   0-43.4891 85.2423  17
   1 -11   0-7.01519 63.3319   9
   1 -11   0-0.37595 66.8783  15
  -1  11  -1 414.111 134.094  33
   1 -11   1 266.821 113.754  11
   1 -11   1 155.340 81.3729  15
   1 -11   1 224.186 121.592  17
   1 -11   1 256.140 102.207   9
   1 -11   2 129.225 95.1206  17
   1 -11   2 82.8285 93.2679  11
  -1  11  -2-14.1929 77.1208  33
   1 -11   3 214.179 105.285  11
  -1  11  -4 1283.86 227.327  32
   1 -11   4 1332.99 219.906  11
  -1  11  -5 3068.18 307.174  32
   1 -11   5 3869.31 352.662  11
  -1  11  -6 15823.7 664.537  28
   1 -11   6 15217.7 662.533  11
  -1  11  -7 618.964 111.783  28
   1 -11   7 851.122 158.819  11
   1 -11   8 164.832 82.1073  11
  -1  11  -9-24.2288 52.2572  31
   1 -11   9-23.4906 42.1833  11
   1 -11  10 6968.46 319.906  11
  -1  11 -10 6643.62 316.760  31
   1 -10 -20-5.66615 15.9414  17
   1 -10 -20 81.9326 31.3099  37
  -1  10  20 48.6592 43.4349  27
   1 -10 -19 1904.02 204.095  37
  -1  10  19 1334.67 156.477  30
   1 -10 -19 1171.71 154.000  17
  -1  10  19 1913.81 198.291  27
  -1  10  18 1640.76 197.151  30
   1 -10 -18 1485.23 192.956  17
   1 -10 -18 1689.82 216.555  37
  -1  10  18 1879.76 214.299  27
  -1  10  17 477.719 133.161  27
   1 -10 -17 336.880 108.540  17
  -1  10  17 225.781 92.9412  30
  -1  10  17 32.0598 46.3262  35
   1 -10 -17 390.868 125.737  37
   1 -10 -16 60.3409 76.6971  37
  -1  10  16 87.3444 76.2991  35
   1 -10 -16 25.1225 67.8296  17
  -1  10  16-6.37425 76.6110  30
  -1  10  16 48.8660 81.7943  27
   1 -10 -15 982.393 196.567  17
  -1  10  15 1155.24 213.045  30
  -1  10  15 900.232 183.502  34
  -1  10  15 916.889 172.524  35
  -1  10  15 953.741 191.775  27
   1 -10 -15 630.080 167.824  37
  -1  10  14 1678.80 236.898  34
  -1  10  14 1799.84 239.682  35
   1 -10 -14 1954.97 280.470  17
  -1  10  14 1792.18 260.741  27
   1 -10 -14 1812.11 275.825  37
  -1  10  14 1933.90 269.541  30
  -1  10  13 14646.5 693.025  34
  -1  10  13 15623.1 751.227  27
   1 -10 -13 15501.5 793.363  37
   1 -10 -13 15644.7 785.185  17
  -1  10  13 16304.2 742.628  35
  -1  10  13 16780.6 819.262  30
   1 -10 -12 212.622 96.2029  37
  -1  10  12 244.414 137.684  30
  -1  10  12 119.730 111.077  35
  -1  10  12 128.519 85.0464  34
  -1  10  12 91.2367 90.7069  27
   1 -10 -12 199.159 110.373  17
  -1  10  11 8898.07 551.470  34
   1 -10 -11 9638.61 634.672  17
  -1  10  11 9756.31 609.510  27
  -1  10  11 10969.0 682.122  30
   1 -10 -11 9873.34 651.752  37
   1 -10 -10 790.725 206.788  17
   1 -10 -10 727.707 190.985  37
  -1  10  10 645.186 197.571  30
  -1  10  10 593.649 166.059  27
  -1  10  10 600.660 169.024  34
  -1  10   9 10375.1 589.651  34
   1 -10  -9 11332.3 704.875  37
  -1  10   9 11678.7 669.263  27
  -1  10   9 12468.6 747.823  30
   1 -10  -9 11683.2 714.725  17
  -1  10   8 11140.1 648.269  27
   1 -10  -8 11165.2 697.492  17
  -1  10   8 12072.0 725.663  30
   1 -10  -8 11069.2 704.108  37
   1 -10  -7 5493.59 492.362  17
  -1  10   7 4660.02 960.298  45
  -1  10   7 4916.52 400.930  34
   1 -10  -7 5220.45 479.265  37
  -1  10   7 3946.76 383.471  27
  -1  10   7 5540.96 493.670  30
   1 -10  -6 99.2856 67.8604  17
   1 -10  -6 181.380 95.0318  37
  -1  10   6 141.004 105.939  27
  -1  10   6 238.241 121.271  30
  -1  10   5 8153.62 1259.78  45
  -1  10   5 7302.74 547.887  30
   1 -10  -5 7966.71 588.067  37
  -1  10   5 7104.88 496.325  27
   1 -10  -5 7542.86 575.903  17
  -1  10   4 3840.69 396.855  30
   1 -10  -4 5511.89 486.051  17
   1 -10  -4 5451.62 486.996  37
  -1  10   4 3884.17 882.554  45
   1 -10  -4 4364.79 892.980   6
   1 -10  -3 13274.7 760.299  37
   1 -10  -3 13972.3 680.257  15
   1 -10  -3 10595.6 1413.77   6
  -1  10   3 13058.6 1601.06  45
  -1  10   3 13713.3 726.169  30
   1 -10  -3 13985.8 773.119  17
  -1  10   2 3803.34 843.526  45
   1 -10  -2 4065.32 377.777   9
   1 -10  -2 4150.93 427.222  37
   1 -10  -2 4272.27 428.672  17
   1 -10  -2 4167.09 371.905  15
   1 -10  -1 95.8352 66.9402   9
   1 -10  -1-95.7366 93.7506  17
   1 -10  -1 43.0658 79.8138  15
   1 -10  -1-60.4851 105.403  11
  -1  10   0 4528.41 951.816  45
  -1  10   0 4286.81 385.694  35
   1 -10   0 5101.72 423.838  15
   1 -10   0 3562.89 359.450   9
   1 -10   0 4685.20 434.191  11
   1 -10   0 4716.53 446.671  17
   1 -10   1 478.088 142.444  15
   1 -10   1 335.987 117.704   9
   1 -10   1 468.659 160.497  17
   1 -10   1 475.827 156.215  11
   1 -10   2 10775.3 635.106   9
   1 -10   2 11736.0 685.912  11
   1 -10   2 11695.8 634.170  15
   1 -10   2 11270.8 691.896  17
   1 -10   3 2052.56 277.569   9
   1 -10   3 2656.96 338.792  17
   1 -10   3 2502.56 319.460  11
  -1  10  -3 1885.70 257.176  33
   1 -10   3 2367.03 288.772  15
   1 -10   4 106.118 94.0040  11
   1 -10   4 133.480 73.3835  24
   1 -10   5 585.852 127.001  24
   1 -10   5 657.917 157.173  11
  -1  10  -6-10.8936 58.8316  32
   1 -10   6 41.0260 57.8263  24
   1 -10   6 84.1802 77.6017  11
   1 -10   7 173.293 99.7410  11
   1 -10   7 117.091 81.3000  24
  -1  10  -8 1767.49 224.568  28
   1 -10   8 1852.81 209.130  24
   1 -10   8 1968.58 251.871  11
   1 -10   9 148.542 79.0561  11
   1 -10  10 2331.84 238.269  11
  -1  10 -10 2607.99 265.694  31
   1 -10  11 1284.52 161.799  11
  -1  10 -11 1196.85 162.848  31
   1 -10  12 2312.20 182.292  11
  -1  10 -12 1385.95 155.239  26
  -1  10 -13 2993.22 215.923  36
  -1   9  21 310.936 71.1338  27
  -1   9  21 266.689 67.9138  21
   1  -9 -21 404.889 90.7688  37
   1  -9 -21 101.459 43.4814  17
  -1   9  20 382.861 89.3809  27
   1  -9 -20 427.993 108.040  37
   1  -9 -20 278.069 81.5624  17
  -1   9  20 349.713 95.3575  21
  -1   9  19 1198.36 176.933  27
  -1   9  19 844.763 134.095  30
   1  -9 -19 796.980 153.830  17
   1  -9 -19 1032.32 177.465  37
  -1   9  19 661.464 130.772  21
   1  -9 -18 870.184 170.733  17
  -1   9  18 852.387 151.664  30
  -1   9  18 893.441 170.751  27
  -1   9  18 678.338 144.680  21
   1  -9 -18 857.063 170.779  37
  -1   9  17 687.203 158.666  27
   1  -9 -17 656.381 166.246  37
  -1   9  17 535.163 141.898  34
  -1   9  17 811.719 166.601  30
  -1   9  17 547.210 135.775  21
  -1   9  16 131.976 98.8365  27
  -1   9  16 223.638 98.4453  30
   1  -9 -16 88.4026 79.8271  37
  -1   9  16 172.111 85.0094  21
  -1   9  16 118.094 104.915  34
  -1   9  16 76.3963 73.4317  35
  -1   9  15 1077.13 215.958  30
  -1   9  15 605.344 145.524  21
   1  -9 -15 936.414 197.543  37
  -1   9  15 976.286 189.370  34
  -1   9  15 1009.89 185.958  35
  -1   9  15 943.838 205.446  27
  -1   9  14 27.8295 105.407  34
   1  -9 -14 61.6676 104.032  37
  -1   9  14 140.436 93.3916  35
  -1   9  14 181.554 111.608  30
  -1   9  14 13.8554 94.3716  27
  -1   9  13 1440.43 257.651  30
  -1   9  13 1561.21 238.803  34
  -1   9  13 1251.18 222.711  27
   1  -9 -13 1316.82 248.402  37
   1  -9 -12 462.976 163.011  37
  -1   9  12 530.639 150.939  34
  -1   9  12 941.518 212.365  30
   1  -9 -12 567.177 165.404  17
  -1   9  12 628.114 172.493  27
   1  -9 -11 1385.92 524.422   6
  -1   9  11 2245.13 300.979  27
   1  -9 -11 2020.64 303.791  17
   1  -9 -11 2391.88 332.458  37
  -1   9  11 2537.81 307.120  34
  -1   9  11 2052.12 624.691  45
  -1   9  11 2230.62 269.353  29
  -1   9  10 521.223 127.507  29
  -1   9  10 622.517 340.857  45
   1  -9 -10 85.6765 187.613   6
   1  -9 -10 818.464 204.621  17
  -1   9  10 685.920 159.000  34
   1  -9 -10 641.520 190.486  37
  -1   9  10 624.722 169.671  27
  -1   9   9 1613.67 251.780  27
  -1   9   9 1608.00 240.755  34
   1  -9  -9 1589.11 264.564  17
  -1   9   9 1068.99 177.468  29
   1  -9  -9 1476.45 262.868  37
   1  -9  -9 1408.33 522.943   6
  -1   9   9 1253.39 481.604  45
  -1   9   8 1601.64 559.198  45
  -1   9   8 1957.54 252.105  34
   1  -9  -8 1982.89 294.497  37
  -1   9   8 2033.15 273.553  27
   1  -9  -8 1983.29 596.351   6
   1  -9  -8 2026.83 293.040  17
   1  -9  -7 15105.7 1646.20   6
  -1   9   7 14983.5 687.784  34
  -1   9   7 16147.6 766.305  27
  -1   9   7 16541.1 1700.69  45
   1  -9  -7 16413.9 827.449  17
   1  -9  -7 16525.6 835.527  37
   1  -9  -6 15203.8 800.543  37
  -1   9   6 12785.2 628.886  34
   1  -9  -6 14364.8 1602.98   6
  -1   9   6 14956.9 1612.54  45
   1  -9  -6 15406.6 797.564  17
  -1   9   6 14438.4 714.156  27
   1  -9  -5 114.300 152.942   6
   1  -9  -5 85.3931 75.2906  17
   1  -9  -5-7.21258 53.5780  37
  -1   9   5 49.6858 54.3005  27
   1  -9  -4 9572.20 637.545  37
   1  -9  -4 10399.4 652.000  17
   1  -9  -4 10642.9 1334.52   6
  -1   9   4 9630.28 616.350  30
  -1   9   4 8360.38 1201.80  45
  -1   9   3 1672.00 537.061  45
   1  -9  -3 1691.16 263.369  17
  -1   9   3 1197.39 213.604  30
   1  -9  -3 2168.33 595.716   6
   1  -9  -3 1305.21 237.231  37
   1  -9  -2 255.502 111.416  37
   1  -9  -2 397.151 131.579  17
   1  -9  -2 274.845 100.993   9
   1  -9  -2-126.336 147.627   6
  -1   9   2-280.137 219.415  45
  -1   9   2 127.242 73.5897  30
  -1   9   1 576.637 331.146  45
   1  -9  -1 1459.29 245.911  17
   1  -9  -1 1377.89 216.004   9
   1  -9  -1 1299.99 236.455  37
   1  -9  -1 1436.31 219.029  15
   1  -9  -1 1043.17 420.121   6
   1  -9   0 500.039 134.283  15
  -1   9   0 731.496 367.750  45
   1  -9   0-52.8816 125.863   6
   1  -9   0 541.110 142.127   9
   1  -9   0 716.199 168.848  17
   1  -9   1 9186.90 1276.87   6
   1  -9   1 8607.14 595.241  17
   1  -9   1 8713.10 549.798  15
   1  -9   1 9244.11 594.697  11
   1  -9   1 7758.37 530.184   9
  -1   9  -1 9231.28 1281.42  45
   1  -9   2 890.349 179.754  15
   1  -9   2 608.523 345.320   6
   1  -9   2 908.753 198.656  17
   1  -9   2 917.581 194.645   9
   1  -9   2 1052.95 216.254  11
  -1   9  -2 761.985 385.015  45
  -1   9  -3 3926.84 858.586  45
   1  -9   3 3859.89 397.066   9
   1  -9   3 3799.00 405.545  17
   1  -9   3 3250.29 298.886  24
   1  -9   3 3406.07 839.243   6
   1  -9   3 3998.25 404.602  11
   1  -9   3 3910.26 377.634  15
   1  -9   4 1621.05 241.869  15
  -1   9  -4 901.115 420.618  45
   1  -9   4 1800.36 282.554  17
   1  -9   4 1964.02 281.972  11
   1  -9   4 1994.19 286.284   9
   1  -9   4 1311.11 507.646   6
   1  -9   4 1600.53 216.585  24
   1  -9   5 11735.1 653.506  15
   1  -9   5 11122.9 566.235  24
  -1   9  -5 9515.53 1369.38  45
   1  -9   5 10164.4 661.567   9
   1  -9   5 12483.2 707.599  11
   1  -9   6 8344.53 489.295  24
   1  -9   6 8124.58 570.851  11
   1  -9   7 3578.13 374.394  11
   1  -9   7 3750.97 331.071  24
   1  -9   8 1996.31 239.694  24
   1  -9   8 1281.80 206.146   7
   1  -9   8 2106.90 289.077  11
   1  -9   9 2977.58 289.751  24
   1  -9   9 2229.05 260.661   7
  -1   9  -9 2197.18 267.860  28
   1  -9  10 4501.35 341.269  24
   1  -9  10 4542.34 381.118  11
  -1   9 -11 9190.60 530.835  31
   1  -9  11 8514.54 485.792  11
   1  -9  12 1760.48 202.562  11
   1  -9  12 1110.23 176.881   7
  -1   9 -12 1434.75 195.283  31
  -1   9 -13 20.6330 47.5653  26
   1  -9  13 146.221 61.9091  11
   1  -9  13 145.416 69.6332   7
  -1   9 -13-16.6818 36.4594  31
  -1   9 -14 416.178 81.0144  26
   1  -9  14 508.520 94.5022   7
  -1   9 -15 25.8453 38.2098  36
   1  -8 -22-41.6888 25.4326  17
   1  -8 -22 176.061 65.0439  37
  -1   8  22 74.6928 55.1242  21
  -1   8  21 237.826 70.9980  27
  -1   8  21 204.874 81.8807  21
   1  -8 -21 268.570 93.7401  37
  -1   8  20 3687.27 316.459  21
   1  -8 -20 3604.34 328.211  37
  -1   8  20 3475.97 280.142  27
  -1   8  19 172.522 73.7515  30
  -1   8  19 40.8776 61.8035  27
   1  -8 -19 73.5026 79.6254  37
  -1   8  19 116.130 82.0142  21
  -1   8  18 6893.50 478.107  21
  -1   8  18 5481.55 394.184  30
  -1   8  18 6228.27 436.432  27
   1  -8 -18 6209.74 488.525  37
   1  -8 -17 243.938 95.8983  37
  -1   8  17 324.358 124.924  27
  -1   8  17 281.559 118.183  34
  -1   8  17 458.856 135.460  30
  -1   8  17 355.223 133.117  21
  -1   8  16 455.967 144.444  21
  -1   8  16 410.350 137.563  27
  -1   8  16 346.930 107.177  35
  -1   8  16 426.727 137.092  30
  -1   8  16 250.871 127.304  34
   1  -8 -16 426.270 150.980  37
   1  -8 -15 5793.87 511.326  37
  -1   8  15 6418.32 494.104  30
  -1   8  15 5798.46 462.686  27
  -1   8  15 5233.33 403.620  35
  -1   8  15 5572.52 439.612  34
  -1   8  14 4829.87 414.628  34
  -1   8  14 5764.33 486.877  30
  -1   8  14 4508.87 390.631  29
  -1   8  14 5032.35 438.158  27
   1  -8 -14 5293.93 493.808  37
  -1   8  14 4583.99 950.716  45
  -1   8  14 5595.58 434.125  35
  -1   8  13 2216.36 652.971  45
   1  -8 -13 3720.47 410.659  37
   1  -8 -13 3090.64 789.582   6
  -1   8  13 3772.73 356.246  29
  -1   8  13 3592.05 362.637  34
  -1   8  13 3804.57 383.023  27
  -1   8  12-91.9577 154.716  45
  -1   8  12 200.913 91.4212  29
  -1   8  12 20.0787 84.6850  34
   1  -8 -12-24.1894 71.0908  37
  -1   8  12 88.5008 100.441  27
  -1   8  11 36918.9 1161.05  27
   1  -8 -11 37280.7 2648.85   6
  -1   8  11 36401.8 1065.85  29
  -1   8  11 34522.2 2474.04  45
  -1   8  11 35316.5 1078.19  34
   1  -8 -11 35337.4 1236.48  37
  -1   8  10 6937.04 475.315  34
   1  -8 -10 6811.51 537.938  37
  -1   8  10 7034.82 501.987  27
  -1   8  10 5909.14 1004.36  45
   1  -8 -10 7499.76 1152.60   6
  -1   8  10 6219.92 436.596  29
   1  -8 -10 5415.79 413.835  19
  -1   8   9 922.719 389.320  45
   1  -8  -9 516.326 301.098   6
  -1   8   9 824.656 157.823  29
  -1   8   9 652.589 160.015  27
   1  -8  -9 423.353 118.467  19
  -1   8   9 452.496 126.226  34
   1  -8  -9 466.742 138.433  37
  -1   8   8 729.233 147.917  34
   1  -8  -8 850.355 383.484   6
   1  -8  -8 694.183 174.213  37
  -1   8   8 724.932 150.014  29
  -1   8   8 868.646 173.875  27
  -1   8   8 942.079 394.406  45
  -1   8   7 929.468 176.471  27
  -1   8   7 637.236 138.439  34
   1  -8  -7 756.808 176.647  17
   1  -8  -7 757.596 177.804  37
  -1   8   7 1042.85 395.966  45
  -1   8   7 598.993 127.974  29
   1  -8  -7 1294.89 445.081   6
   1  -8  -6 5589.57 959.885   6
   1  -8  -6 6146.28 494.114  37
  -1   8   6 4921.87 376.530  34
  -1   8   6 6612.91 989.768  45
   1  -8  -6 6022.69 478.563  17
  -1   8   6 5443.34 422.099  27
   1  -8  -5-197.113 178.941   6
  -1   8   5-312.511 235.105  45
   1  -8  -5-0.90705 42.9143  17
   1  -8  -5-75.7792 68.6871  37
  -1   8   5-34.8348 41.1722  27
   1  -8  -4 8600.16 569.229  17
   1  -8  -4 8092.40 552.519  37
  -1   8   4 9172.57 1146.27  45
   1  -8  -4 8906.90 1126.24   6
   1  -8  -3 362.257 118.350  17
   1  -8  -3 159.224 174.879   6
   1  -8  -3 60.1449 69.5342  37
  -1   8   3-24.8660 92.4996  45
   1  -8  -2 1119.79 204.069  37
   1  -8  -2 1430.83 226.880  17
  -1   8   2 1838.92 514.543  45
   1  -8  -2 1187.81 415.631   6
   1  -8  -1 1168.61 212.047  37
   1  -8  -1 1146.78 206.385  17
   1  -8  -1 1010.35 177.054   9
   1  -8  -1 1129.57 401.754   6
  -1   8   1 859.044 357.068  45
  -1   8   0 345.323 238.037  45
   1  -8   0 38.8771 44.6016   9
   1  -8   0-146.614 152.339   6
   1  -8   0 181.389 94.7796  37
   1  -8   0 62.4593 54.4893  17
  -1   8  -1 5194.59 899.408  45
   1  -8   1 5161.05 409.510  15
   1  -8   1 5283.37 448.240  17
   1  -8   1 5242.51 892.338   6
   1  -8   1 4453.49 384.319   9
  -1   8  -1 5002.60 818.195   2
   1  -8   2 17652.9 763.236  15
   1  -8   2 14165.4 589.122  24
  -1   8  -2 16995.9 1508.05   2
   1  -8   2 15953.3 742.149   9
   1  -8   2 18541.6 847.375  17
   1  -8   2 17539.5 1664.03   6
  -1   8  -2 18629.3 1710.08  45
  -1   8  -3 36153.0 2272.15   2
  -1   8  -3 49418.5 2885.59  45
   1  -8   3 50971.3 1419.11  17
   1  -8   3 51714.8 2905.22   6
   1  -8   3 50556.1 1307.01  15
   1  -8   3 47387.0 1315.97   9
   1  -8   3 41882.6 1044.67  24
   1  -8   3 55241.1 1415.11  11
   1  -8   4 27859.9 1026.49  11
   1  -8   4 26932.3 2142.56   6
   1  -8   4 26415.7 956.675  15
   1  -8   4 27397.0 1015.46   9
  -1   8  -4 26908.3 2157.44  45
  -1   8  -4 24896.7 1950.15   2
   1  -8   4 27091.8 1051.97  17
   1  -8   4 23938.9 806.246  24
   1  -8   5 3939.79 413.552  17
   1  -8   5 3952.00 390.788  11
   1  -8   5 3715.66 363.803  15
   1  -8   5 3646.39 786.946   6
   1  -8   5 3400.40 367.449   9
   1  -8   5 4023.94 337.183  24
  -1   8  -5 3552.39 791.879  45
  -1   8  -5 3306.89 725.094   2
   1  -8   6 13529.2 703.911  15
   1  -8   6 12498.8 682.477   7
   1  -8   6 11385.0 691.370   9
   1  -8   6 14270.4 746.933  11
  -1   8  -6 11979.8 1402.37   2
   1  -8   6 14073.5 641.571  24
   1  -8   7 6498.19 495.513   7
   1  -8   7 7235.45 539.977  11
  -1   8  -7 6054.04 1032.99   2
   1  -8   7 7117.75 458.904  24
   1  -8   8 3298.78 362.242   7
   1  -8   8 3387.14 317.772  24
   1  -8   8 3606.54 382.056  11
   1  -8   9 37.0759 105.174   7
   1  -8   9 55.4960 68.0934  24
   1  -8   9 54.1033 95.4407  11
  -1   8  -9 140.851 86.5406  28
   1  -8  10 2365.25 297.803  11
   1  -8  10 2280.09 268.063  24
   1  -8  10 2144.51 289.903   7
   1  -8  11 6330.89 465.100  11
   1  -8  11 6131.74 422.749  24
   1  -8  11 5913.56 463.304   7
  -1   8 -12 687.152 158.224  31
   1  -8  12 595.870 160.013   7
   1  -8  12 724.825 159.821  11
   1  -8  12 663.598 142.447  24
  -1   8 -13 5297.90 380.382  31
   1  -8  13 5513.42 376.110  11
   1  -8  13 4885.24 387.618   7
  -1   8 -14 526.451 126.428  26
   1  -8  14 503.615 105.135  11
   1  -8  14 438.708 119.673   7
  -1   8 -15 457.432 97.9548  26
   1  -8  15 432.493 105.933   7
   1  -8  16 28.8693 44.9106   7
  -1   8 -16-35.8464 47.5467  36
  -1   7  23 58.8698 45.7894  21
   1  -7 -23 66.6726 42.6798  37
  -1   7  22 215.578 76.9495  21
   1  -7 -22 260.703 91.5044  37
  -1   7  21 3051.82 292.598  21
   1  -7 -21 3236.74 308.180  37
  -1   7  20 19.7551 85.9297  21
   1  -7 -20 82.7677 84.2753  37
  -1   7  20 57.3515 64.3733  27
  -1   7  19 116.922 82.5311  21
  -1   7  19 47.9083 68.2603  27
   1  -7 -19-34.5366 73.1177  37
  -1   7  18 4645.69 426.518  21
  -1   7  18 3731.54 328.976  30
   1  -7 -18 4606.62 438.594  37
  -1   7  18 4752.96 392.396  27
  -1   7  17 5114.11 411.153  30
  -1   7  17 6257.79 497.925  21
  -1   7  17 5485.79 433.450  27
   1  -7 -17 5375.81 489.070  37
  -1   7  17 5420.40 423.942  34
  -1   7  16 114.942 88.7710  30
  -1   7  16 153.913 101.866  27
  -1   7  16 215.569 119.359  34
   1  -7 -16 129.598 91.8510  37
  -1   7  16 80.6277 90.8353  29
  -1   7  15 14.3008 65.1885  27
  -1   7  15-4.51507 87.4570  34
  -1   7  15 58.9547 90.8836  29
  -1   7  15 18.0415 74.2689  30
   1  -7 -15 6.03780 87.6729  37
   1  -7 -14 1846.84 245.173  19
  -1   7  14 2497.48 308.265  27
  -1   7  14 2154.99 262.352  35
   1  -7 -14 1738.19 478.690  44
  -1   7  14 2256.88 279.445  34
  -1   7  14 2103.75 620.152  45
  -1   7  14 2113.57 262.624  29
   1  -7 -14 1983.45 252.045  26
   1  -7 -14 2263.59 326.022  37
   1  -7 -13 4948.36 777.928  44
   1  -7 -13 6412.87 529.794  37
  -1   7  13 6255.33 445.613  29
   1  -7 -13 5315.02 422.320  26
  -1   7  13 5856.14 1008.50  45
   1  -7 -13 5451.24 426.393  19
  -1   7  13 7041.71 499.771  27
  -1   7  13 6816.93 470.907  34
   1  -7 -12 28967.6 975.540  26
  -1   7  12 32614.2 2344.75  45
  -1   7  12 35189.1 1056.19  34
   1  -7 -12 27611.3 944.545  19
  -1   7  12 38304.8 1144.70  27
  -1   7  12 34024.4 1013.95  29
   1  -7 -12 30536.2 1884.29  44
   1  -7 -12 34420.2 1204.16  37
   1  -7 -11 9679.01 1012.62  44
   1  -7 -11 11073.9 672.184  37
   1  -7 -11 8409.67 518.521  19
  -1   7  11 10888.7 1301.74  45
   1  -7 -11 10756.1 1350.75   6
  -1   7  11 11574.4 593.878  34
   1  -7 -11 8996.52 542.598  26
  -1   7  11 10720.9 564.068  29
   1  -7 -10 6735.76 1027.67   6
  -1   7  10 6097.12 957.972  45
  -1   7  10 5793.53 406.455  29
   1  -7 -10 5455.02 738.573  44
  -1   7  10 6186.11 426.998  34
   1  -7 -10 4883.91 397.661  26
   1  -7 -10 6297.57 501.934  37
   1  -7 -10 4333.46 368.678  19
   1  -7  -9 13720.2 1442.95   6
  -1   7   9 12764.9 1346.87  45
   1  -7  -9 11752.2 670.086  37
  -1   7   9 11607.4 575.045  34
   1  -7  -9 10719.4 989.510  44
  -1   7   9 11541.9 557.553  29
   1  -7  -8 248.111 142.789  44
   1  -7  -8 388.351 254.481   6
  -1   7   8 408.603 124.984  34
  -1   7   8 78.4283 117.872  45
   1  -7  -8 208.504 98.5197  37
   1  -7  -7 9827.41 847.507  44
  -1   7   7 11920.4 1241.18  45
   1  -7  -7 11248.3 1245.11   6
   1  -7  -6 1386.77 425.811   6
  -1   7   6 1200.37 390.473  45
  -1   7   5 49602.9 2452.06  45
   1  -7  -5 49644.0 2508.80   6
  -1   7   4 21075.1 1578.87  45
   1  -7  -4 21308.2 1619.42   6
  -1   7   3 43535.5 2251.23  45
   1  -7  -3 40207.6 2215.46   6
  -1   7   2 16529.8 1393.46  45
   1  -7  -2 16614.1 1420.54   6
  -1   7   1 66.4510 118.769   2
   1  -7  -1 223.657 186.995   6
  -1   7   1-284.202 192.721  45
  -1   7   0 16787.5 1258.03   2
   1  -7   0 16766.9 1425.80   6
  -1   7   0 16191.7 1412.16  45
   1  -7   1 2176.81 516.906   6
  -1   7  -1 1822.94 475.150  45
  -1   7  -1 2117.96 465.131   2
  -1   7  -2 5404.51 793.985   2
   1  -7   2 6831.09 483.741  17
  -1   7  -2 7201.62 958.135  45
   1  -7   2 6751.83 445.512  15
   1  -7   2 6375.10 924.363   6
  -1   7  -3 7499.61 936.507   2
   1  -7   3 8614.37 512.035  15
   1  -7   3 8631.27 554.400  17
   1  -7   3 7077.79 404.581  24
   1  -7   3 9376.69 1124.96   6
   1  -7   3 7573.92 492.629   9
   1  -7   4 208.999 86.3002   9
  -1   7  -4 255.136 206.282   2
   1  -7   4 197.984 98.1342  17
   1  -7   4 179.191 71.1711  24
   1  -7   4 142.828 84.1640  15
   1  -7   4 237.549 96.4046  11
   1  -7   4-54.6823 120.626   6
  -1   7  -5 238.263 197.917   2
   1  -7   5 25.9492 107.734   6
   1  -7   5 166.918 108.268  17
   1  -7   5 274.579 101.321  11
   1  -7   5 118.024 74.9181   9
   1  -7   5 133.156 86.1278  15
   1  -7   5 173.255 75.3214  24
   1  -7   5 181.983 168.233   5
   1  -7   6 12294.9 1403.33   5
   1  -7   6 11400.7 683.180  17
   1  -7   6 11839.6 655.526  11
  -1   7  -6 13383.5 1388.13   2
   1  -7   6 11577.5 564.610  24
   1  -7   6 11694.4 681.999   9
   1  -7   6 11651.3 628.196  15
   1  -7   7 30376.8 2263.27   5
   1  -7   7 33079.9 1109.17  11
   1  -7   7 31650.3 1058.69  15
   1  -7   7 33335.9 975.129  24
  -1   7  -7 32007.8 2252.59   2
   1  -7   8 4400.33 420.337   7
  -1   7  -8 3904.06 844.969   2
   1  -7   8 4337.14 868.675   5
   1  -7   8 3934.04 340.694  24
   1  -7   8 3604.91 371.593  11
   1  -7   9 3162.33 349.554  11
   1  -7   9 3235.94 372.850   7
  -1   7  -9 2758.10 701.227   2
   1  -7   9 2920.56 301.652  24
   1  -7   9 1978.62 606.934   5
  -1   7 -10 2942.48 735.687   2
   1  -7  10 2628.98 726.432   5
   1  -7  10 3299.41 322.470  24
   1  -7  10 3381.53 364.763  11
   1  -7  10 3592.80 389.941   7
   1  -7  11 4488.00 381.693  24
   1  -7  11 4525.30 444.940   7
   1  -7  11 4740.77 421.497  11
   1  -7  12 227.908 148.763   7
  -1   7 -12 329.059 143.554  31
   1  -7  12 306.381 125.907  11
   1  -7  12 281.803 120.329  24
  -1   7 -13 182.044 105.470  31
   1  -7  13 96.5969 94.6852   7
   1  -7  13 208.504 97.3815  11
   1  -7  13 87.2461 84.1239  24
   1  -7  14-15.2812 74.0289   7
  -1   7 -14-4.08628 66.5251  26
   1  -7  14-40.7252 56.9322  11
  -1   7 -14-134.374 79.8402  31
   1  -7  15 9330.43 541.855   7
  -1   7 -15 9699.16 525.712  26
  -1   7 -16 560.396 123.386  36
   1  -7  16 584.684 132.840   7
  -1   7 -16 389.404 95.5576  26
  -1   7 -17 192.205 78.0897  36
   1  -7  17 89.1708 55.2108   7
   1  -7  18 57.1992 45.0353   7
  -1   7 -18 49.1688 39.5500  25
  -1   7 -18 13.5991 30.7309  36
   1  -6 -24-18.9458 29.2638  37
  -1   6  24-41.5596 40.5664  21
  -1   6  23 2000.33 202.172  21
   1  -6 -23 1964.22 202.993  37
   1  -6 -22 1773.64 225.341  37
  -1   6  22 1773.70 220.414  21
  -1   6  21 11769.6 593.958  21
   1  -6 -21 11878.7 618.327  37
  -1   6  20 127.681 67.3840  27
  -1   6  20 145.106 95.8579  21
   1  -6 -20 195.668 120.764  37
  -1   6  19 948.213 170.505  27
   1  -6 -19 917.929 197.165  37
  -1   6  19 936.751 208.383  21
   1  -6 -18 868.160 169.244  19
   1  -6 -18 1103.09 229.753  37
  -1   6  18 1209.37 196.553  27
  -1   6  18 1152.26 231.090  21
   1  -6 -18 1124.44 208.002  38
   1  -6 -17 917.367 197.645  38
  -1   6  17 744.739 151.771  30
  -1   6  17 734.591 167.160  27
   1  -6 -17 851.901 191.977  39
   1  -6 -17 861.110 218.039  37
   1  -6 -17 862.709 172.542  19
  -1   6  17 890.106 181.320  34
  -1   6  16 8849.04 1311.44  45
  -1   6  16 10953.6 607.596  34
   1  -6 -16 9662.15 573.210  19
   1  -6 -16 11184.4 658.362  38
   1  -6 -16 11588.0 726.004  37
  -1   6  16 12897.2 664.516  27
  -1   6  16 10777.2 583.727  29
  -1   6  16 11187.9 616.890  30
   1  -6 -16 8714.40 1139.84  44
   1  -6 -16 10625.5 659.230  39
   1  -6 -15 1922.64 511.851  44
  -1   6  15 1985.27 267.529  27
  -1   6  15 1741.23 242.793  34
   1  -6 -15 1583.84 269.233  37
  -1   6  15 2045.90 269.529  30
  -1   6  15 1693.99 232.058  29
   1  -6 -15 1750.91 260.481  38
  -1   6  15 2193.80 638.119  45
   1  -6 -15 1464.82 248.120  39
   1  -6 -15 1504.25 224.076  19
  -1   6  14 3215.82 327.763  27
  -1   6  14 2990.81 310.046  34
   1  -6 -14 2794.08 323.070  38
  -1   6  14 2982.83 691.980  45
   1  -6 -14 2789.03 330.451  39
   1  -6 -14 2623.63 571.336  44
   1  -6 -14 2304.41 275.061  19
  -1   6  14 2968.45 299.776  29
   1  -6 -14 2755.30 343.852  37
   1  -6 -13 11336.5 613.667  19
  -1   6  13 13710.2 629.729  29
   1  -6 -13 10604.0 580.213  26
   1  -6 -13 12922.6 695.521  39
   1  -6 -13 13485.2 1256.19  44
  -1   6  13 14870.1 673.425  34
   1  -6 -13 14339.6 772.641  37
  -1   6  13 14044.4 1526.88  45
   1  -6 -13 13592.8 696.866  38
   1  -6 -12 8083.14 932.057  44
  -1   6  12 7391.86 1062.71  45
  -1   6  12 7948.71 470.865  29
   1  -6 -12 7084.52 493.384  38
   1  -6 -12 7660.71 562.156  37
  -1   6  12 8294.40 492.511  34
   1  -6 -12 4996.60 395.492  26
   1  -6 -12 5839.88 430.790  19
  -1   6  11 2597.56 266.515  29
  -1   6  11 2771.11 273.833  34
  -1   6  11 2605.37 604.207  45
   1  -6 -11 2315.13 486.967  44
   1  -6 -11 2387.75 303.023  37
   1  -6 -11 2293.06 276.161  38
  -1   6  10 1535.40 199.787  29
   1  -6 -10 1397.62 206.478  38
  -1   6  10 1654.40 212.316  34
   1  -6 -10 1683.79 387.823  44
   1  -6 -10 1523.48 238.514  37
  -1   6  10 1683.66 496.694  45
   1  -6  -9 742.335 276.213  44
  -1   6   9 1017.06 380.127  45
   1  -6  -8 2254.56 421.568  44
  -1   6   8 2729.50 564.961  45
   1  -6  -7 6403.37 647.480  44
  -1   6   7 6355.66 818.109  45
   1  -6  -7 6946.34 913.430   6
   1  -6  -6 3033.57 432.602  44
   1  -6  -6 2863.73 561.519   6
  -1   6   6 3117.77 574.092  45
   1  -6  -5 1307.55 374.045   6
   1  -6  -5 645.250 189.241  44
  -1   6   5 994.369 329.953  45
   1  -6  -4 124.636 144.399   6
  -1   6   4 78.4151 98.9021  45
   1  -6  -4 136.992 78.0948  44
   1  -6  -3 81060.2 2852.11   6
  -1   6   3 75126.5 2154.03   2
  -1   6   3 83061.5 2788.63  45
  -1   6   2 22866.6 1468.40  45
   1  -6  -2 23864.4 1530.51   6
  -1   6   2 21901.5 1189.94   2
   1  -6  -1 53970.0 2307.28   6
  -1   6   1 53125.3 2254.05  45
  -1   6   1 54034.1 1972.88   2
  -1   6   0 8799.49 930.643  45
  -1   6   0 9504.65 851.925   2
   1  -6   0 7724.20 879.499   6
  -1   6  -1 483.814 203.118   2
   1  -6   1 723.981 284.927   6
  -1   6  -1 989.427 313.658  45
  -1   6  -2 9026.78 888.468   2
   1  -6   2 7886.32 923.565   6
   1  -6   3 22928.3 1619.35   5
  -1   6  -3 22115.6 1438.91   2
   1  -6   3 22973.3 1610.37   6
   1  -6   4 59383.1 2670.97   6
   1  -6   4 58208.4 2669.99   5
  -1   6  -4 57966.7 2448.69   2
  -1   6  -5 6427.05 846.899   2
   1  -6   5 6546.20 910.863   5
   1  -6   5 6402.10 906.810   6
   1  -6   6 62275.0 1424.35  11
   1  -6   6 61189.2 2925.00   6
   1  -6   6 58642.9 1347.67  15
   1  -6   6 56910.7 1443.80  17
   1  -6   6 62064.6 2931.56   5
  -1   6  -6 60145.4 2695.93   2
   1  -6   6 56126.8 1186.39  24
  -1   6  -7 7953.75 1025.75   2
   1  -6   7 8540.07 541.044  11
   1  -6   7 8057.74 460.302  24
   1  -6   7 8278.78 1113.58   5
   1  -6   7 6223.81 473.618   9
   1  -6   7 8007.99 505.524  15
   1  -6   8 4443.77 831.770   5
  -1   6  -8 3810.39 740.349   2
   1  -6   8 4740.05 412.566  11
   1  -6   8 4489.69 353.565  24
  -1   6  -9 3371.12 713.402   2
   1  -6   9 3580.90 364.568  11
   1  -6   9 3417.41 754.918   5
   1  -6   9 3329.44 316.163  24
   1  -6  10 54759.7 1288.73  24
  -1   6 -10 52956.1 2950.50   2
   1  -6  10 55097.4 1444.63  11
   1  -6  10 54454.8 3102.92   5
   1  -6  11 12898.3 635.805  24
  -1   6 -11 11063.7 1408.76   2
   1  -6  11 12968.6 1565.24   5
   1  -6  11 9756.47 605.903  11
   1  -6  12 419.027 167.672   7
   1  -6  12 591.988 153.177  11
   1  -6  12 635.145 165.140  24
   1  -6  13 14439.8 790.841   7
   1  -6  13 12999.6 641.570  24
  -1   6 -13 13819.0 709.809  31
   1  -6  13 12598.2 664.392  11
   1  -6  14 1438.20 252.427   7
  -1   6 -14 1021.56 214.986  26
   1  -6  14 1202.97 200.150  24
  -1   6 -14 798.530 165.262  31
   1  -6  14 833.929 166.173  11
   1  -6  15 46.1272 79.4058   7
  -1   6 -15 189.771 98.2610  26
   1  -6  16 21.4549 88.2185   7
  -1   6 -16-55.4460 61.3498  26
   1  -6  17 403.129 123.337   7
  -1   6 -17 450.455 109.540  26
  -1   6 -17 489.652 126.127  36
   1  -6  18 39.9496 52.3213   7
  -1   6 -18-25.6366 51.6009  36
   1  -6  19 1815.03 180.446   7
  -1   6 -19 2003.09 197.304  37
  -1   5  24 1564.96 160.127  21
   1  -5 -24 1333.02 151.043  37
  -1   5  23 5688.14 351.176  21
   1  -5 -23 5524.50 362.668  37
   1  -5 -22 4404.56 362.633  37
  -1   5  22 4529.74 355.953  21
   1  -5 -21 291.181 119.020  38
   1  -5 -21 280.813 111.376  37
  -1   5  21 385.220 136.425  21
  -1   5  21 296.258 98.4600  16
   1  -5 -21 401.469 124.407  39
   1  -5 -20 458.566 142.730  39
   1  -5 -20 531.888 118.955  19
   1  -5 -20 533.156 136.512  38
  -1   5  20 379.912 94.1704  16
  -1   5  20 249.960 133.889  21
   1  -5 -20 433.397 150.518  37
   1  -5 -19 1361.52 230.264  38
  -1   5  19 1196.95 180.675  27
   1  -5 -19 1121.41 189.724  19
   1  -5 -19 1364.21 254.369  37
   1  -5 -19 1234.81 227.543  39
  -1   5  19 1725.73 263.086  21
  -1   5  19 1136.73 195.715  16
   1  -5 -18 6023.15 448.856  19
  -1   5  18 7255.21 542.133  21
   1  -5 -18 6580.14 498.987  38
  -1   5  18 6371.76 436.499  27
  -1   5  18 5195.85 412.710  16
   1  -5 -18 6425.01 510.137  39
   1  -5 -18 6416.01 544.591  37
   1  -5 -17 6566.41 557.158  37
   1  -5 -17 6552.47 507.492  38
  -1   5  17 6502.35 456.690  34
  -1   5  17 6079.88 446.102  16
   1  -5 -17 6527.56 522.612  39
  -1   5  17 5752.85 1081.35  45
  -1   5  17 6716.54 459.635  27
   1  -5 -17 6484.98 950.542  44
  -1   5  16 31393.0 980.884  29
   1  -5 -16 32578.9 1154.75  39
  -1   5  16 34258.2 1043.78  27
  -1   5  16 29349.4 2329.29  45
   1  -5 -16 33954.0 1240.10  37
  -1   5  16 26591.7 2416.07   5
   1  -5 -16 32624.7 1120.40  38
  -1   5  16 32526.1 1011.97  34
   1  -5 -16 30788.9 2070.55  44
  -1   5  15 70452.4 1517.15  30
   1  -5 -15 77705.3 1835.95  37
   1  -5 -15 73570.4 1701.06  39
  -1   5  15 67068.3 3428.39  45
  -1   5  15 74926.0 1519.36  34
  -1   5  15 77932.4 1579.42  27
   1  -5 -15 72794.1 1643.73  38
   1  -5 -15 73650.7 3073.48  44
  -1   5  15 72897.1 1466.35  29
   1  -5 -14 186.876 87.4144  38
  -1   5  14 140.780 183.554  45
   1  -5 -14 187.533 93.2632  37
  -1   5  14 159.092 81.9216  29
   1  -5 -14 211.382 98.9827  39
   1  -5 -14 151.854 151.168  44
  -1   5  14 207.477 67.6477  34
  -1   5  13 2809.77 283.634  34
   1  -5 -13 2504.12 317.746  37
   1  -5 -13 2414.91 296.600  39
   1  -5 -13 2547.29 297.197  38
  -1   5  13 2564.93 269.690  29
   1  -5 -13 3027.73 573.792  44
  -1   5  13 2417.80 603.579  45
  -1   5  12 3916.65 319.621  29
   1  -5 -12 4023.65 389.207  37
   1  -5 -12 3696.40 352.738  39
  -1   5  12 4185.50 756.875  45
   1  -5 -12 3865.78 349.036  38
  -1   5  12 4309.14 339.504  34
   1  -5 -12 4641.93 681.625  44
   1  -5 -11 8769.49 895.477  44
  -1   5  11 8587.43 1041.26  45
   1  -5 -10 13356.8 1051.83  44
  -1   5  10 12715.9 1213.46  45
  -1   5   9 20805.6 1485.56  45
   1  -5  -9 21025.9 1237.06  44
   1  -5  -8 855.764 236.401  44
  -1   5   8 1303.09 360.797  45
  -1   5   7 1051.58 309.855  45
   1  -5  -7 1322.13 276.815  44
   1  -5  -6 8894.62 681.239  44
  -1   5   6 8633.10 862.078  45
  -1   5   5 16513.7 1149.59  45
   1  -5  -5 17349.9 889.921  44
   1  -5  -5 16953.4 1224.43   6
  -1   5   4-197.666 133.443  45
   1  -5  -4-269.007 162.265   6
   1  -5  -4-106.282 65.5743  44
  -1   5   3 2468.05 355.707   2
   1  -5  -3 3094.21 508.583   6
   1  -5  -3 2810.32 314.670  44
  -1   5   3 3415.67 516.890  45
  -1   5   2 19698.4 1019.55   2
  -1   5   2 19989.3 1217.00  45
   1  -5  -2 20774.0 1280.72   6
   1  -5  -1 12935.6 1008.44   6
  -1   5   1 12828.6 982.172  45
  -1   5   1 12312.2 830.298   2
  -1   5   0 364.941 174.342  45
  -1   5   0 315.210 148.073   2
   1  -5   0 209.772 146.062   6
  -1   5  -1 36898.0 1551.04   2
   1  -5   1 37624.0 1751.43   6
   1  -5   2 771.092 270.650   5
   1  -5   2 1146.04 316.545   6
  -1   5  -2 1323.22 304.865   2
   1  -5   3 125279. 3437.42   5
  -1   5  -3 126926. 3076.05   2
   1  -5   3 122671. 3347.03   6
   1  -5   4 133943. 3615.38   6
  -1   5  -4 126472. 3195.84   2
   1  -5   4 130265. 3609.60   5
   1  -5   5 16318.9 1329.05   5
  -1   5  -5 16474.9 1212.76   2
   1  -5   5 16743.2 1329.91   6
   1  -5   6 17596.1 1427.25   6
   1  -5   6 17403.8 1421.08   5
  -1   5  -6 16232.5 1253.89   2
  -1   5  -7 24765.6 1616.68   2
   1  -5   7 24963.0 1770.05   5
   1  -5   8 108.916 149.091   5
   1  -5   8 71.3555 50.1972  24
   1  -5   8 160.647 72.2507  15
  -1   5  -9 48.2063 134.125   2
   1  -5   9 479.241 126.849  11
   1  -5   9 304.761 85.6688  24
   1  -5   9 228.987 190.598   5
   1  -5  10 12300.0 655.664  11
   1  -5  10 14721.3 646.053  24
   1  -5  10 13611.2 1467.96   5
  -1   5 -10 12376.5 1317.81   2
  -1   5 -11 412.420 269.755   2
   1  -5  11 100.850 63.0211  24
   1  -5  11 207.575 85.0866  11
   1  -5  11 432.727 277.317   5
  -1   5 -12 1313.89 481.367   2
   1  -5  12 1662.78 242.265  11
   1  -5  12 2360.60 278.796  24
   1  -5  12 1993.42 593.497   5
   1  -5  13 26.0327 43.4247  11
   1  -5  13 25.9929 77.0672  24
  -1   5 -13 177.347 84.9669  31
   1  -5  14 4205.27 431.026   7
   1  -5  14 3887.11 357.889  24
   1  -5  15 21.0668 96.4692   7
   1  -5  15 42.6518 85.8627  24
  -1   5 -15-173.307 100.413  26
  -1   5 -16 163.264 104.448  26
   1  -5  16 134.160 98.3907   7
  -1   5 -17 2292.88 285.170  36
  -1   5 -17 1847.52 228.989  26
   1  -5  17 2079.00 288.889   7
   1  -5  18 194.135 86.1948   7
  -1   5 -18 199.938 86.7483  36
  -1   5 -18 364.510 94.1341  26
  -1   5 -19 1116.80 164.862  36
   1  -5  19 740.529 140.589   7
  -1   5 -19 1242.45 182.766  25
   1  -5  20 61.0573 48.2644   7
  -1   5 -20 86.0891 53.0149  25
  -1   5 -20 53.3175 47.0077  37
  -1   5 -20 102.454 52.8778  36
   1  -4 -24 8389.35 389.884  37
  -1   4  24 8674.54 380.217  21
   1  -4 -23 1532.24 199.958  37
  -1   4  23 1237.68 149.972  16
  -1   4  23 1544.55 192.389  21
  -1   4  22 107.209 76.9600  21
   1  -4 -22 196.994 93.3465  37
   1  -4 -22 177.397 94.9204  39
   1  -4 -22 148.931 81.4738  38
  -1   4  22 56.3061 57.1321  16
   1  -4 -21 83.5589 81.3435  37
   1  -4 -21-147.026 73.6247  19
   1  -4 -21-149.849 86.2184  38
  -1   4  21-26.2827 74.4761  21
   1  -4 -21 63.3441 70.0581  39
  -1   4  21 68.6562 74.0298  16
  -1   4  20 708.216 166.056  16
   1  -4 -20 628.964 169.807  37
   1  -4 -20 459.493 151.054  39
   1  -4 -20 416.234 118.751  38
  -1   4  20 583.746 167.648  21
  -1   4  19 20921.6 916.342  21
  -1   4  19 21295.4 842.757  16
   1  -4 -19 20495.3 903.232  39
   1  -4 -19 20967.3 961.326  37
   1  -4 -19 20398.2 866.189  38
  -1   4  18 1900.52 299.318  21
  -1   4  18 1490.74 235.306  16
   1  -4 -18 1875.22 302.104  37
   1  -4 -18 1626.68 267.672  39
   1  -4 -18 1942.70 278.929  38
   1  -4 -17 2285.33 330.002  37
  -1   4  17 2361.46 692.605   5
  -1   4  17 1373.27 511.406  45
   1  -4 -17 2562.02 316.614  38
  -1   4  17 1845.85 257.744  16
   1  -4 -17 2383.23 574.908  44
   1  -4 -17 2486.92 324.692  39
   1  -4 -16 6337.31 527.281  37
  -1   4  16 5538.09 1047.43   5
  -1   4  16 5699.38 1016.22  45
   1  -4 -16 5898.56 894.498  44
   1  -4 -16 5719.86 467.987  38
  -1   4  16 5631.82 402.606  29
  -1   4  16 6223.25 460.829  16
   1  -4 -16 5722.15 483.256  39
  -1   4  16 5148.46 389.243  27
  -1   4  16 5455.64 407.171  34
  -1   4  15 43477.6 1105.08  29
  -1   4  15 43584.4 1134.66  27
  -1   4  15 43568.6 2916.37   5
   1  -4 -15 44105.8 1277.44  38
   1  -4 -15 49713.4 2465.41  44
  -1   4  15 41368.7 1104.40  34
  -1   4  15 44594.4 2726.80  45
   1  -4 -15 47333.4 1425.66  37
   1  -4 -15 46129.1 1335.18  39
  -1   4  15 45496.6 1209.11  16
   1  -4 -14 11285.9 675.169  37
   1  -4 -14 11229.2 1121.62  44
  -1   4  14 9314.22 513.287  34
  -1   4  14 10549.1 1251.84  45
  -1   4  14 9872.32 516.304  29
  -1   4  14 8698.92 517.868  16
   1  -4 -14 10238.0 618.238  39
   1  -4 -14 9992.57 594.252  38
   1  -4 -13 753.078 177.496  37
   1  -4 -13 490.211 231.576  44
   1  -4 -13 813.170 164.777  38
   1  -4 -13 745.441 161.342  39
   1  -4 -13 626.360 219.844   1
  -1   4  13 652.211 129.345  34
  -1   4  13 639.771 136.322  29
  -1   4  13 1037.28 350.296  45
   1  -4 -12 14844.1 991.608   1
  -1   4  12 14483.5 1357.28  45
   1  -4 -12 15024.1 1192.94  44
   1  -4 -11 12542.8 1022.68  44
  -1   4  11 11706.5 1166.67  45
   1  -4 -10 14757.7 1044.16  44
  -1   4  10 14402.9 1227.31  45
  -1   4   9 61779.5 2409.41  45
   1  -4  -9 59504.8 1962.65  44
   1  -4  -8 57726.6 1828.32  44
  -1   4   8 54616.5 2138.95  45
  -1   4   7 36832.5 1683.58  45
   1  -4  -7 38508.1 1405.15  44
   1  -4  -6 5882.00 515.715  44
   1  -4  -6 4211.38 390.875   8
  -1   4   6 6190.66 669.218  45
  -1   4   5 65151.6 2072.34  45
   1  -4  -5 65251.0 1614.76  44
  -1   4   4 17378.0 1024.61  45
   1  -4  -4 18523.9 801.061  44
   1  -4  -3 36.4464 21.5137   8
  -1   4   3 46.5513 73.0080  45
   1  -4  -3 104.470 71.6424  44
   1  -4  -3 50.9312 86.2960   6
  -1   4   3 84.2516 71.9497   2
   1  -4  -2 94762.2 2439.10   6
  -1   4   2 92078.8 2286.05  45
   1  -4  -2 90967.2 1495.25  44
  -1   4   2 91081.7 1949.20   2
  -1   4   1 34360.8 1384.83  45
   1  -4  -1 33863.6 1456.74   6
  -1   4   1 33915.4 1212.08   2
  -1   4   0 26786.8 1114.41   2
   1  -4   0 25864.2 1275.88   6
   1  -4   1 207627. 3717.96   5
  -1   4  -1 206034. 3190.00   2
   1  -4   1 203372. 3636.64   6
   1  -4   2 13390.8 966.920   5
  -1   4  -2 12740.0 830.332   2
   1  -4   2 14318.4 985.525   6
  -1   4  -3 10129.0 771.850   2
   1  -4   3 9770.75 849.384   6
   1  -4   3 9741.42 855.963   5
   1  -4   4 157854. 3545.22   6
  -1   4  -4 158403. 3198.76   2
   1  -4   4 160384. 3577.43   5
   1  -4   5 1865.38 416.690   5
  -1   4  -5 2017.61 390.014   2
   1  -4   5 1735.36 394.631   6
  -1   4  -6 15077.5 1086.72   2
   1  -4   6 13758.4 1154.75   5
   1  -4   6 15169.0 1220.93   6
   1  -4   7 17832.5 1374.32   5
  -1   4  -7 16633.1 1204.57   2
   1  -4   8 1190.07 375.712   5
  -1   4  -8 1173.97 341.252   2
   1  -4   9 147.342 158.687   5
  -1   4  -9 535.641 254.259   2
   1  -4  10 374.036 237.330   5
   1  -4  10 147.944 70.1365  24
  -1   4 -10 484.353 249.856   2
   1  -4  11 4929.47 406.115  11
  -1   4 -11 7237.50 973.904   2
   1  -4  11 6189.46 963.407   5
   1  -4  11 7034.15 443.896  24
  -1   4 -12 1813.56 508.437   2
   1  -4  12 1628.59 234.063  11
   1  -4  12 2085.44 253.324  24
  -1   4 -12 1702.16 241.844  31
   1  -4  12 1701.60 538.279   5
  -1   4 -13-112.453 75.4496  31
  -1   4 -13-20.9843 157.839   2
   1  -4  13 45.4106 61.8823  24
   1  -4  14 1514.94 222.547  16
  -1   4 -14 1297.14 471.530   2
  -1   4 -14 1671.93 267.483  26
   1  -4  14 1974.02 616.636   5
   1  -4  14 1358.54 226.860  24
   1  -4  15 3489.40 344.908  24
   1  -4  15 4021.16 422.573   7
   1  -4  15 3363.03 325.762  16
  -1   4 -15 3847.79 395.609  26
   1  -4  16 3314.65 396.689   7
  -1   4 -16 3575.17 372.088  26
   1  -4  16 2984.79 299.062  16
   1  -4  17 2952.10 281.407  16
  -1   4 -17 3555.50 343.221  26
  -1   4 -17 3363.62 363.522  36
   1  -4  17 3068.34 360.139   7
   1  -4  18 1101.65 170.243  16
  -1   4 -18 1285.66 191.288  26
  -1   4 -18 1510.86 228.019  36
   1  -4  18 1376.16 236.937   7
   1  -4  19 54.2670 44.5108  16
  -1   4 -19 79.2414 86.4729  25
   1  -4  19-51.3412 71.1786   7
  -1   4 -19 69.0391 60.4046  36
  -1   4 -19-7.85555 40.8915  26
   1  -4  20 3.39509 54.8154   7
  -1   4 -20 66.9566 65.7903  25
  -1   4 -20 82.3590 55.9713  36
  -1   4 -20 70.7772 84.1185  37
  -1   4 -21 304.849 89.8622  37
  -1   4 -21 338.929 87.3536  25
   1  -4  21 279.885 76.1634   7
   1  -3 -24 2553.60 222.908  37
  -1   3  24 2624.95 205.955  21
  -1   3  24 2474.29 193.440  16
  -1   3  23 43.5396 58.7160  21
  -1   3  23 104.035 56.5686  16
   1  -3 -23 117.197 69.5117  37
   1  -3 -23 94.0803 69.1540  39
   1  -3 -23 97.5793 63.5067  38
  -1   3  22 1745.89 217.875  16
   1  -3 -22 1619.97 223.783  39
   1  -3 -22 1653.07 210.035  38
  -1   3  22 1573.45 216.956  21
   1  -3 -22 1576.59 235.040  37
   1  -3 -21 1049.72 184.893  38
   1  -3 -21 1314.51 234.385  37
  -1   3  21 1235.71 203.765  16
   1  -3 -21 1238.35 216.110  39
  -1   3  21 1144.18 214.462  21
  -1   3  20 681.641 164.310  16
  -1   3  20 606.389 168.723  21
   1  -3 -20 521.724 144.651  38
   1  -3 -20 811.417 197.570  37
   1  -3 -20 592.674 163.527  39
  -1   3  19 9883.19 591.379  16
   1  -3 -19 9030.95 609.056  39
  -1   3  19 9127.11 595.638  21
   1  -3 -19 10231.9 676.932  37
   1  -3 -19 9283.80 590.927  38
  -1   3  18 80.2310 80.8776  16
   1  -3 -18-26.8969 97.3756  38
   1  -3 -18-24.1286 90.7424  39
  -1   3  18 46.7328 97.8273  21
   1  -3 -18 2.74005 80.1057  37
  -1   3  18-273.372 272.979   5
  -1   3  17 19951.3 846.711  16
   1  -3 -17 16557.6 1511.21  44
  -1   3  17 18081.8 1924.69   5
   1  -3 -17 17470.1 854.612  39
   1  -3 -17 18079.7 904.223  37
   1  -3 -17 17480.3 825.207  38
   1  -3 -16 2271.02 499.444   1
   1  -3 -16 2065.95 287.964  39
  -1   3  16 2729.15 309.537  16
  -1   3  16 2314.83 659.214   5
   1  -3 -16 2410.95 324.231  37
  -1   3  16 1690.26 547.907  45
   1  -3 -16 2416.71 555.741  44
   1  -3 -15 2470.90 310.548  39
  -1   3  15 1887.53 233.464  34
  -1   3  15 2067.18 233.721  29
   1  -3 -15 2284.82 295.633  25
   1  -3 -15 2136.86 458.592   1
  -1   3  15 2299.61 610.029  45
   1  -3 -15 2729.72 334.134  37
   1  -3 -15 2546.71 537.586  44
  -1   3  15 3322.13 768.266   5
  -1   3  15 2536.11 290.396  16
   1  -3 -14 21286.2 872.469  25
  -1   3  14 20477.2 721.800  29
   1  -3 -14 23081.9 913.389  39
   1  -3 -14 24581.0 1644.97  44
  -1   3  14 22339.4 832.023  16
  -1   3  14 21952.7 1804.92  45
   1  -3 -14 22714.3 941.053  37
   1  -3 -14 25465.2 1502.44   1
  -1   3  14 18076.5 694.404  34
  -1   3  14 22060.7 1934.64   5
   1  -3 -13 4384.13 650.712  44
   1  -3 -13 4027.06 385.560  37
  -1   3  13 3976.71 722.087  45
   1  -3 -13 4855.37 612.618   1
   1  -3 -12 47731.8 2046.76  44
  -1   3  12 47047.7 2389.31  45
   1  -3 -11 2748.60 479.360  44
  -1   3  11 2473.15 518.564  45
  -1   3  10 1007.24 316.543  45
   1  -3 -10 840.993 242.007  44
   1  -3  -9 703.892 222.461  44
  -1   3   9 543.484 217.725  45
   1  -3  -8 18646.5 995.016  44
  -1   3   8 17504.1 1147.99  45
  -1   3   7 1903.42 359.923  45
   1  -3  -7 1939.92 311.224  44
  -1   3   6 392.539 160.701  45
   1  -3  -6 213.606 101.446  44
   1  -3  -5 41630.1 1234.58  44
  -1   3   5 39291.4 1465.81  45
   1  -3  -4 4573.76 307.529   8
   1  -3  -4 5608.30 421.633  44
  -1   3   4 4791.56 486.771  45
  -1   3   3 28652.5 1121.72  45
   1  -3  -3 32972.6 921.975  44
   1  -3  -2 8426.11 416.973  44
   1  -3  -2 7571.51 608.917   6
  -1   3   2 7225.92 490.675   2
  -1   3   2 7031.92 545.579  45
   1  -3  -1 12256.4 441.194  44
  -1   3   1 11634.8 636.423   2
   1  -3  -1 12028.2 758.895   6
  -1   3   1 12478.6 713.998  45
  -1   3   0 38981.2 1186.18   2
   1  -3   0 42967.7 1442.51   5
   1  -3   0 40761.0 1387.66   6
   1  -3   1 43.7994 84.9385   5
  -1   3  -1 154.311 99.6286   2
  -1   3  -1 27.9796 27.6378  13
   1  -3   1 61.5995 85.1935   6
  -1   3  -2 39212.2 1283.85   2
   1  -3   2 41184.0 1488.55   5
   1  -3   2 42114.4 1480.79   6
   1  -3   3 147588. 2921.48   5
   1  -3   3 147581. 2922.43   6
  -1   3  -3 140295. 2556.48   2
   1  -3   4 3625.17 483.947   6
   1  -3   4 3815.69 500.348   5
  -1   3  -4 3497.45 418.414   2
   1  -3   5 71279.4 2286.03   6
  -1   3  -5 70815.4 2013.23   2
   1  -3   5 72511.1 2277.43   5
   1  -3   6 2369.05 447.838   5
  -1   3  -6 2426.63 398.585   2
   1  -3   7 17.5320 89.9235   5
  -1   3  -7 97.6959 117.386   2
  -1   3  -8 622.830 228.550   2
   1  -3   8 712.667 280.952   5
   1  -3   9 38363.5 2063.53   5
  -1   3  -9 36935.3 1809.14   2
  -1   3 -10 8397.21 911.281   2
   1  -3  10 7548.91 971.430   5
  -1   3 -11 4374.26 703.778   2
   1  -3  11 4853.30 809.842   5
   1  -3  11 4617.96 345.913  24
  -1   3 -12 4770.87 757.082   2
   1  -3  12 3910.43 329.818  24
   1  -3  12 4396.40 798.884   5
   1  -3  12 2756.00 250.945  23
   1  -3  12 3542.01 320.113  16
   1  -3  13 22382.2 823.157  16
   1  -3  13 22685.4 1920.59   5
  -1   3 -13 25210.0 1847.63   2
   1  -3  13 25063.7 864.273  24
  -1   3 -14 10188.0 639.256  26
   1  -3  14 9159.59 1268.75   5
   1  -3  14 8235.74 447.447  23
   1  -3  14 9677.09 548.404  24
   1  -3  14 9566.34 549.133  16
  -1   3 -14 9818.51 1198.54   2
   1  -3  15 395.768 132.165  24
   1  -3  15 628.974 342.664   5
   1  -3  15 180.162 83.6827  23
  -1   3 -15 347.152 127.174  26
  -1   3 -15 88.1517 197.584   2
   1  -3  15 466.660 134.461  16
   1  -3  16 2015.29 260.287  16
  -1   3 -16 1721.82 268.920  26
  -1   3 -16 2179.92 313.236  36
   1  -3  16 2109.09 306.117   7
   1  -3  17 234.868 146.470   7
  -1   3 -17 289.864 136.270  36
   1  -3  17 353.689 118.947  16
  -1   3 -17 243.165 116.140  26
   1  -3  18 1581.86 216.322  16
   1  -3  18 1012.70 225.623   7
  -1   3 -18 1407.13 217.355  26
  -1   3 -18 1637.78 256.640  36
  -1   3 -19 12861.3 672.691  25
  -1   3 -19 12022.2 621.427  36
   1  -3  19 11417.1 547.025  16
   1  -3  19 10181.5 590.086   7
  -1   3 -19 9868.27 511.414  26
  -1   3 -20 3755.54 353.443  37
  -1   3 -20 3970.23 328.791  36
   1  -3  20 3028.92 299.141   7
  -1   3 -20 4003.58 350.848  25
   1  -3  20 3561.81 280.832  16
   1  -3  21 158.697 59.6684  16
  -1   3 -21 79.3966 62.5021  25
  -1   3 -21 108.023 71.6517  37
   1  -3  21 26.1077 47.0747   7
   1  -3  22 460.523 84.3800   7
  -1   3 -22 687.320 118.985  37
   1  -2 -24 896.266 131.697  39
  -1   2  24 446.217 82.0727  21
   1  -2 -24 595.934 96.9257  38
  -1   2  24 841.366 118.077  16
   1  -2 -24 635.589 114.944  37
   1  -2 -23 369.537 97.0568  38
  -1   2  23 328.910 90.3028  21
   1  -2 -23 270.160 98.2488  39
   1  -2 -23 377.057 105.200  37
  -1   2  23 489.942 117.239  16
  -1   2  22 6848.58 427.477  21
  -1   2  22 7345.04 441.465  16
   1  -2 -22 7232.33 469.336  39
   1  -2 -22 7562.14 445.489  38
   1  -2 -22 7223.53 481.226  37
   1  -2 -21 2514.25 285.196  38
  -1   2  21 2364.46 276.731  16
  -1   2  21 2176.97 270.897  21
   1  -2 -21 2418.28 294.012  39
   1  -2 -21 2282.93 303.647  37
  -1   2  20 3259.42 345.840  21
  -1   2  20 3101.71 335.239  16
   1  -2 -20 3213.44 357.076  39
   1  -2 -20 2962.52 362.874  37
   1  -2 -20 3186.84 343.164  38
   1  -2 -19 1796.49 287.244  37
  -1   2  19 1486.86 252.592  21
  -1   2  19 1544.79 242.974  16
   1  -2 -19 1429.72 250.523  39
  -1   2  18 1625.77 596.140   5
  -1   2  18 1164.40 218.289  16
  -1   2  18 1268.32 225.926  21
   1  -2 -18 1220.11 256.416  37
   1  -2 -18 1147.25 223.661  25
   1  -2 -17 4979.68 782.511   1
   1  -2 -17 6037.50 525.121  37
  -1   2  17 5835.95 1073.49   5
  -1   2  17 6382.44 495.710  21
   1  -2 -17 5312.77 876.614  44
  -1   2  17 5931.18 465.075  16
   1  -2 -17 6056.19 501.356  25
  -1   2  16 3420.08 344.785  16
   1  -2 -16 2094.34 492.668   1
  -1   2  16 2979.41 734.925   5
   1  -2 -16 3294.65 383.841  37
   1  -2 -16 3834.63 690.237  44
   1  -2 -16 2917.30 347.901  25
  -1   2  15 8.75936 41.8094  16
   1  -2 -15-81.3253 62.3211  37
  -1   2  15 89.6288 176.314   5
   1  -2 -15-164.596 173.923   1
   1  -2 -15 110.897 71.1682  25
  -1   2  15-219.347 201.551  45
   1  -2 -14 518.261 233.723   1
  -1   2  14 242.345 90.8949  16
   1  -2 -14 199.307 92.2558  37
  -1   2  14-223.460 225.808   5
  -1   2  14-94.7067 161.278  45
   1  -2 -14 55.6414 112.698  44
  -1   2  14 106.143 56.8346  29
   1  -2 -14 9.40347 31.2578  25
  -1   2  13 6645.89 931.350  45
  -1   2  13 7703.29 1079.96   5
   1  -2 -13 8400.25 730.901   2
   1  -2 -13 8232.84 852.567  44
   1  -2 -13 9169.30 866.932   1
   1  -2 -12 41700.4 1730.41   1
   1  -2 -12 37812.9 1764.50  44
  -1   2  12 35056.7 2159.50   5
  -1   2  12 35444.0 2029.51  45
   1  -2 -11 42709.2 1773.32  44
  -1   2  11 37316.0 1956.34  45
  -1   2  10 90766.8 2882.96  45
  -1   2  10 88290.4 1963.69   4
  -1   2   9 9416.58 635.049   4
  -1   2   9 9486.40 874.072  45
   1  -2  -9 9944.60 752.218  44
   1  -2  -8 63177.7 1785.23  44
  -1   2   8 57058.4 2008.20  45
   1  -2  -7 821.792 189.475  44
  -1   2   7 803.831 220.234  45
   1  -2  -6 3070.67 352.125  44
  -1   2   6 2815.28 393.130  45
   1  -2  -5 9614.33 567.045  44
  -1   2   5 9453.39 652.158  45
   1  -2  -4 1029.26 177.369  44
  -1   2   4 1098.06 212.429  45
   1  -2  -3 53990.4 1117.18  44
  -1   2   3 51049.6 1313.13  45
  -1   2   2 233637. 2657.12  45
  -1   2   2 228372. 2489.45   2
  -1   2   1 91302.1 1554.17   2
  -1   2   1 90931.5 1604.47  45
   1  -2  -1 94627.8 1803.67   6
   1  -2  -1 96873.8 1135.08  44
   1  -2   0 143510. 2220.76   6
   1  -2   0 135305. 1046.08  44
   1  -2   0 142540. 2220.00   5
  -1   2   0 137703. 1933.57   2
  -1   2  -1 77866.2 1059.85  13
   1  -2   1 74722.4 1632.27   6
  -1   2  -1 75801.0 1489.14   2
   1  -2   1 78742.4 1691.81   5
   1  -2   2 240824. 3086.47   6
   1  -2   2 234409. 3050.97   5
  -1   2  -2 230796. 2719.21   2
  -1   2  -3 684144. 4865.52   2
   1  -2   3 676590. 5559.15   5
   1  -2   3 686873. 5536.49   6
  -1   2  -4 278220. 3296.47   2
   1  -2   4 282573. 3798.24   5
   1  -2   4 288436. 3853.67   6
  -1   2  -5 1339.75 132.116  44
  -1   2  -5 2061.85 305.487   2
   1  -2   5 1840.51 338.110   5
   1  -2   5 1857.41 333.136   6
  -1   2  -6 19254.3 976.984   2
   1  -2   6 19678.7 1144.09   5
  -1   2  -7 1195.83 184.513  44
   1  -2   7 1226.31 308.359   5
  -1   2  -7 1836.76 331.559   2
   1  -2   8 1319.81 338.823   5
  -1   2  -8 1796.23 339.747   2
  -1   2  -8 1090.10 188.074  44
  -1   2  -9 2318.03 318.358  44
   1  -2   9 2509.47 508.729   5
  -1   2  -9 2667.11 445.612   2
  -1   2 -10 24630.8 1424.97   2
   1  -2  10 24244.1 1640.24   5
   1  -2  11 2060.19 514.280   5
  -1   2 -11 2344.80 456.734   2
  -1   2 -12 7271.53 869.363   2
   1  -2  12 6731.95 970.080   5
   1  -2  12 5899.82 407.484  24
  -1   2 -13 4027.76 389.269  26
   1  -2  13 4570.04 828.761   5
   1  -2  13 3880.66 328.194  24
   1  -2  13 3614.78 288.677  23
  -1   2 -13 5152.32 784.332   2
  -1   2 -14 7764.34 994.008   2
   1  -2  14 7694.81 492.284  16
  -1   2 -14 7147.47 520.781  26
   1  -2  14 6545.59 397.543  23
   1  -2  14 6658.72 442.783  24
   1  -2  14 7045.73 1058.81   5
   1  -2  15 4053.38 323.665  23
  -1   2 -15 4015.92 397.807  26
  -1   2 -15 3363.19 707.529   2
   1  -2  15 4416.49 366.142  24
   1  -2  15 4760.36 397.496  16
   1  -2  15 3977.82 835.978   5
  -1   2 -16 4452.99 415.582  26
  -1   2 -16 6093.30 968.512   2
   1  -2  16 6553.93 468.447  16
   1  -2  16 4866.83 947.939   5
   1  -2  16 5527.78 387.413  23
  -1   2 -16 6172.76 507.476  36
   1  -2  17 6695.33 476.189  16
   1  -2  17 6285.98 529.020   7
   1  -2  17 5903.94 395.515  23
  -1   2 -17 5231.10 444.397  26
  -1   2 -17 6911.34 533.892  36
  -1   2 -18 115.674 70.8434  26
  -1   2 -18 149.745 110.895  36
   1  -2  18 24.2085 80.7044   7
   1  -2  18 83.6702 76.5507  16
  -1   2 -19 488.175 129.916  36
  -1   2 -19 424.375 121.016  26
   1  -2  19 380.856 152.614   7
  -1   2 -19 582.253 173.540  25
   1  -2  19 217.528 99.8449  16
   1  -2  20 1755.54 251.411   7
   1  -2  20 2208.21 248.429  16
  -1   2 -20 2270.49 295.961  37
  -1   2 -20 2348.73 284.959  25
  -1   2 -20 2341.87 277.602  36
  -1   2 -21 3924.94 350.219  37
   1  -2  21 3501.11 285.166  16
  -1   2 -21 4072.46 342.833  25
  -1   2 -22-94.0251 64.2463  37
   1  -2  22 69.1257 37.8306   7
  -1   2 -22 16.8459 48.1489  25
   1  -2  22 86.9566 61.4836  16
  -1   2 -23 21.7552 44.1386  37
  -1   2 -23 16.0048 24.7654  39
   1  -1 -24 2630.24 214.083  39
   1  -1 -24 2135.74 197.152  37
  -1   1  24 2415.90 196.159  16
   1  -1 -23 37.2149 59.8788  39
   1  -1 -23-50.1951 56.3386  37
  -1   1  23 84.1706 68.4588  16
  -1   1  23-30.1766 40.6058  21
   1  -1 -23-34.4682 43.6262  38
  -1   1  22 550.445 124.018  21
   1  -1 -22 603.524 150.432  39
   1  -1 -22 707.932 156.891  37
  -1   1  22 677.131 144.833  16
   1  -1 -22 640.699 131.156  38
   1  -1 -21 185.923 103.590  39
  -1   1  21 41.6352 67.7576  21
   1  -1 -21 106.760 84.1063  38
   1  -1 -21 150.963 103.200  37
  -1   1  21 183.438 105.031  16
   1  -1 -20 66.4991 72.5337  25
  -1   1  20-47.0171 106.823  16
  -1   1  20 91.6075 78.5897  21
   1  -1 -20-136.155 102.170  37
   1  -1 -20 77.0543 95.0791  39
  -1   1  19 36.7842 86.4438  21
  -1   1  19 0.43677 86.7013  16
   1  -1 -19-33.1887 79.1428  37
   1  -1 -19-76.2840 81.7267  25
  -1   1  18 938.524 192.745  21
  -1   1  18 1159.76 526.953   5
   1  -1 -18 1148.99 247.639  37
   1  -1 -18 420.251 254.172  44
  -1   1  18 1147.42 218.385  16
   1  -1 -18 1039.77 217.396  25
  -1   1  17 6903.29 502.965  16
   1  -1 -17 7056.93 570.537  37
   1  -1 -17 6237.19 891.197   1
  -1   1  17 5838.35 1144.85   5
  -1   1  17 7312.23 533.363  21
   1  -1 -17 5435.86 840.980  44
   1  -1 -17 7065.30 531.890  25
   1  -1 -16 2136.64 505.386   1
   1  -1 -16 2285.07 321.113  37
  -1   1  16 2003.17 268.006  16
  -1   1  16 2626.25 305.188  21
  -1   1  16 2160.78 627.845   5
   1  -1 -16 2181.26 287.334  25
   1  -1 -16 1984.37 493.318  44
   1  -1 -15 8935.40 987.937   1
  -1   1  15 8625.35 542.311  16
  -1   1  15 8311.11 1199.75   5
   1  -1 -15 8913.32 604.343  37
   1  -1 -15 8336.63 861.453   2
   1  -1 -15 8914.01 996.939  44
   1  -1 -15 7794.37 544.575  25
  -1   1  14 63.8376 144.447   5
   1  -1 -14 794.918 287.622   1
   1  -1 -14 660.917 155.204  25
   1  -1 -14 1115.24 301.325   2
  -1   1  14 929.846 179.483  16
   1  -1 -14 860.864 293.659  44
   1  -1 -13 9228.89 901.360   1
  -1   1  13 7923.72 1085.23   5
  -1   1  13 6851.12 928.014  45
   1  -1 -13 8718.17 797.813   2
   1  -1 -13 8507.70 875.250  44
  -1   1  12 3120.26 578.698  45
  -1   1  12 2979.72 609.369   5
   1  -1 -12 3181.51 493.099   1
   1  -1 -12 3092.47 510.375  44
  -1   1  11 6321.97 855.815   5
  -1   1  11 6636.23 825.085  45
   1  -1 -11 7055.95 707.706  44
   1  -1 -10 115.815 92.7192  44
  -1   1  10 36.2259 93.3773  45
   1  -1  -9 63302.2 1867.55  44
  -1   1   9 61591.4 2188.09  45
  -1   1   8 1822.12 361.410  45
   1  -1  -8 1715.40 299.526  44
  -1   1   8 1459.98 194.452   4
   1  -1  -7 1168.87 230.910  44
  -1   1   7 1060.56 262.565  45
  -1   1   7 997.160 166.230   4
  -1   1   6 52482.4 1619.34  45
   1  -1  -6 51742.8 1369.66  44
  -1   1   5 28200.0 1084.05  45
   1  -1  -5 29972.7 964.681  44
   1  -1  -4 924996. 4927.05  44
  -1   1   4 999999. 5782.79  45
   1  -1  -3 119789. 1611.19  44
  -1   1   3 118716. 1785.37  45
   1  -1  -2 20218.1 588.444  44
  -1   1   2 17658.9 608.049  45
   1  -1  -1 230.525 62.5205  44
  -1   1   1 201.806 75.2962   2
  -1   1   1 125.436 51.0320  45
   1  -1   0 370.115 90.8249   6
  -1   1   0 226.656 76.6132   2
   1  -1   0 294.330 85.6258   5
   1  -1   0 462.671 100.209   3
   1  -1   0 276.161 53.1251  44
   1  -1   1 151795. 1860.05   6
  -1   1  -1 150875. 1792.71   2
   1  -1   1 153535. 1897.98   5
  -1   1  -2 237788. 2356.32   2
   1  -1   2 235924. 2539.67   6
   1  -1   2 234978. 2540.97   5
  -1   1  -2 233141. 1705.88  13
   1  -1   3 649895. 3268.00   3
   1  -1   3 656808. 4683.09   6
   1  -1   3 643354. 4630.06   5
  -1   1  -3 656644. 4168.81   2
  -1   1  -4 156949. 1574.31  44
  -1   1  -4 162440. 2231.44   2
   1  -1   4 164025. 2564.04   5
  -1   1  -5 25998.1 735.393  44
  -1   1  -5 26202.8 964.445   2
   1  -1   5 26723.5 1144.09   5
  -1   1  -6 5302.52 368.369  44
   1  -1   6 4551.16 521.998   5
  -1   1  -6 4246.89 424.756   2
   1  -1   7 44689.3 1731.02   5
  -1   1  -7 42506.7 1401.83   2
  -1   1  -7 42810.9 1197.44  44
  -1   1  -8 73264.4 1675.69  44
   1  -1   8 69824.3 2328.43   5
   1  -1   9 12822.7 1071.08   5
  -1   1  -9 11826.3 857.391   2
   1  -1  10 51491.4 2275.30   5
  -1   1 -10 52890.9 1919.60   2
  -1   1 -10 46409.0 1595.71  44
  -1   1 -11 56014.2 1853.53  44
   1  -1  11 58120.2 2573.04   5
  -1   1 -11 62841.6 2229.22   2
  -1   1 -12 3831.85 526.279  44
  -1   1 -12 5477.96 692.547   2
   1  -1  12 4924.34 788.814   5
  -1   1 -13 5278.69 760.894   2
  -1   1 -13 4082.55 381.165  26
   1  -1  13 4714.41 319.587  23
   1  -1  13 5293.38 856.754   5
   1  -1  14 3130.15 699.681   5
   1  -1  14 2694.77 253.407  23
  -1   1 -14 3213.50 591.963   2
   1  -1  14 2300.16 257.223  24
  -1   1 -14 2420.27 292.792  26
  -1   1 -15 3120.04 629.678   2
   1  -1  15 2412.10 250.462  23
  -1   1 -15 2695.40 328.403  36
  -1   1 -15 3021.74 332.992  26
   1  -1  15 2164.47 254.259  24
   1  -1  15 2928.99 724.089   5
   1  -1  16 760.152 170.549  16
   1  -1  16 493.958 122.779  23
  -1   1 -16 364.502 121.153  36
  -1   1 -16 424.931 124.782  26
  -1   1 -16 397.047 272.131   2
   1  -1  17 6700.73 534.133   7
  -1   1 -17 7448.29 555.839  36
   1  -1  17 6762.44 1169.79   5
   1  -1  17 8068.16 533.205  16
  -1   1 -17 5782.87 468.454  26
   1  -1  17 6902.80 434.860  23
  -1   1 -18 667.855 183.793  25
   1  -1  18 407.230 160.015   7
  -1   1 -18 493.978 135.445  26
  -1   1 -18 600.596 171.109  36
   1  -1  18 512.996 132.685  23
   1  -1  18 518.940 152.343  16
  -1   1 -19 1234.53 227.382  36
  -1   1 -19 1162.58 228.944  25
  -1   1 -19 1213.96 201.944  26
   1  -1  19 812.818 195.310   7
   1  -1  19 1132.74 203.542  16
  -1   1 -20 1277.51 197.981  26
  -1   1 -20 2184.60 298.665  37
  -1   1 -20 1737.43 244.105  36
   1  -1  20 1289.68 230.667   7
  -1   1 -20 2045.39 277.220  25
   1  -1  20 1873.27 247.716  16
  -1   1 -21 263.461 105.630  25
   1  -1  21 82.1175 78.2670  16
  -1   1 -21 234.792 78.8293  37
   1  -1  21 52.9883 54.7435   7
  -1   1 -22 37.5621 51.0244  25
  -1   1 -22-54.8903 69.5162  37
   1  -1  22 35.2811 41.0855   7
   1  -1  22-74.6048 56.0311  16
  -1   1 -23 102.527 53.7701  39
  -1   1 -23 94.8003 63.1490  37
   1  -1  23 38.6160 44.2943  16
  -1   1 -24 57.7761 34.5136  37
   1   0 -24 1021.87 126.493  39
  -1   0  24 883.598 113.328  16
   1   0 -24 782.616 111.064  37
   1   0 -23 975.082 149.001  39
   1   0 -23 712.185 121.519  38
  -1   0  23 832.049 136.288  16
   1   0 -23 761.312 139.810  37
   1   0 -22 1950.07 225.956  38
   1   0 -22 1813.98 240.418  37
   1   0 -22 1891.33 233.550  39
  -1   0  22 1723.21 216.583  16
  -1   0  21 2286.67 270.341  16
  -1   0  21 1634.13 203.902  21
   1   0 -21 1956.13 244.048  25
   1   0 -21 2129.94 271.772  39
   1   0 -21 2337.51 300.095  37
  -1   0  20 623.608 168.734  16
   1   0 -20 563.903 175.904  37
   1   0 -20 555.857 150.260  25
  -1   0  20 542.641 144.134  21
  -1   0  19 309.781 130.007  16
   1   0 -19 422.309 161.592  37
   1   0 -19 454.348 145.958  25
  -1   0  19 375.431 138.923  21
  -1   0  18 363.840 117.891  21
  -1   0  18 312.141 125.298  16
   1   0 -18 222.339 145.005  37
   1   0 -18 266.577 96.4729  25
  -1   0  17 1042.12 206.975  21
   1   0 -17 1101.03 247.432  37
   1   0 -17 922.963 198.849  25
   1   0 -17 623.533 306.978   1
  -1   0  17 948.030 463.930   5
  -1   0  17 1036.88 214.712  16
   1   0 -17 587.028 309.977  44
   1   0 -16 1087.26 203.182  25
  -1   0  16 1029.73 192.121  21
  -1   0  16 1124.20 461.330   5
  -1   0  16 1028.93 202.490  16
  -1   0  16 966.724 187.970   7
   1   0 -16 972.139 339.335   2
   1   0 -16 882.568 325.401  44
   1   0 -16 1433.32 434.814   1
   1   0 -15 811.834 173.688  25
  -1   0  15 817.819 165.724   7
   1   0 -15 899.790 332.202   1
  -1   0  15 481.610 152.940  21
   1   0 -15 929.040 330.812   2
  -1   0  15 1167.72 450.187   5
  -1   0  15 855.773 168.615  16
   1   0 -15 1035.80 336.095  44
   1   0 -14 36737.9 1906.16  44
  -1   0  14 32550.0 2285.61   5
  -1   0  14 34381.9 1031.70  16
   1   0 -14 30890.5 1043.42  25
   1   0 -14 37747.4 1988.69   1
  -1   0  14 31227.7 1015.63  21
   1   0 -14 37798.2 1859.34   2
   1   0 -13 15823.2 1151.41   2
   1   0 -13 15863.0 1184.73  44
  -1   0  13 14611.5 1457.28   5
  -1   0  13 11141.6 500.148  23
   1   0 -13 15228.4 1205.84   1
  -1   0  13 13803.3 629.752  16
   1   0 -12 4003.96 550.070   2
   1   0 -12 3807.32 571.351   1
   1   0 -12 3940.73 554.554  44
  -1   0  12 3607.70 682.320   5
  -1   0  11-92.4448 121.155   5
   1   0 -11-40.3879 79.1405  44
   1   0 -11-57.7554 90.4925   1
   1   0 -10 88228.7 2326.63  44
  -1   0  10 80805.1 2737.76  45
  -1   0  10 85533.8 2961.23   5
  -1   0   9 3224.65 547.503   5
   1   0  -9 2779.77 396.745  44
  -1   0   9 2758.65 472.344  45
  -1   0   8 56763.6 1992.67  45
   1   0  -8 58595.4 1665.88  44
  -1   0   8 58730.2 2145.81   5
  -1   0   7 1044.46 268.203   5
   1   0  -7 1336.04 242.404  44
  -1   0   7 1152.50 265.083  45
  -1   0   6 1671.60 120.889   4
  -1   0   6 2302.01 345.401  45
   1   0  -6 2254.02 287.460  44
  -1   0   5 164645. 2613.94  45
   1   0  -5 172292. 2290.14  44
  -1   0   4 37416.0 1113.85  45
   1   0  -4 36667.9 971.544  44
   1   0  -3 5650.52 348.999  44
  -1   0   3 5258.69 362.425  45
   1   0  -3 5441.99 294.872   3
   1   0  -2 21332.4 579.764   3
  -1   0   2 21405.1 604.363  45
   1   0  -1 2712.03 204.909   3
  -1   0   1 2638.51 160.540  45
  -1   0   1 2353.67 160.973   8
   1   0   0 102879. 949.201   6
   1   0   0 93804.0 1202.61   3
  -1   0   0 97437.5 1000.11   8
  -1   0   0 99426.0 1226.45  13
  -1   0   0 103848. 1304.55   2
   1   0   1 62263.8 847.445   5
  -1   0  -1 64239.4 1011.51   2
   1   0   1 62082.5 846.264   6
  -1   0  -1 59701.1 933.161  13
   1   0   1 66538.2 1015.52   3
  -1   0  -2 51313.3 874.162  13
  -1   0  -2 52084.5 935.952   2
   1   0   2 53719.4 907.284   3
   1   0   2 52738.4 1077.67   4
   1   0   2 52960.1 952.780   5
   1   0   2 52836.6 985.064   6
   1   0   3 216624. 2371.94   4
  -1   0  -3 215100. 2046.77   2
   1   0   3 220491. 2328.31   5
   1   0   3 213141. 1798.94   3
  -1   0  -4 11792.6 480.543  44
   1   0   4 11893.0 630.736   5
   1   0   4 12194.6 617.955  45
   1   0   4 12058.2 605.939   4
   1   0   4 13558.8 453.480   3
  -1   0  -4 11949.9 526.882   2
   1   0   5 159686. 2365.19   4
  -1   0  -5 172635. 2071.27  44
   1   0   5 158217. 1496.69   3
  -1   0  -5 158097. 2172.05   1
  -1   0  -5 162932. 2133.13   2
   1   0   5 172415. 2674.99   5
   1   0   5 170266. 2612.85  45
  -1   0  -6 223.915 102.221   1
   1   0   6 329.946 65.1282   3
   1   0   6 219.765 131.704   5
   1   0   6 240.745 114.685  45
  -1   0  -6 311.443 99.0080  44
  -1   0  -7 12041.2 672.602   2
  -1   0  -7 12265.5 719.578   1
  -1   0  -7 12236.1 652.294  44
   1   0   7 13535.7 918.991   5
   1   0   8 6741.73 694.934   5
  -1   0  -8 6848.53 534.637  44
  -1   0  -8 7512.69 605.923   1
  -1   0  -8 6817.33 548.826   2
  -1   0  -9 2610.55 362.776   2
  -1   0  -9 2466.94 377.476   1
  -1   0  -9 2653.53 365.653  44
   1   0   9 2509.24 455.316   5
  -1   0 -10 21455.5 1180.67   1
  -1   0 -10 24298.4 1190.43   2
  -1   0 -10 26389.7 1216.40  44
   1   0  10 23824.3 1500.59   5
   1   0  11 157048. 4079.92   5
  -1   0 -11 164339. 3305.76   2
   1   0  12 4561.44 732.345   5
  -1   0 -12 4979.65 619.010   2
  -1   0 -12 4887.35 600.437  44
  -1   0 -13 5443.08 685.491  44
   1   0  13 5938.53 917.771   5
  -1   0 -13 6167.67 742.684   2
  -1   0 -14 16896.9 762.850  26
   1   0  14 18380.9 651.311  23
  -1   0 -14 17069.1 774.516  36
  -1   0 -14 17753.3 1303.43  44
   1   0  14 18599.5 1683.67   5
  -1   0 -14 21017.6 1439.43   2
  -1   0 -15 1910.38 450.656  44
   1   0  15 1441.96 487.066   5
  -1   0 -15 2367.70 300.735  36
  -1   0 -15 2773.75 571.858   2
  -1   0 -15 1913.75 268.233  26
   1   0  15 2191.31 239.395  23
  -1   0 -16 2879.73 606.651   2
  -1   0 -16 2804.22 318.552  26
  -1   0 -16 3009.76 343.462  36
   1   0  16 2769.57 270.428  23
   1   0  16 2851.86 707.391   5
  -1   0 -17 92.4206 74.9759  36
   1   0  17 255.629 103.031  23
   1   0  17 141.214 164.455   5
   1   0  17 47.7167 95.1135  16
   1   0  17 110.076 74.6603   7
  -1   0 -17-30.4647 52.2230  26
  -1   0 -17 35.6556 85.6932  25
  -1   0 -18-134.615 97.8064  25
   1   0  18 18.0455 66.0643  23
   1   0  18 51.7893 73.9843  16
   1   0  18-35.9988 58.6881   7
  -1   0 -18 6.71366 54.2150  26
  -1   0 -18-6.28820 73.9559  36
  -1   0 -19 5271.42 428.755  26
   1   0  19 5772.19 447.055  16
   1   0  19 4801.44 424.786   7
  -1   0 -19 5665.60 522.021  37
  -1   0 -19 5427.08 456.005  36
  -1   0 -19 5642.70 491.607  25
   1   0  20 1126.09 202.085  16
  -1   0 -20 894.646 163.815  26
  -1   0 -20 1240.05 244.074  37
   1   0  20 822.952 164.633   7
  -1   0 -20 1337.70 240.496  25
   1   0  21 1870.33 236.228  16
  -1   0 -21 1955.44 274.036  25
  -1   0 -21 2195.16 294.191  37
  -1   0 -22 4.56886 81.5406  37
  -1   0 -22-1.76102 66.4698  25
   1   0  22 5.41721 66.2128  16
  -1   0 -23 160.841 69.9018  39
   1   0  23 68.5805 55.4389  16
  -1   0 -23 113.250 78.8880  37
  -1   0 -24-3.21428 32.0198  37
  -1   0 -24 31.6435 32.2323  39
  -1  -1  24-9.30646 27.0434  16
   1   1 -24 67.6303 39.0568  39
   1   1 -23 322.056 88.6335  37
  -1  -1  23 309.628 84.2516  16
   1   1 -23 397.908 93.7893  39
   1   1 -23 220.449 63.9133  38
   1   1 -22 87.4619 72.3203  37
   1   1 -22 187.419 85.8169  39
  -1  -1  22 142.897 79.9238  16
   1   1 -21 8162.92 483.104  25
   1   1 -21 8227.17 530.726  37
  -1  -1  21 7403.80 462.294  16
   1   1 -20 9067.85 552.917  25
  -1  -1  20 8253.00 517.467  16
   1   1 -20 8812.93 595.986  37
  -1  -1  19 1013.46 184.246   7
  -1  -1  19 1119.27 189.774  21
   1   1 -19 1404.93 263.832  37
   1   1 -19 1549.60 244.471  25
  -1  -1  19 1298.48 231.071  16
  -1  -1  18 52763.6 1378.12  16
   1   1 -18 54353.7 1466.31  25
  -1  -1  17-7.31885 155.394   5
  -1  -1  17 208.798 110.528   7
   1   1 -17 116.589 67.6869  25
  -1  -1  17 181.821 116.885  21
  -1  -1  17 166.871 104.552  16
  -1  -1  16 6291.16 1076.97   5
   1   1 -16 4430.94 701.353  44
  -1  -1  16 4427.73 417.745   7
  -1  -1  16 6467.71 486.107  16
   1   1 -16 4934.42 767.900   2
   1   1 -16 6060.09 494.791  25
  -1  -1  16 5019.05 421.672  21
   1   1 -16 5758.37 893.471   1
   1   1 -15 5926.15 858.233   1
   1   1 -15 4089.83 655.066  44
  -1  -1  15 6170.05 1024.79   5
  -1  -1  15 5634.29 465.281   7
   1   1 -15 5964.36 811.233   2
  -1  -1  15 5884.17 453.989  16
  -1  -1  15 4587.20 401.749  21
  -1  -1  14 30450.7 1055.01   7
  -1  -1  14 26283.6 920.105  21
   1   1 -14 37317.9 1941.99   2
  -1  -1  14 32914.5 2293.56   5
   1   1 -14 34952.1 1986.34   1
   1   1 -14 23659.0 1514.41  44
  -1  -1  14 32136.5 1014.83  16
   1   1 -13 868.454 326.731   1
  -1  -1  13 829.155 138.805  23
  -1  -1  13 664.434 142.279  16
   1   1 -13 705.447 256.159  44
  -1  -1  13 641.449 324.640   5
   1   1 -13 814.026 282.356   2
   1   1 -12 4564.86 637.129   2
  -1  -1  12 3707.53 715.019   5
   1   1 -12 4352.35 633.763   1
   1   1 -12 4755.95 625.744  44
   1   1 -11-86.3178 89.8384  44
   1   1 -11-54.0949 103.001   1
  -1  -1  11-168.492 138.527   5
   1   1 -11-25.0760 83.1690   2
   1   1 -10 1299.00 298.333   1
   1   1 -10 1582.50 317.424  44
  -1  -1  10 1377.67 380.737   5
   1   1  -9 1146.71 250.066  44
  -1  -1   9 916.938 295.428   5
   1   1  -8 145.028 92.7412  44
  -1  -1   8-3.88710 86.0318   5
  -1  -1   7 59878.8 2035.13   5
   1   1  -7 62653.7 1601.56  44
   1   1  -6 129510. 2140.72  44
  -1  -1   6 127727. 2738.91   5
   1   1  -5 38576.7 1084.26  44
   1   1  -5 36670.9 655.049   3
  -1  -1   5 36125.9 1341.35   5
   1   1  -4 2778.67 274.288  44
   1   1  -4 3059.40 210.456   3
  -1  -1   4 2756.13 342.254   5
   1   1  -3-2.68148 27.3300   3
   1   1  -3 29.4363 41.9404  44
  -1  -1   3 31.0478 56.2648   5
  -1  -1   2 6139.33 377.092   5
   1   1  -2 5901.90 312.976   3
   1   1  -2 5119.99 182.176   4
  -1  -1   2 6044.66 366.257   8
  -1  -1   1 48132.6 943.805   8
   1   1  -1 50169.9 713.238   4
  -1  -1   1 48494.9 855.168   5
  -1  -1   0 115507. 1404.31   8
  -1  -1   0 114102. 795.195   5
   1   1   1 9164.28 278.956  45
  -1  -1  -1 10080.1 395.841  13
  -1  -1  -1 10313.2 432.317   8
   1   1   2 81933.6 1324.56   4
   1   1   2 79412.3 1053.30  45
   1   1   3 82279.3 1317.27  45
  -1  -1  -3 80250.5 1041.13   2
  -1  -1  -3 81523.0 1258.38  44
  -1  -1  -4 245368. 1996.06   2
   1   1   4 244218. 2647.42  45
   1   1   4 244770. 2713.73   4
   1   1   5 363352. 3648.55  45
  -1  -1  -5 389084. 3243.28  44
  -1  -1  -5 351569. 2677.15   2
  -1  -1  -5 367132. 2966.62   1
   1   1   5 373348. 3631.96   4
   1   1   5 332204. 3741.74   5
   1   1   6 62402.4 1576.90   4
  -1  -1  -6 58490.7 1212.06   2
  -1  -1  -6 56965.6 1355.14  44
   1   1   6 59385.1 1663.32  45
  -1  -1  -6 54603.2 1278.97   1
   1   1   6 59023.6 1677.89   5
  -1  -1  -7 151787. 2388.51  44
   1   1   7 180094. 3116.96  45
   1   1   7 172843. 2773.13   4
  -1  -1  -7 158237. 2194.07   2
  -1  -1  -7 155054. 2367.26   1
   1   1   8 44169.0 1710.02  45
   1   1   8 46612.7 1524.90   4
  -1  -1  -8 39885.0 1310.19   1
   1   1   8 37079.4 868.918   3
   1   1   8 44896.6 1747.23   5
  -1  -1  -8 41300.7 1347.02  44
  -1  -1  -8 41425.9 1214.78   2
   1   1   9 9655.19 727.859   4
  -1  -1  -9 8674.57 661.626  44
   1   1   9 9004.05 852.501   5
  -1  -1  -9 8718.32 604.254   2
   1   1   9 9369.31 847.253  45
  -1  -1  -9 8488.11 652.401   1
   1   1  10 7190.82 824.739   5
   1   1  10 7701.43 680.891   4
  -1  -1 -10 8158.74 693.098  44
  -1  -1 -10 7160.64 646.269   1
  -1  -1 -10 7391.97 602.342   2
   1   1  10 7552.36 806.874  45
   1   1  11 25744.1 1622.97   5
  -1  -1 -11 27072.4 1241.03   2
  -1  -1 -11 27593.0 1375.41  44
  -1  -1 -11 24626.7 1278.83   1
   1   1  11 23761.3 1540.64  45
  -1  -1 -12 1093.62 288.049  44
  -1  -1 -12 626.259 209.886   2
   1   1  12 811.072 309.736   5
  -1  -1 -13 1059.10 291.170   2
  -1  -1 -13 669.317 249.679  44
   1   1  13 852.773 343.015   5
   1   1  14 9658.81 451.656  42
  -1  -1 -14 11372.1 984.185   2
  -1  -1 -14 10172.8 585.493  36
   1   1  14 10440.9 1246.64   5
  -1  -1 -14 9883.89 574.748  26
  -1  -1 -14 9025.65 937.514  44
   1   1  14 10685.4 489.360  23
  -1  -1 -15 194.685 85.7100  26
   1   1  15 666.304 322.276   5
   1   1  15 148.915 52.0048  23
  -1  -1 -15-44.3724 77.4172  44
  -1  -1 -15 430.656 129.007  36
  -1  -1 -16 619.256 158.738  36
  -1  -1 -16 160.503 150.185  44
  -1  -1 -16 354.162 117.923  26
  -1  -1 -16 490.800 141.568  25
   1   1  16 571.351 130.840  23
   1   1  17 9748.41 1364.55   5
  -1  -1 -17 10955.2 720.207  37
  -1  -1 -17 7540.41 528.816  26
   1   1  17 10122.4 523.486  23
  -1  -1 -17 7674.19 996.055  44
  -1  -1 -17 11004.5 680.710  25
   1   1  17 9452.96 596.097   7
  -1  -1 -17 10487.0 646.550  36
  -1  -1 -18 3412.67 382.664  25
   1   1  18 3706.74 371.342  16
  -1  -1 -18 3491.07 376.197  36
  -1  -1 -18 3590.10 423.009  37
  -1  -1 -18 2464.65 303.168  26
   1   1  18 3158.67 302.966  23
   1   1  18 2340.33 673.162   5
   1   1  19-31.2101 80.4448  23
   1   1  19-73.4278 73.5105  16
  -1  -1 -19 83.6221 96.9644  37
  -1  -1 -19-215.201 94.0873  26
  -1  -1 -19 97.5462 120.451  25
   1   1  19 177.583 99.0580  21
   1   1  20 2841.67 293.735  21
  -1  -1 -20 3779.88 416.331  37
  -1  -1 -20 3455.35 379.693  25
   1   1  20 3416.74 346.474  16
  -1  -1 -21 1845.15 226.888  38
   1   1  21 1582.29 207.310  21
  -1  -1 -21 2054.12 292.587  37
   1   1  21 2161.12 265.119  16
  -1  -1 -21 1951.46 275.773  25
  -1  -1 -22 7568.58 506.974  37
  -1  -1 -22 7257.69 477.642  25
   1   1  22 7121.35 438.119  16
  -1  -1 -22 7527.53 466.196  39
   1   1  23 1338.83 177.274  16
  -1  -1 -23 1415.80 183.686  39
  -1  -1 -23 1415.58 201.308  37
  -1  -1 -24 1256.41 164.271  37
  -1  -1 -24 1087.63 134.892  39
   1   1  24 1261.69 145.880  16
   1   2 -23 596.249 101.637  39
  -1  -2  23 571.516 94.0194  16
   1   2 -23 566.526 102.235  37
   1   2 -23 359.748 75.6205  38
   1   2 -22 2650.13 254.365  37
   1   2 -22 2956.29 262.027  39
  -1  -2  22 2335.63 219.565  16
   1   2 -21 9336.82 546.348  37
  -1  -2  21 8171.68 454.862  16
   1   2 -21 8777.95 472.083  25
   1   2 -20 8018.34 548.105  37
   1   2 -20 7812.76 493.729  25
  -1  -2  20 6956.03 444.951   7
  -1  -2  20 7213.34 463.399  16
   1   2 -19 3545.39 359.191  25
  -1  -2  19 3030.44 321.139  16
  -1  -2  19 3557.93 355.393   7
  -1  -2  18 4329.38 395.818  16
  -1  -2  18 4560.40 422.206   7
   1   2 -18 4663.23 424.803  25
   1   2 -17 17.7520 53.5180  36
   1   2 -17 2.45502 83.2662  25
  -1  -2  17 16.1501 82.5358  16
  -1  -2  17-5.31671 80.0086   7
  -1  -2  16 12954.3 1585.93   5
   1   2 -16 14736.5 1419.39   2
  -1  -2  16 16195.5 815.087   7
  -1  -2  16 15748.4 753.693  16
   1   2 -16 12732.1 675.050  36
  -1  -2  15 3003.73 347.674   7
  -1  -2  15 2772.03 316.496  16
   1   2 -15 2266.50 536.701   2
  -1  -2  15 2580.95 682.823   5
   1   2 -15 2264.05 280.055  36
  -1  -2  15 1924.79 287.185  11
  -1  -2  14 105.239 78.9405   7
  -1  -2  14-22.7770 48.6556  16
   1   2 -14 26.5463 84.7486  44
  -1  -2  14-112.601 142.277   5
  -1  -2  14-9.38239 32.8668  11
  -1  -2  13 4057.11 775.469   5
   1   2 -13 5159.42 720.441   2
   1   2 -13 3491.19 566.402  44
   1   2 -13 4150.83 681.346   1
  -1  -2  13 4798.35 429.501   7
  -1  -2  13 2678.27 309.085  11
  -1  -2  13 4113.37 356.994  16
  -1  -2  12 5883.80 884.671   5
   1   2 -12 5710.47 674.381  44
   1   2 -12 6666.98 788.128   2
   1   2 -12 7094.72 840.744   1
  -1  -2  11 7431.82 956.086   5
   1   2 -11 7598.26 824.198   1
   1   2 -11 7001.99 768.561   2
   1   2 -11 7415.00 722.160  44
   1   2 -10 20881.1 1127.57  44
   1   2 -10 20398.8 1270.41   1
  -1  -2  10 19104.8 1450.47   5
   1   2 -10 20961.9 1245.54   2
  -1  -2   9 5322.43 726.894   5
   1   2  -9 5867.90 559.737  44
   1   2  -9 5442.01 608.828   1
  -1  -2   8 22530.1 1391.27   5
   1   2  -8 25555.1 1089.71  44
   1   2  -8 26097.9 1245.61   1
  -1  -2   7 1734.18 353.871   5
   1   2  -7 2211.03 296.765  44
   1   2  -6 46963.4 1303.84  44
  -1  -2   6 42129.9 1631.62   5
   1   2  -5 225.981 99.6954  44
  -1  -2   5 166.629 105.862   5
   1   2  -5 115.345 46.7914   3
  -1  -2   4 36389.7 1298.03   5
  -1  -2   4 35882.4 953.575  13
   1   2  -4 37470.9 1009.12  44
  -1  -2   3 57649.2 1116.33  13
   1   2  -3 59829.4 1203.03  44
  -1  -2   2 12400.8 479.852  13
  -1  -2   2 13815.3 630.856   8
  -1  -2   2 13588.8 607.089   6
  -1  -2   2 14020.5 641.215   5
  -1  -2   1 29134.8 860.130   8
  -1  -2   1 29773.1 811.318   5
  -1  -2   1 29911.6 794.285   6
  -1  -2   0 307454. 2298.57   6
  -1  -2   0 309304. 2265.16  13
  -1  -2  -1 4008.87 255.772   6
  -1  -2  -1 4042.15 316.483   8
   1   2   1 3822.53 271.512  45
  -1  -2  -2 37673.6 992.283   8
   1   2   2 36576.0 881.963  45
  -1  -2  -3 91677.1 1666.78   8
  -1  -2  -3 88873.1 1443.89  44
  -1  -2  -4 833.547 90.4319   2
  -1  -2  -4 746.163 147.821  44
   1   2   4 744.662 159.504  45
  -1  -2  -5 122516. 1961.19  44
  -1  -2  -5 117673. 1487.75   1
   1   2   5 122572. 2173.29   4
   1   2   5 119751. 2170.69  45
  -1  -2  -6 28817.0 845.833   1
   1   2   6 30128.4 1192.13  45
   1   2   6 31077.6 1166.07   4
  -1  -2  -6 27823.7 700.242   2
  -1  -2  -7 681.144 169.887  44
   1   2   7 544.034 172.103   4
  -1  -2  -7 455.647 106.438   2
   1   2   7 478.472 162.254  45
  -1  -2  -7 585.817 125.806   1
  -1  -2  -8 37094.0 1183.15   1
  -1  -2  -8 38092.4 1355.99  44
   1   2   8 40100.7 1619.77  45
   1   2   8 41046.7 1480.77   4
  -1  -2  -8 37151.4 1017.15   2
  -1  -2  -9 1737.55 246.090   2
   1   2   9 1475.68 294.654   4
   1   2   9 1337.29 318.104  45
  -1  -2  -9 1870.63 315.916  44
   1   2   9 1162.07 337.813   5
   1   2  10 9045.92 766.251   4
  -1  -2 -10 8167.40 572.808   2
   1   2  10 7793.11 860.576   5
  -1  -2 -10 8727.58 673.722   1
  -1  -2 -10 9719.77 775.966  44
   1   2  10 8798.46 870.113  45
  -1  -2 -11 92695.7 2344.81   1
  -1  -2 -11 87416.9 2041.47   2
   1   2  11 93817.6 3008.35  45
   1   2  11 95316.1 3156.72   5
   1   2  11 94808.1 2580.66   4
  -1  -2 -12 127.450 117.605  44
  -1  -2 -12-12.6395 66.1618   1
   1   2  12 303.236 160.596   4
  -1  -2 -12 171.978 114.135   2
   1   2  12 16.2248 82.6324  45
   1   2  13 16294.2 1431.01  45
  -1  -2 -13 16108.4 1007.02   2
  -1  -2 -13 16282.9 1236.19  44
   1   2  13 16491.8 1509.69   5
   1   2  14 144.161 66.7345  42
   1   2  14-112.605 57.3921  23
   1   2  14 147.764 61.9935  41
  -1  -2 -14 110.180 68.7150  36
   1   2  14 253.880 197.410   5
  -1  -2 -14 107.911 69.5472  25
   1   2  14 81.7987 146.879  45
  -1  -2 -14-75.4516 91.7886  44
  -1  -2 -15 9667.16 630.978  37
  -1  -2 -15 9283.84 1028.91  44
   1   2  15 8158.13 432.898  42
  -1  -2 -15 7791.53 520.383  26
  -1  -2 -15 9153.18 586.019  25
   1   2  15 8799.97 459.960  23
   1   2  15 8077.75 446.004  41
   1   2  15 8876.02 1206.77   5
  -1  -2 -15 7836.33 530.761  36
  -1  -2 -16 15787.5 752.449  26
  -1  -2 -16 18996.3 907.007  37
  -1  -2 -16 16090.2 1425.24  44
   1   2  16 17509.5 1722.98   5
  -1  -2 -16 17747.6 837.818  25
  -1  -2 -16 16589.3 793.039  36
   1   2  16 17248.7 665.662  23
   1   2  17 5657.99 393.453  23
  -1  -2 -17 6223.86 535.440  37
  -1  -2 -17 5791.60 487.801  25
   1   2  17 5269.28 1009.34   5
  -1  -2 -17 4731.30 793.890  44
  -1  -2 -17 5293.84 441.824  26
   1   2  18 145.486 79.4184  16
  -1  -2 -18 138.072 115.733  37
  -1  -2 -18 33.0922 86.7556  44
  -1  -2 -18 86.0053 70.2680  26
  -1  -2 -18 93.4486 105.395  25
   1   2  18 59.0358 84.5860  23
   1   2  18 243.234 228.881   5
  -1  -2 -19 338.701 134.899  37
   1   2  19 532.571 162.856  16
  -1  -2 -19 271.222 104.973  26
  -1  -2 -19 280.054 121.731  25
   1   2  19 350.910 109.829  23
  -1  -2 -20 1289.47 212.105  26
   1   2  20 1958.32 272.165  21
   1   2  20 2361.26 292.660  16
  -1  -2 -20 2147.03 320.439  37
  -1  -2 -20 1878.21 243.556  38
  -1  -2 -20 2159.98 301.699  25
  -1  -2 -21 4401.34 426.414  37
   1   2  21 4581.86 383.708  16
  -1  -2 -21 3591.72 317.394  38
   1   2  21 3899.36 348.636  21
  -1  -2 -21 4543.55 419.118  25
  -1  -2 -21 4425.19 397.360  39
   1   2  22 3408.61 288.460  21
  -1  -2 -22 4199.25 389.464  37
   1   2  22 3734.62 325.800  16
  -1  -2 -22 4125.53 351.534  39
   1   2  23 117.476 51.1421  21
   1   2  23-93.5208 63.4635  16
  -1  -2 -23 56.0658 72.9751  37
  -1  -2 -23 46.4457 67.2379  39
  -1  -2 -24 1808.29 178.239  39
  -1  -2 -24 2090.92 218.034  37
   1   2  24 2139.68 201.566  16
   1   2  25 110.271 45.3270  16
  -1  -2 -25-13.8732 28.3363  37
   1   3 -22 23.3401 46.0276  39
  -1  -3  22-22.5213 42.1142  16
   1   3 -22 52.4712 49.1650  37
  -1  -3  21 599.566 121.057  16
   1   3 -21 641.811 122.985  25
   1   3 -21 730.357 151.507  37
  -1  -3  21 558.192 112.244   7
   1   3 -20 3307.10 338.127  37
  -1  -3  20 2984.97 284.440   7
   1   3 -20 3221.52 296.523  25
  -1  -3  20 2757.00 269.210  16
   1   3 -19 4630.94 388.287  25
  -1  -3  19 4452.95 364.798  16
  -1  -3  19 4765.54 397.265   7
  -1  -3  18 239.009 113.899  16
   1   3 -18 33.8787 72.3276  25
   1   3 -18-43.1509 51.9959  36
  -1  -3  18 7.13175 91.2926   7
   1   3 -17 1361.17 222.041  36
  -1  -3  17 1908.16 283.183   7
  -1  -3  17 1786.25 254.814  16
  -1  -3  16 4312.51 936.427   5
  -1  -3  16 4597.16 448.271   7
  -1  -3  16 4232.07 397.525  11
   1   3 -16 3654.85 787.035   2
   1   3 -16 3900.73 377.251  36
  -1  -3  16 4546.59 407.448  16
  -1  -3  15 5681.28 448.335  16
  -1  -3  15 5992.79 506.710   7
   1   3 -15 6002.82 914.078   2
  -1  -3  15 4174.81 873.411   5
  -1  -3  15 3771.19 377.217  11
  -1  -3  14 3093.51 340.576  11
  -1  -3  14 3748.41 398.475   7
   1   3 -14 3301.83 699.289   1
   1   3 -14 3710.11 690.658   2
  -1  -3  14 3455.82 768.339   5
  -1  -3  14 3306.94 328.370  16
   1   3 -13 8348.46 1006.82   2
  -1  -3  13 9585.42 618.469   7
  -1  -3  13 8356.72 1135.51   5
  -1  -3  13 7230.40 513.513  11
  -1  -3  13 7465.94 491.073  16
   1   3 -13 7933.40 976.970   1
  -1  -3  12 2069.90 270.116  11
  -1  -3  12 2674.91 285.476  16
  -1  -3  12 2313.34 603.528   5
  -1  -3  12 2664.80 318.969   7
   1   3 -12 2468.95 518.017   1
   1   3 -12 2860.68 575.892   2
  -1  -3  11 995.373 366.070   5
   1   3 -11 721.732 265.855   2
   1   3 -11 563.968 241.293   1
   1   3 -11 513.343 188.760  44
   1   3 -10 53748.8 1795.41  44
   1   3 -10 56010.7 2178.61   2
  -1  -3  10 49699.3 2433.94   5
   1   3 -10 53305.1 2177.03   1
   1   3  -9 12311.2 960.525   2
   1   3  -9 11662.9 789.553  44
   1   3  -9 12164.2 969.161   1
  -1  -3   9 10335.8 1050.99   5
   1   3  -8 4577.05 557.668   2
   1   3  -8 4451.43 558.836   1
   1   3  -8 4352.11 455.822  44
  -1  -3   8 3992.84 624.861   5
  -1  -3   7 14111.5 1081.97   5
   1   3  -7 16875.7 841.492  44
   1   3  -7 15889.7 972.022   1
   1   3  -6 685.232 162.736  44
  -1  -3   6 447.656 115.753  13
   1   3  -6 453.347 95.4912   3
   1   3  -6 561.710 192.630   1
  -1  -3   6 949.166 264.811   5
  -1  -3   5 8184.58 713.367   5
  -1  -3   5 6403.02 404.148  13
   1   3  -5 8768.56 539.505  44
   1   3  -5 7701.17 591.048   1
   1   3  -4 25974.4 872.603  44
   1   3  -4 26883.5 1001.70   1
  -1  -3   4 24844.6 1153.18   5
  -1  -3   3 1250.96 256.593   5
  -1  -3   3 1324.07 236.924   8
  -1  -3   3 996.232 135.003  13
  -1  -3   3 1322.29 245.964   6
  -1  -3   2 44954.9 870.315  13
  -1  -3   2 44790.8 1330.47   5
  -1  -3   2 45882.7 1326.93   6
  -1  -3   2 47898.8 1327.88   8
  -1  -3   1 198397. 2587.19   8
  -1  -3   1 195513. 2609.02   5
  -1  -3   1 191778. 2534.88   6
  -1  -3   0 426751. 3622.28   5
  -1  -3   0 417142. 3647.52   8
  -1  -3  -1 38146.9 1095.40   8
  -1  -3  -1 40042.2 1080.23   6
   1   3   2 10962.8 600.734  45
  -1  -3  -2 10820.1 598.243   8
  -1  -3  -3 35930.3 1130.11   8
   1   3   3 35570.7 1105.80  45
  -1  -3  -4 33103.2 1143.04   8
  -1  -3  -4 32792.3 1034.28  44
   1   3   4 32988.2 1132.42  45
  -1  -3  -5 37633.4 1312.58   8
  -1  -3  -5 35726.4 1139.90  44
   1   3   5 37109.9 1290.49  45
   1   3   6 14329.1 852.714  45
  -1  -3  -6 12670.5 486.631   1
  -1  -3  -6 14887.4 773.793  44
  -1  -3  -7 80928.9 1915.04  44
   1   3   7 86973.8 2260.94  45
  -1  -3  -8 28663.1 954.146   1
   1   3   8 36342.1 1475.09   4
  -1  -3  -8 26529.0 693.883   2
   1   3   8 34461.4 1532.45  45
  -1  -3  -8 31200.0 1277.72  44
  -1  -3  -9 3427.18 286.217   2
   1   3   9 4677.47 557.689   4
  -1  -3  -9 3655.35 374.142   1
   1   3   9 4424.84 589.713  45
  -1  -3  -9 3703.18 470.863  44
  -1  -3 -10 18567.4 918.940   1
  -1  -3 -10 18488.5 1117.78  44
   1   3  10 21068.3 1227.54   4
   1   3  10 19697.9 1309.74  45
  -1  -3 -10 16216.8 700.875   2
   1   3  11 14414.6 1194.69  45
   1   3  11 13779.0 1033.83   4
  -1  -3 -11 13258.4 838.089   1
  -1  -3 -11 14148.4 1032.70  44
   1   3  12 181.538 162.914   5
   1   3  12 187.400 132.774   4
  -1  -3 -12 378.811 163.301  44
   1   3  12 538.986 246.875  45
   1   3  13 10120.7 959.272   4
   1   3  13 10870.2 1167.11  45
   1   3  13 11603.4 1222.42   5
  -1  -3 -13 11367.0 1045.02  44
   1   3  14 9551.25 458.600  42
  -1  -3 -14 10168.7 595.611  25
   1   3  14 9164.12 465.877  41
  -1  -3 -14 10962.8 1080.99  44
  -1  -3 -14 9365.62 549.744  26
   1   3  14 9370.11 1182.60  45
   1   3  14 11099.0 1278.79   5
   1   3  14 9733.56 467.434  23
  -1  -3 -14 9889.29 621.604  37
  -1  -3 -15 1754.55 264.197  25
   1   3  15 1396.38 513.643   5
   1   3  15 1273.50 173.248  29
   1   3  15 2067.47 559.463  45
  -1  -3 -15 1778.23 274.408  37
  -1  -3 -15 1598.71 232.840  26
   1   3  15 1691.73 203.214  42
   1   3  15 1756.14 214.325  41
   1   3  15 1710.07 206.617  23
  -1  -3 -15 2011.06 518.100  44
  -1  -3 -16 23845.5 1018.74  37
  -1  -3 -16 20266.7 852.119  26
   1   3  16 21683.4 764.114  41
  -1  -3 -16 23426.5 961.662  25
   1   3  16 22180.3 760.046  23
   1   3  16 18418.6 674.975  29
  -1  -3 -16 22299.1 1699.17  44
   1   3  16 23734.4 2059.04   5
  -1  -3 -17 16583.9 866.254  37
   1   3  17 15123.0 643.094  23
  -1  -3 -17 15516.7 753.816  26
   1   3  17 16792.3 1750.84   5
  -1  -3 -17 16046.7 815.036  25
  -1  -3 -17 14509.8 1403.44  44
   1   3  18 9918.09 1414.16   5
  -1  -3 -18 7046.98 1021.14  44
  -1  -3 -18 7220.29 512.049  26
  -1  -3 -18 9898.27 651.247  25
  -1  -3 -18 9824.82 676.605  37
   1   3  18 8748.45 495.374  23
  -1  -3 -18 8955.04 563.708  38
  -1  -3 -19 813.600 192.474  39
  -1  -3 -19 835.957 202.799  25
  -1  -3 -19 797.523 175.764  38
  -1  -3 -19 738.650 165.709  26
   1   3  19 822.671 181.639  16
  -1  -3 -19 778.588 217.970  37
   1   3  19 718.281 150.950  23
  -1  -3 -20 6355.43 510.864  25
  -1  -3 -20 6518.94 545.406  37
  -1  -3 -20 5396.10 410.656  38
  -1  -3 -20 5805.37 432.346  26
   1   3  20 6720.90 485.495  16
  -1  -3 -20 6622.03 498.517  39
  -1  -3 -21 2761.30 346.985  37
  -1  -3 -21 2841.55 312.421  39
   1   3  21 2590.93 289.557  21
  -1  -3 -21 1596.10 207.348  26
   1   3  21 2740.11 298.824  16
  -1  -3 -22 5412.75 446.325  37
   1   3  22 5405.08 380.823  21
   1   3  22 5540.68 395.027  16
  -1  -3 -22 5310.02 396.880  39
  -1  -3 -23 1225.48 201.346  37
  -1  -3 -23 1151.58 170.610  39
   1   3  23 1210.47 167.993  21
   1   3  23 1068.73 166.407  16
  -1  -3 -24 39.3274 41.0249  39
   1   3  24 44.3589 46.1458  16
   1   3  24 27.5365 30.2238  21
  -1  -3 -24-93.0864 66.7726  37
  -1  -3 -25 17.4870 33.3323  37
   1   4 -22 363.849 75.6676  37
   1   4 -22 880.897 110.577  39
   1   4 -21 6584.27 316.879  25
  -1  -4  21 7136.23 321.593  16
  -1  -4  21 7258.92 349.663   7
   1   4 -20 4273.12 359.364  37
   1   4 -20 4134.72 308.690  25
  -1  -4  20 4262.33 317.198   7
  -1  -4  20 3752.52 279.277  16
  -1  -4  19 1063.58 175.893  16
   1   4 -19 1189.13 186.713  25
  -1  -4  19 1102.06 193.432   7
  -1  -4  18 5505.44 404.911  16
   1   4 -18 4835.44 369.294  36
   1   4 -18 6221.98 455.193  25
  -1  -4  18 5873.93 450.333   7
   1   4 -17 847.729 160.683  36
  -1  -4  17 638.533 151.249  11
  -1  -4  17 833.716 173.796  16
  -1  -4  17 723.302 193.784   7
   1   4 -16 1331.75 226.291  36
  -1  -4  16 1454.27 231.560  16
  -1  -4  16 1477.46 263.844   7
  -1  -4  16 1062.60 201.088  11
  -1  -4  15 13938.5 769.019   7
  -1  -4  15 11839.6 1483.24   5
  -1  -4  15 13760.0 691.321  16
   1   4 -15 11664.2 1338.79   2
  -1  -4  14 3280.50 336.754  16
  -1  -4  14 3659.03 819.354   5
  -1  -4  14 3991.80 426.638   7
   1   4 -14 3561.32 719.147   2
  -1  -4  14 2681.74 323.955  11
  -1  -4  13 16582.6 824.074   7
   1   4 -13 15442.0 1424.30   2
  -1  -4  13 13276.8 662.229  16
  -1  -4  13 13465.7 718.317  11
  -1  -4  13 14390.9 1572.31   5
  -1  -4  12 5162.73 452.301   7
  -1  -4  12 4177.62 358.644  24
  -1  -4  12 3468.54 329.497  16
  -1  -4  12 4089.83 799.429   5
  -1  -4  12 3859.77 381.086  11
   1   4 -12 4594.87 736.411   2
   1   4 -12 3691.44 664.986   1
   1   4 -11-20.6127 60.1637   1
   1   4 -11-1.33943 105.972   2
  -1  -4  11 200.030 178.807   5
  -1  -4  11 12.8855 42.5703   7
  -1  -4  11-8.78229 37.1345  24
  -1  -4  11 104.201 69.7476  11
  -1  -4  11-17.7582 22.5729  16
   1   4 -10 2305.83 475.732   2
   1   4 -10 2283.18 482.626   1
  -1  -4  10 2164.69 533.312   5
  -1  -4  10 1967.32 226.301  24
  -1  -4  10 2587.57 314.079   7
   1   4  -9 3489.16 558.159   2
   1   4  -9 3216.86 531.933   1
  -1  -4   9 3393.65 635.875   5
   1   4  -8 10861.6 706.494  44
   1   4  -8 12363.2 980.722   2
   1   4  -8 11344.7 942.869   1
  -1  -4   8 10415.8 1053.05   5
  -1  -4   7 38269.2 1887.55   5
   1   4  -7 40430.1 1666.22   1
   1   4  -7 42761.9 1731.14   2
   1   4  -7 39783.0 1281.40  44
   1   4  -6 5735.60 603.301   2
   1   4  -6 4768.54 419.731  44
   1   4  -6 5338.62 574.357   1
  -1  -4   6 5133.07 653.328   5
   1   4  -5 49642.0 1608.44   1
   1   4  -5 50290.3 1673.54   2
  -1  -4   5 49418.9 1911.08   5
   1   4  -4 120883. 2428.18   2
   1   4  -4 119354. 2304.02   1
   1   4  -4 115987. 1909.93  44
  -1  -4   4 114627. 2725.96   6
  -1  -4   4 113717. 2737.81   5
   1   4  -3 18002.7 821.885   1
   1   4  -3 17662.7 866.959   2
  -1  -4   3 17060.0 998.981   5
  -1  -4   3 16804.9 984.038   6
  -1  -4   2 11.9044 84.9848   6
  -1  -4   2-23.8274 47.7765   8
   1   4  -2 134.685 75.9861   1
   1   4  -2 12.6398 44.7966   2
  -1  -4   2-73.3797 86.0685   5
   1   4  -1 15969.7 625.318   1
  -1  -4   1 16041.4 821.344   8
  -1  -4   1 15167.8 842.971   6
   1   4  -1 16506.8 716.726   2
  -1  -4   1 14950.9 857.710   5
  -1  -4   0 2524.62 334.093   6
  -1  -4   0 2224.61 300.792   8
  -1  -4   0 2479.77 343.507   5
   1   4   0 2813.55 271.222   2
  -1  -4  -1 44409.6 1317.11   8
  -1  -4  -1 44884.9 1381.86   6
   1   4   2 2018.10 304.181  45
   1   4   2 2768.71 199.547   2
  -1  -4  -2 2650.91 323.678   8
  -1  -4  -2 2551.39 335.573   6
   1   4   3 26168.0 1107.82  45
  -1  -4  -3 26100.5 1051.71   8
   1   4   4 59233.6 1713.14  45
  -1  -4  -4 59712.6 1648.92   8
  -1  -4  -4 57315.3 1481.62  44
   1   4   5 11194.3 783.242  45
  -1  -4  -5 10592.2 733.704   8
  -1  -4  -5 10224.9 657.914  44
  -1  -4  -6 3933.13 474.402   8
  -1  -4  -6 3812.75 421.898  44
   1   4   6 3471.67 463.813  45
  -1  -4  -7 13784.8 938.607   8
  -1  -4  -7 13129.6 827.959  44
   1   4   7 13244.8 935.570  45
   1   4   8 6975.92 733.542  45
  -1  -4  -8 7582.72 747.074   8
  -1  -4  -8 7352.63 650.342  44
   1   4   9 1291.37 338.085  45
   1   4   9 1008.67 280.205   4
  -1  -4  -9 1143.39 278.652  44
   1   4  10 118379. 3091.37   4
   1   4  10 112278. 3229.95  45
  -1  -4 -11 49909.7 1985.36  44
   1   4  11 50477.1 2289.89  45
   1   4  11 54060.3 2172.61   4
   1   4  12 4751.87 734.905  45
   1   4  12 5091.35 694.482   4
  -1  -4 -12 4828.68 657.954  44
   1   4  13 1011.02 462.008   5
   1   4  13 2154.21 518.244  45
   1   4  13 932.078 308.895   4
  -1  -4 -13 1515.08 385.427  44
  -1  -4 -14 5933.24 459.954  25
   1   4  14 6016.86 917.536  45
  -1  -4 -14 6307.60 497.320  37
   1   4  14 6137.47 387.795  41
   1   4  14 5801.26 362.041  23
  -1  -4 -14 5504.85 436.443  39
   1   4  14 6980.15 1018.02   5
  -1  -4 -14 5243.88 418.737  26
   1   4  14 6156.74 374.872  42
  -1  -4 -14 5959.25 822.412  44
  -1  -4 -15 18687.8 803.302  26
  -1  -4 -15 20885.9 891.753  25
  -1  -4 -15 20811.4 922.836  37
   1   4  15 19879.4 692.657  42
   1   4  15 19034.2 686.647  23
  -1  -4 -15 18998.8 1523.50  44
   1   4  15 20986.8 1876.54   5
  -1  -4 -15 18532.3 822.961  39
   1   4  15 20340.9 729.341  41
   1   4  15 19475.6 701.611  29
   1   4  15 18760.2 1739.55  45
   1   4  16 20857.1 757.065  41
  -1  -4 -16 22039.3 940.611  25
   1   4  16 18966.9 1828.36  45
  -1  -4 -16 17451.2 773.117  38
  -1  -4 -16 23724.5 1013.26  37
  -1  -4 -16 20890.2 866.236  26
  -1  -4 -16 20213.3 1607.18  44
   1   4  16 22185.3 757.795  23
   1   4  16 21209.9 748.831  29
  -1  -4 -16 21410.4 904.815  39
   1   4  16 23084.5 2042.00   5
  -1  -4 -17 24636.3 980.200  39
  -1  -4 -17 19707.9 827.419  38
  -1  -4 -17 25277.9 1073.42  37
   1   4  17 21543.9 761.006  29
   1   4  17 19391.1 1900.50  45
  -1  -4 -17 24438.6 2184.72   8
   1   4  17 23677.8 802.582  23
  -1  -4 -17 24061.8 1003.75  25
   1   4  17 22029.3 791.360  41
  -1  -4 -17 22451.5 908.929  26
  -1  -4 -17 20978.1 1744.50  44
   1   4  17 24664.6 2192.78   5
  -1  -4 -18 2434.32 292.143  38
  -1  -4 -18 3006.18 355.706  39
   1   4  18 2295.87 679.388   5
   1   4  18 2964.34 291.050  23
  -1  -4 -18 2523.79 304.273  26
  -1  -4 -18 1901.23 527.126  44
  -1  -4 -18 3144.48 391.782  37
  -1  -4 -18 2899.00 752.967   8
   1   4  18 3495.48 359.123  16
   1   4  18 2676.55 271.615  29
   1   4  19 1339.17 192.310  29
  -1  -4 -19 1333.69 212.313  38
   1   4  19 1899.76 260.784  16
  -1  -4 -19 1409.72 228.344  26
  -1  -4 -19 1967.09 307.473  37
  -1  -4 -19 1781.34 273.422  39
  -1  -4 -20 3149.10 317.929  26
  -1  -4 -20 2876.15 293.313  38
   1   4  20 3380.08 342.281  16
  -1  -4 -20 3232.84 346.537  39
  -1  -4 -20 3324.25 392.227  37
  -1  -4 -21 24829.6 902.258  39
   1   4  21 26405.0 897.790  16
  -1  -4 -21 26053.6 1024.66  37
   1   4  22 536.702 138.003  21
   1   4  22 627.467 148.129  16
  -1  -4 -22 593.933 161.932  37
  -1  -4 -22 547.657 138.581  39
  -1  -4 -23 2502.98 278.366  37
   1   4  23 2170.24 228.161  21
   1   4  23 2330.52 234.071  16
  -1  -4 -23 2040.74 221.622  39
  -1  -4 -24 944.663 153.219  37
   1   4  24 912.448 130.599  16
   1   4  24 640.020 115.040  21
  -1  -4 -25 423.732 91.0861  37
   1   5 -21 5641.84 294.942  37
  -1  -5  21 4830.83 244.874   7
   1   5 -20 611.423 125.316  37
   1   5 -20 424.223 86.9623  25
  -1  -5  20 466.290 103.337   7
  -1  -5  19 5239.37 367.122   7
   1   5 -19 5267.41 351.016  25
   1   5 -18 3611.56 323.944  25
  -1  -5  18 3495.65 330.234   7
  -1  -5  18 2943.49 264.902  16
   1   5 -18 2943.29 266.205  36
  -1  -5  17 1077.78 176.696  16
   1   5 -17 1374.49 208.941  36
  -1  -5  17 1184.80 182.606  11
  -1  -5  17 1446.46 235.984   7
   1   5 -16 67.8567 69.7129  36
  -1  -5  16 24.5758 83.1214   7
  -1  -5  16 97.7045 74.3149  16
  -1  -5  16 78.3914 69.4821  11
  -1  -5  15 13874.5 762.341   7
  -1  -5  15 12936.6 696.077  11
  -1  -5  15 12136.1 624.153  16
  -1  -5  14 2030.47 279.452  11
  -1  -5  14 2480.25 334.930   7
   1   5 -14 2372.65 614.008   2
  -1  -5  14 1869.85 259.223  16
  -1  -5  14 2342.54 668.396   5
  -1  -5  13 67779.1 3536.09   5
  -1  -5  13 71601.6 1677.63  11
   1   5 -13 78507.9 3389.63   2
  -1  -5  13 77609.5 1811.46   7
   1   5 -12 5109.80 853.843   2
  -1  -5  12 4093.52 363.254  16
  -1  -5  12 5153.53 466.782   7
  -1  -5  12 4676.06 427.109  11
  -1  -5  12 4398.67 846.885   5
  -1  -5  11 381.037 125.389  11
  -1  -5  11 242.260 62.5136  16
  -1  -5  11 297.306 250.635   5
   1   5 -11 224.340 204.602   2
  -1  -5  11 261.109 96.1027  24
  -1  -5  11 335.962 128.729   7
  -1  -5  10 1056.26 196.262  11
  -1  -5  10 995.823 177.371  24
  -1  -5  10 1191.47 422.973   5
   1   5 -10 968.162 342.331   2
  -1  -5  10 1141.19 211.769   7
  -1  -5   9 13721.6 1353.08   5
   1   5  -9 14871.2 1255.41   2
  -1  -5   9 14870.1 732.447   7
  -1  -5   9 12386.3 649.634  11
  -1  -5   9 11897.8 568.388  24
   1   5  -8 12016.7 1067.21   2
   1   5  -8 11440.1 1016.62   1
  -1  -5   8 12223.6 1223.09   5
   1   5  -7 71.8640 111.100   1
  -1  -5   7 6.78920 81.8646   5
   1   5  -7-7.30205 89.6410   2
  -1  -5   6 6394.17 803.418   5
   1   5  -6 6049.37 652.471   1
   1   5  -6 6698.09 716.239   2
   1   5  -5 1570.62 311.117   1
   1   5  -5 1355.91 304.474   2
  -1  -5   5 1421.49 357.588   5
   1   5  -5 1446.69 220.878  44
  -1  -5   4 2316.49 433.578   5
   1   5  -4 2014.23 325.085   1
   1   5  -4 1925.87 253.957  44
   1   5  -4 1980.42 342.850   2
  -1  -5   4 1968.71 401.948   6
  -1  -5   3 11961.0 937.412   5
  -1  -5   3 11004.2 899.530   6
   1   5  -3 12425.7 813.161   2
   1   5  -3 10899.2 592.532  44
  -1  -5   2 101326. 2635.65   5
  -1  -5   2 106898. 2452.27   8
   1   5  -2 109022. 2246.33   2
  -1  -5   2 101097. 2601.57   6
   1   5  -1 17278.4 831.420   2
  -1  -5   1 14630.8 965.222   5
  -1  -5   1 16000.9 894.304   8
  -1  -5   1 15201.5 976.666   6
  -1  -5   0 13854.5 822.726   8
  -1  -5   0 13592.9 902.275   5
   1   5   0 15581.4 732.264   2
  -1  -5   0 13916.1 911.344   6
  -1  -5  -1 52476.2 1752.48   6
  -1  -5  -1 58269.6 1670.50   8
   1   5   1 51556.1 1767.94  45
   1   5   1 56601.9 1272.18   2
  -1  -5  -2 10433.9 705.247   8
   1   5   2 10635.7 491.236   2
   1   5   2 9937.36 783.222  45
  -1  -5  -2 9907.52 758.708   6
   1   5   3 4830.22 270.555   2
  -1  -5  -3 5151.29 502.181   8
  -1  -5  -3 5607.78 583.632   6
   1   5   3 5967.10 602.939  45
  -1  -5  -4 6995.31 662.960   6
  -1  -5  -4 6962.49 607.442   8
   1   5   4 7308.55 680.453  45
   1   5   5 13185.1 936.843  45
  -1  -5  -5 12826.5 846.177   8
  -1  -5  -6 4418.56 522.691   8
   1   5   6 4633.76 577.887  45
  -1  -5  -6 4404.16 481.839  44
  -1  -5  -7 7559.22 716.206   8
   1   5   7 7539.75 769.622  45
  -1  -5  -7 6989.56 639.367  44
   1   5   8 7461.27 793.302  45
  -1  -5  -8 7333.38 751.678   8
  -1  -5  -8 7436.60 691.339  44
  -1  -5  -9 278.985 154.748  44
   1   5   9 190.384 150.557  45
  -1  -5 -10 47554.5 2151.34   8
  -1  -5 -10 42466.4 1832.85  44
   1   5  10 45823.8 2168.56  45
   1   5  11 32871.7 1934.40  45
  -1  -5 -11 31016.3 1647.35  44
   1   5  11 36518.5 1923.81   4
  -1  -5 -11 33896.8 1936.84   8
  -1  -5 -12 14006.1 1162.18  44
   1   5  12 15023.4 1379.11  45
  -1  -5 -12 15290.5 1359.05   8
   1   5  12 16602.3 1330.55   4
  -1  -5 -13 4167.81 793.910   8
   1   5  13 3728.04 723.153  45
  -1  -5 -13 3671.19 343.877  26
   1   5  13 3802.25 652.639   4
   1   5  13 3884.23 304.747  41
  -1  -5 -13 3736.50 373.605  37
  -1  -5 -13 3758.41 620.539  44
   1   5  13 3708.74 288.454  42
  -1  -5 -14 3261.52 600.949  44
  -1  -5 -14 4022.66 763.277   8
   1   5  14 3393.12 287.791  42
  -1  -5 -14 3346.08 340.372  26
  -1  -5 -14 1836.56 245.165  38
   1   5  14 2536.05 240.079  23
   1   5  14 3474.16 298.531  41
  -1  -5 -14 3529.61 374.428  37
   1   5  14 3335.28 670.237   4
   1   5  14 3410.74 710.169  45
  -1  -5 -14 2862.18 315.407  39
  -1  -5 -15 34.6748 47.1050  39
   1   5  15 176.711 81.0357  41
  -1  -5 -15 113.491 68.8143  38
   1   5  15-1.83553 33.4387  23
  -1  -5 -15-113.163 174.397   8
   1   5  15 118.518 87.7044  29
  -1  -5 -15 154.544 75.3601  26
   1   5  15 332.769 246.662  45
  -1  -5 -15-184.358 174.370  44
   1   5  15 171.552 91.9471  42
  -1  -5 -15 58.3551 62.7183  37
   1   5  15 78.5066 58.9842  34
  -1  -5 -16 3242.18 329.800  38
   1   5  16 3261.48 303.122  34
  -1  -5 -16 4333.43 434.281  37
  -1  -5 -16 3620.10 370.762  39
  -1  -5 -16 4014.37 381.420  26
  -1  -5 -16 3301.49 756.237   8
   1   5  16 3741.71 322.071  41
   1   5  16 3312.74 782.200   5
   1   5  16 3799.16 810.331  45
  -1  -5 -16 3534.64 689.289  44
   1   5  16 4240.71 343.526  29
   1   5  16 3609.10 306.624  23
   1   5  17 1995.77 639.211   5
   1   5  17 1436.79 528.678  45
  -1  -5 -17 1178.74 208.160  26
  -1  -5 -17 1170.55 241.337  37
  -1  -5 -17 1037.05 444.369   8
   1   5  17 1216.03 186.544  29
  -1  -5 -17 607.716 318.369  44
   1   5  17 791.103 156.479  23
   1   5  17 996.778 168.037  34
  -1  -5 -17 1067.40 190.073  38
  -1  -5 -17 1151.33 215.621  39
   1   5  17 1179.85 204.901  41
   1   5  18 58.4508 195.996  45
  -1  -5 -18 438.046 158.938  37
   1   5  18 500.695 137.380  29
  -1  -5 -18 562.949 146.502  26
   1   5  18 361.406 112.418  34
  -1  -5 -18 361.275 120.777  38
   1   5  18 340.752 284.793   5
  -1  -5 -18 481.057 149.253  39
   1   5  18 377.121 124.837  16
   1   5  19 1779.80 251.620  16
  -1  -5 -19 1690.63 243.762  26
   1   5  19 1603.03 215.406  29
  -1  -5 -19 1696.11 256.828  39
  -1  -5 -19 1567.09 267.444  37
  -1  -5 -19 1494.59 219.781  38
  -1  -5 -20 240.931 97.3374  26
  -1  -5 -20 519.949 159.214  37
   1   5  20 360.463 141.630  16
  -1  -5 -20 343.712 120.601  39
  -1  -5 -21 4460.32 376.989  39
   1   5  21 4737.45 368.863  16
  -1  -5 -21 3634.20 312.587  26
  -1  -5 -21 4883.77 445.293  37
   1   5  22 5192.16 361.067  16
  -1  -5 -22 5167.09 378.192  39
   1   5  22 5548.04 408.498  21
  -1  -5 -22 5498.84 436.134  37
   1   5  23 2001.25 205.003  16
  -1  -5 -23 2280.55 260.218  37
   1   5  23 2350.36 241.124  21
  -1  -5 -24 445.340 109.562  37
   1   5  24 486.123 102.182  21
   1   5  24 359.107 72.8778  16
  -1  -5 -25 1756.72 165.770  37
  -1  -6  20 1721.27 154.661   7
   1   6 -20 1584.61 157.199  37
  -1  -6  19 3222.90 254.317   7
   1   6 -19 2565.10 205.028  25
   1   6 -18 370.240 84.0729  36
   1   6 -18 396.181 100.484  25
  -1  -6  18 477.010 130.609   7
   1   6 -17 2880.72 268.453  36
  -1  -6  17 2613.39 252.450  11
  -1  -6  17 3286.12 321.516   7
  -1  -6  16 57.0644 66.4116  11
  -1  -6  16 35.1771 87.1283   7
   1   6 -16 49.4758 69.5540  36
  -1  -6  15 7308.49 498.341  11
  -1  -6  15 7280.97 537.091   7
  -1  -6  14 26233.0 1030.80   7
  -1  -6  14 25101.7 967.714  11
  -1  -6  13 11196.9 665.269  11
  -1  -6  13 11776.4 720.987   7
   1   6 -12-98.4620 125.263   2
  -1  -6  12 252.363 129.554  11
  -1  -6  12 484.326 172.618   7
  -1  -6  12 375.662 261.778   5
  -1  -6  11 14875.1 785.258   7
   1   6 -11 15396.7 1507.92   2
  -1  -6  11 13170.9 1524.28   5
  -1  -6  11 13721.6 738.504  11
   1   6 -10 3144.61 661.711   2
  -1  -6  10 3354.86 353.875  11
  -1  -6  10 3164.10 722.150   5
  -1  -6  10 3581.37 378.772   7
  -1  -6  10 3459.42 325.438  24
  -1  -6   9 86.6846 62.1217   7
  -1  -6   9 383.351 260.546   5
  -1  -6   9 173.295 78.2826  24
  -1  -6   9-71.0522 62.2998   9
  -1  -6   9-49.2576 59.5922  11
   1   6  -9 332.609 220.990   2
  -1  -6   8-10.3895 59.1943   5
  -1  -6   8 143.321 75.3394   7
  -1  -6   8 129.650 73.5727  11
  -1  -6   8 110.307 71.8911   9
  -1  -6   8 6.15466 35.4817  24
  -1  -6   7 36431.0 2173.76   5
  -1  -6   7 31224.9 903.937  24
   1   6  -7 35548.7 1908.09   2
  -1  -6   7 32784.2 1046.97  11
  -1  -6   7 28180.2 964.256   9
  -1  -6   7 27862.0 850.132  10
  -1  -6   6 13450.4 1243.96   5
   1   6  -6 12155.1 1064.32   2
   1   6  -5 68591.2 2369.97   2
  -1  -6   5 66347.7 2675.07   5
  -1  -6   4 12288.9 1097.67   6
   1   6  -4 12787.5 973.518   2
  -1  -6   4 11244.0 1066.68   5
  -1  -6   3 35963.4 1834.33   5
   1   6  -3 40505.3 1642.80   2
  -1  -6   3 37812.4 1856.58   6
  -1  -6   2 3839.00 579.418   6
  -1  -6   2 3255.25 558.716   5
   1   6  -2 4054.17 485.088   2
   1   6  -1 30876.8 1273.47   2
  -1  -6   1 31786.6 1399.79   8
  -1  -6   1 27801.0 1520.01   5
  -1  -6   1 26294.6 1450.17   6
  -1  -6   0 40176.4 1536.48   8
  -1  -6   0 35451.3 1650.51   6
   1   6   0 38235.4 1324.73   2
   1   6   1 37751.5 1723.79  45
  -1  -6  -1 39716.6 1497.27   8
  -1  -6  -1 35576.0 1636.13   6
   1   6   2 3432.26 525.688  45
   1   6   2 2284.07 270.320   2
  -1  -6  -2 3108.56 477.196   6
  -1  -6  -2 3363.91 435.913   8
   1   6   3 7439.96 762.501  45
  -1  -6  -3 5929.82 671.790   6
  -1  -6  -3 7490.23 653.017   8
  -1  -6  -4 12378.4 981.372   6
   1   6   4 11964.9 976.340  45
  -1  -6  -4 12451.3 858.017   8
  -1  -6  -5 30913.2 1593.72   6
   1   6   5 31163.3 1599.34  45
  -1  -6  -5 31823.0 1418.00   8
  -1  -6  -6 16057.1 1184.58   6
   1   6   6 16585.7 1191.82  45
  -1  -6  -6 16273.8 1052.39   8
   1   6   7 4436.32 631.552  45
  -1  -6  -7 4955.78 609.325   8
  -1  -6  -8 5833.28 698.655   8
   1   6   8 5445.15 739.535  45
  -1  -6  -8 4999.45 598.474  44
  -1  -6  -9 11419.7 957.720  44
   1   6   9 11888.5 1128.04  45
  -1  -6  -9 12098.3 1043.84   8
  -1  -6 -10 27202.0 1649.16   8
   1   6  10 28211.0 1799.89  45
  -1  -6 -10 25580.0 1493.43  44
  -1  -6 -11-164.990 135.593   8
   1   6  11-216.102 173.040  45
  -1  -6 -11-65.8145 110.632  44
  -1  -6 -12-116.791 124.011   8
  -1  -6 -12 240.300 175.267  44
   1   6  12 364.392 96.7532  41
  -1  -6 -12 511.584 140.818  37
   1   6  12 575.689 271.836   4
  -1  -6 -12 227.289 88.7763  26
   1   6  12 695.107 290.671  45
   1   6  12 263.552 83.2503  42
  -1  -6 -13-153.273 72.2525  38
   1   6  13 146.770 79.5016  41
   1   6  13 235.137 81.5350  42
  -1  -6 -13 97.6278 58.7781  26
  -1  -6 -13 196.099 169.693   8
  -1  -6 -13 93.6478 134.687  44
  -1  -6 -13 134.232 84.0214  37
   1   6  13 138.379 179.181  45
  -1  -6 -13 238.771 92.6830  39
   1   6  13 395.470 237.011   4
  -1  -6 -14 614.560 153.763  37
   1   6  14 536.724 139.047  41
   1   6  14 610.552 127.612  42
   1   6  14 736.306 343.394  45
  -1  -6 -14 326.003 211.566  44
  -1  -6 -14 453.019 128.425  26
  -1  -6 -14 678.667 160.997  39
  -1  -6 -14-56.0892 96.4508   8
   1   6  14 755.328 336.538   4
  -1  -6 -14 424.887 118.348  38
   1   6  15 2098.64 599.203  45
  -1  -6 -15 2523.05 293.355  38
  -1  -6 -15 3448.40 354.147  26
  -1  -6 -15 2141.59 579.857   8
   1   6  15 3528.64 316.685  41
  -1  -6 -15 2811.05 604.111  44
   1   6  15 3813.46 335.880  34
   1   6  15 3461.60 304.073  42
  -1  -6 -15 3864.80 402.310  37
   1   6  15 3743.11 321.800  29
  -1  -6 -15 3326.00 351.594  39
  -1  -6 -16 5529.42 510.511  37
  -1  -6 -16 3342.90 748.895   8
   1   6  16 5385.72 402.598  34
   1   6  16 4593.74 907.317  45
  -1  -6 -16 5488.54 450.561  26
   1   6  16 4560.37 935.960   5
  -1  -6 -16 4131.23 372.720  38
  -1  -6 -16 5041.61 436.663  39
   1   6  16 5089.39 387.172  41
  -1  -6 -16 4668.16 798.286  44
   1   6  16 5477.28 404.966  29
   1   6  17 840.248 172.194  16
  -1  -6 -17 435.386 137.774  39
   1   6  17 131.703 191.365   5
  -1  -6 -17 453.024 132.449  38
  -1  -6 -17 581.531 156.787  26
   1   6  17 478.937 126.090  29
  -1  -6 -17 509.987 182.113  37
   1   6  17 745.015 166.637  41
   1   6  17 535.946 132.230  34
   1   6  18 28193.7 958.861  16
  -1  -6 -18 27411.5 949.131  38
   1   6  18 33855.6 990.046  29
   1   6  18 31569.5 952.265  34
  -1  -6 -18 35220.1 1281.53  37
  -1  -6 -18 26908.1 980.686  26
  -1  -6 -18 33190.8 1114.69  39
  -1  -6 -19 3849.25 365.153  26
   1   6  19 3217.98 295.596  34
   1   6  19 3741.08 328.005  29
  -1  -6 -19 3731.00 367.829  39
   1   6  19 4301.71 368.770  16
  -1  -6 -19 3865.88 426.252  37
  -1  -6 -20 1928.86 242.434  26
   1   6  20 1725.31 226.615  16
   1   6  20 1713.86 211.492  27
   1   6  20 1816.58 223.826  29
  -1  -6 -20 1894.39 253.054  39
  -1  -6 -20 1984.60 298.509  37
  -1  -6 -21 7570.57 545.542  37
   1   6  21 7405.66 433.653  16
  -1  -6 -21 7185.40 426.151  26
  -1  -6 -22-14.9904 67.7258  37
   1   6  22 36.8850 52.5475  16
   1   6  22 61.1413 67.5827  21
   1   6  23 510.369 94.9022  16
  -1  -6 -23 615.517 140.174  37
   1   6  23 731.919 143.219  21
  -1  -6 -24 158.576 73.6122  37
   1   6  24 95.3021 54.7220  21
  -1  -6 -25 1763.92 153.335  37
  -1  -7  19 209.017 53.5412   7
   1   7 -19 145.132 50.3516  37
   1   7 -18 860.374 112.522  25
  -1  -7  18 1034.54 144.059   7
   1   7 -17-15.5649 35.9635  36
  -1  -7  17-14.1065 57.1630   7
  -1  -7  17-27.0840 36.4114  11
  -1  -7  16 2134.77 233.599  11
   1   7 -16 2451.99 253.362  36
  -1  -7  15 178.618 98.1048  11
  -1  -7  15 82.8424 74.2386   7
  -1  -7  14 2879.21 335.018   7
  -1  -7  14 3325.78 337.932  11
  -1  -7  13 3656.69 391.147   7
  -1  -7  13 3319.51 353.644  11
  -1  -7  12 299.285 129.797  11
  -1  -7  12 324.124 152.029   7
  -1  -7  11 107.873 109.083   7
   1   7 -11 14.2211 156.903   2
  -1  -7  11 115.573 92.9823  11
  -1  -7  10 48022.8 2941.60   5
  -1  -7  10 50349.9 1432.84   7
   1   7 -10 48908.8 2759.77   2
  -1  -7  10 48918.4 1401.06  11
  -1  -7  10 47145.2 1223.57  24
  -1  -7   9 623.371 170.902   7
  -1  -7   9 168.712 227.407   5
   1   7  -9 549.173 305.562   2
  -1  -7   9 588.662 134.535  24
  -1  -7   9 653.872 164.029  11
  -1  -7   9 633.198 161.349   9
  -1  -7   8-6.52817 39.7782   7
  -1  -7   8 79.3133 69.8840   9
  -1  -7   8 355.762 264.766   5
   1   7  -8 134.554 167.907   2
  -1  -7   8 126.554 74.0632  24
  -1  -7   8 127.826 60.7099  11
  -1  -7   7 36309.6 1148.05   9
  -1  -7   7 36930.3 2380.02   5
  -1  -7   7 35342.6 1146.76   7
  -1  -7   7 34122.4 988.077  24
  -1  -7   7 37686.1 1177.20  11
   1   7  -7 39306.7 2200.56   2
  -1  -7   6 9259.10 1142.80   5
  -1  -7   6 9132.35 565.506   7
  -1  -7   6 8383.50 482.169  10
  -1  -7   6 6996.25 438.920  24
  -1  -7   6 9323.80 571.867  11
  -1  -7   6 9074.89 563.265   9
   1   7  -6 9609.77 1037.57   2
  -1  -7   5 3046.07 315.034   9
  -1  -7   5 3267.56 650.605   5
   1   7  -5 3404.10 597.119   2
  -1  -7   5 3143.66 325.942  11
  -1  -7   5 2473.33 259.979  10
  -1  -7   4 31948.9 1977.63   5
   1   7  -4 34353.2 1773.51   2
  -1  -7   4 32096.8 1966.15   6
  -1  -7   3 416.498 228.248   6
   1   7  -3 372.493 200.416   2
  -1  -7   3 555.969 262.848   5
  -1  -7   2 3493.62 639.253   5
  -1  -7   2 3603.59 614.051   6
   1   7  -2 5156.99 624.416   2
  -1  -7   1 179.909 134.365   6
   1   7  -1 228.514 139.312   2
  -1  -7   0 4795.10 583.680   8
   1   7   0 4722.22 715.726  45
   1   7   0 4456.26 520.751   2
  -1  -7   0 5377.70 728.201   6
  -1  -7  -1 4034.00 517.745   8
   1   7   1 3789.12 627.669  45
   1   7   1 2531.13 379.993   2
  -1  -7  -1 3376.48 575.201   6
  -1  -7  -2 236.177 134.868   8
   1   7   2 29.4511 160.387  45
  -1  -7  -3 3216.44 552.465   6
  -1  -7  -3 3393.73 477.180   8
   1   7   3 2754.82 528.799  45
   1   7   4 15462.0 1238.27  45
  -1  -7  -4 14221.2 975.281   8
  -1  -7  -4 14644.5 1186.05   6
  -1  -7  -5 880.300 295.655   6
   1   7   5 1008.93 333.379  45
  -1  -7  -5 774.381 231.698   8
  -1  -7  -6 5077.95 731.465   6
   1   7   6 5233.02 748.255  45
  -1  -7  -6 5491.22 645.945   8
   1   7   7 51109.2 2374.98  45
  -1  -7  -7 52805.1 2426.83   6
  -1  -7  -7 54003.5 2061.20   8
  -1  -7  -8 2371.58 532.485   6
  -1  -7  -8 2602.74 477.850   8
   1   7   8 2555.75 542.463  45
  -1  -7  -9 22341.9 1448.46   8
   1   7   9 22217.7 1659.84  45
  -1  -7 -10 5366.23 765.947   8
  -1  -7 -10 5697.69 459.744  37
  -1  -7 -10 4850.53 391.285  26
   1   7  10 5689.99 874.449  45
   1   7  11 3434.82 694.645  45
   1   7  11 3624.26 299.670  41
  -1  -7 -11 3144.14 322.180  26
  -1  -7 -11 2539.09 538.563   8
  -1  -7 -11 3536.47 369.039  37
  -1  -7 -12 95.5250 73.8451  37
   1   7  12 39.5045 46.7187  41
  -1  -7 -12 58.1424 50.7806  26
   1   7  12-307.403 230.820  45
   1   7  12 114.793 59.5569  42
  -1  -7 -12-220.741 172.476   8
   1   7  12 49.0853 107.402   4
  -1  -7 -13 639.296 178.050  37
  -1  -7 -13 410.431 122.672  26
   1   7  13 490.387 107.931  42
   1   7  13 432.334 269.448  45
  -1  -7 -13 353.219 220.421   8
   1   7  13 1080.79 409.048   4
   1   7  13 420.281 113.661  41
   1   7  14 1322.24 478.483  45
   1   7  14 1477.72 211.975  29
  -1  -7 -14 1164.69 215.168  26
   1   7  14 1257.50 190.194  41
  -1  -7 -14 1282.74 239.623  37
   1   7  14 386.868 244.249   4
  -1  -7 -15 684.368 177.073  26
  -1  -7 -15 754.916 181.508  37
   1   7  15 733.573 158.819  29
   1   7  15 1058.36 444.679  45
   1   7  15 857.392 168.056  41
   1   7  15 953.547 181.732  34
  -1  -7 -16 9894.24 678.976  37
  -1  -7 -16 9648.22 608.776  26
   1   7  16 10083.3 559.399  29
   1   7  16 9004.77 523.487  41
   1   7  16 9672.32 552.423  34
   1   7  16 7538.12 1212.67  45
  -1  -7 -17 1716.85 296.568  37
  -1  -7 -17 1776.60 269.329  26
   1   7  17 1811.98 240.179  29
   1   7  17 1570.39 227.166  41
   1   7  17 1822.53 247.428  34
   1   7  18 7216.87 465.954  34
  -1  -7 -18 7034.71 565.297  37
  -1  -7 -18 7134.92 498.301  26
   1   7  18 7039.43 459.755  29
  -1  -7 -19 219.546 125.800  37
   1   7  19 125.593 86.6243  29
   1   7  19 162.457 93.9380  34
  -1  -7 -19 221.389 106.227  26
   1   7  20 1.23066 64.0560  29
  -1  -7 -20 37.8776 48.9341  26
   1   7  20 141.643 73.1021  27
   1   7  20 47.2562 64.1354  34
  -1  -7 -20 81.5013 109.587  37
   1   7  21 89.6370 76.2846  27
  -1  -7 -21 167.071 97.9230  37
  -1  -7 -21 99.4241 57.9987  26
  -1  -7 -22 201.773 93.9606  37
   1   7  22 222.992 99.3688  21
   1   7  23 1970.02 209.588  21
  -1  -7 -23 2161.07 229.216  37
  -1  -7 -24 2656.58 217.886  37
   1   7  24 2449.70 199.352  21
  -1  -8  17 95.0184 55.3058   7
  -1  -8  16 2059.32 185.507  11
  -1  -8  16 2605.01 239.800   7
   1   8 -16 2240.14 198.923  36
  -1  -8  15 504.509 110.117  11
  -1  -8  15 365.776 114.552   7
  -1  -8  14 344.093 119.336   7
  -1  -8  14 465.470 125.605  11
  -1  -8  13 6764.16 483.654   7
  -1  -8  13 6896.86 477.636  11
  -1  -8  12 401.147 144.884   7
  -1  -8  12 372.055 141.874  11
  -1  -8  11 23098.3 953.027   7
  -1  -8  11 22682.4 937.109  11
  -1  -8  10 11245.7 672.632  11
  -1  -8  10 12051.7 705.277   7
  -1  -8   9 1610.79 270.549   7
  -1  -8   9 800.333 386.507   5
  -1  -8   9 1753.41 245.432  24
   1   8  -9 875.779 408.203   2
  -1  -8   9 1742.40 270.285  11
   1   8  -8 6295.40 983.454   2
  -1  -8   8 7717.78 549.687   7
  -1  -8   8 6470.44 1072.25   5
  -1  -8   8 6756.57 523.677  11
  -1  -8   8 6835.98 552.365   9
  -1  -8   8 6825.71 459.138  24
  -1  -8   7 1869.87 284.489   9
  -1  -8   7 1696.25 224.586  24
  -1  -8   7 1974.79 583.921   5
  -1  -8   7 2216.34 291.113   7
   1   8  -7 2553.50 607.353   2
  -1  -8   7 2090.87 288.412  11
   1   8  -6 5655.18 885.382   2
  -1  -8   6 5125.93 459.875   9
  -1  -8   6 5591.53 969.200   5
  -1  -8   6 5336.66 392.491  24
  -1  -8   6 5622.77 463.228   7
  -1  -8   6 6019.72 479.997  11
  -1  -8   5 3703.76 370.448   9
  -1  -8   5 4425.58 403.893  11
  -1  -8   5 3105.57 714.217   5
  -1  -8   5 3308.10 336.609   7
  -1  -8   5 3444.03 306.040  24
  -1  -8   5 3970.89 350.156  10
   1   8  -5 3333.43 638.063   2
  -1  -8   4 962.846 184.712   9
  -1  -8   4 643.953 310.908   6
  -1  -8   4 848.991 159.065  10
  -1  -8   4 731.940 336.614   5
  -1  -8   4 968.422 194.940  17
  -1  -8   4 642.037 131.961  24
  -1  -8   4 1156.91 203.850  11
   1   8  -4 788.568 309.066   2
  -1  -8   3 16767.3 710.796  15
   1   8  -3 16364.2 1313.49   2
  -1  -8   3 21311.5 895.252  17
  -1  -8   3 22120.1 874.346  11
  -1  -8   3 22744.2 1752.29   6
  -1  -8   3 21480.2 775.760  10
  -1  -8   3 19594.7 817.643   9
  -1  -8   2 1798.72 471.695   6
   1   8  -2 1623.50 470.231  45
   1   8  -2 1361.51 360.979   2
  -1  -8   2 1701.77 249.166  17
  -1  -8   2 1769.85 246.674  11
  -1  -8   2 1996.89 225.310  10
  -1  -8   2 1677.74 235.518   9
  -1  -8   1 4358.99 372.105   9
  -1  -8   1 4570.67 406.555  37
  -1  -8   1 4332.12 385.686  17
  -1  -8   1 4362.41 378.523  11
   1   8  -1 4711.11 824.433  45
  -1  -8   1 4719.72 759.910   6
   1   8  -1 2891.81 483.750   2
  -1  -8   0 11293.6 633.361  37
   1   8   0 12270.7 1264.69  45
  -1  -8   0 13239.7 1256.63   6
   1   8   1 714.270 299.473  45
  -1  -8  -1 998.192 342.475   6
   1   8   2-92.2534 106.349  45
  -1  -8  -2 151.250 105.008   8
  -1  -8  -2-186.003 176.350   6
  -1  -8  -3 11889.3 1175.15   6
   1   8   3 11868.6 1202.33  45
  -1  -8  -3 8327.81 771.985   8
  -1  -8  -4 13568.3 1261.10   6
  -1  -8  -4 10579.7 882.879   8
   1   8   4 14003.0 1322.70  45
   1   8   5 16465.6 1428.82  45
  -1  -8  -5 16790.3 1419.72   6
  -1  -8  -6 9456.12 1080.65   6
   1   8   6 10508.4 1159.30  45
  -1  -8  -6 7889.18 492.941  26
  -1  -8  -7 150.480 83.4432  37
  -1  -8  -7 100.081 141.800   6
  -1  -8  -7 185.098 78.5995  26
   1   8   7 86.9127 165.433  45
  -1  -8  -8 8297.22 1059.06   6
  -1  -8  -8 5654.33 441.928  17
  -1  -8  -8 6912.49 504.582  37
   1   8   8 7404.47 1016.85  45
  -1  -8  -8 6406.44 453.156  26
  -1  -8  -9 6686.79 473.616  26
   1   8   9 7625.18 1063.50  45
  -1  -8  -9 7458.87 1015.75   6
  -1  -8  -9 7575.15 540.623  37
  -1  -8 -10 11194.5 668.224  37
  -1  -8 -10 10713.7 607.064  26
   1   8  10 10447.3 1251.42  45
   1   8  10 10023.6 491.536  41
  -1  -8 -10 10802.3 1302.37   6
   1   8  11 2280.14 245.679  41
  -1  -8 -11 2276.01 288.945  26
   1   8  11 1754.01 524.699  45
  -1  -8 -11 2441.60 316.700  37
  -1  -8 -11 2507.24 579.135   6
   1   8  12 11905.8 1416.15  45
  -1  -8 -12 12273.9 723.768  37
   1   8  12 13756.2 1492.96   4
  -1  -8 -12 12269.1 1418.45   6
  -1  -8 -12 11460.2 648.039  26
   1   8  12 11642.0 560.889  41
   1   8  13 2354.27 646.225  45
  -1  -8 -13 2717.62 347.676  37
   1   8  13 2032.68 590.659   4
   1   8  13 3216.06 313.440  29
  -1  -8 -13 3107.66 339.588  26
   1   8  13 3244.73 308.311  41
   1   8  14 3311.81 749.970   4
  -1  -8 -14 3766.57 418.706  37
   1   8  14 4345.79 358.390  41
   1   8  14 4207.03 363.675  29
   1   8  14 3764.00 873.626  45
  -1  -8 -14 3970.00 387.485  26
   1   8  15 4602.03 371.283  41
   1   8  15 3841.16 852.797  45
  -1  -8 -15 4582.27 465.722  37
   1   8  15 4691.31 399.530  34
   1   8  15 4632.82 387.042  29
  -1  -8 -15 4445.17 412.391  26
   1   8  16 1956.87 257.830  34
   1   8  16 1698.27 233.005  41
  -1  -8 -16 1967.95 276.037  26
  -1  -8 -16 1786.93 296.939  37
   1   8  16 1921.61 255.380  29
  -1  -8 -17 1103.12 236.058  37
  -1  -8 -17 1310.88 228.455  26
   1   8  17 1312.63 212.268  29
   1   8  17 1036.04 191.941  34
   1   8  18 2939.30 302.979  34
   1   8  18 2859.13 299.513  29
  -1  -8 -18 3182.26 380.883  37
  -1  -8 -18 2740.56 305.249  26
   1   8  19-104.330 91.4142  34
   1   8  19 6.54173 43.2280  30
  -1  -8 -19-14.0096 102.057  37
   1   8  19 4.93215 64.2627  27
   1   8  19-57.3334 82.8976  29
  -1  -8 -19-150.576 79.4246  26
  -1  -8 -20 89.9973 90.1002  37
   1   8  20 149.844 79.6491  34
   1   8  20 213.377 91.5260  27
   1   8  20 68.6279 70.5821  29
  -1  -8 -20 363.897 104.648  26
  -1  -8 -21 1662.98 234.380  37
   1   8  21 1311.74 171.506  27
  -1  -8 -21 1162.37 152.883  26
   1   8  22 1845.11 220.900  21
  -1  -8 -22 2191.14 241.248  37
   1   8  23 999.521 143.049  21
  -1  -8 -23 1045.07 148.880  37
   1   8  24 501.192 87.1809  21
  -1  -8 -24 676.508 101.186  37
  -1  -9  16 2377.00 178.708   7
   1   9 -15 932.724 121.697  36
  -1  -9  15 760.081 111.958  11
  -1  -9  15 906.257 136.019   7
  -1  -9  14 1304.38 170.395  11
  -1  -9  14 1107.10 165.731   7
  -1  -9  13 61.7227 70.1897   7
  -1  -9  13 152.986 79.5736  11
  -1  -9  12 62.9122 84.2121  11
  -1  -9  12 76.7162 88.9637   7
  -1  -9  11 5358.57 427.101  11
  -1  -9  11 5100.92 410.180   7
  -1  -9  10-4.96743 74.7234  11
  -1  -9  10 19.8753 65.6476   7
  -1  -9   9 4765.51 424.167   7
  -1  -9   9 5197.52 449.501  11
  -1  -9   8 2160.73 290.180   7
  -1  -9   8 1729.66 274.999   9
  -1  -9   8 2118.53 295.796  11
  -1  -9   7 2509.56 325.561   9
  -1  -9   7 2511.46 315.199   7
  -1  -9   7 2392.15 274.543  24
  -1  -9   7 2746.93 332.794  11
  -1  -9   6 522.489 169.435   9
  -1  -9   6 668.824 173.811  11
   1   9  -6 165.956 158.717   2
  -1  -9   6 678.743 151.817  24
  -1  -9   6 423.681 140.667   7
   1   9  -5 457.000 297.215  45
  -1  -9   5 265.921 109.255   9
  -1  -9   5 170.172 61.2383  24
  -1  -9   5 229.328 113.335  11
  -1  -9   4 6553.55 514.133   9
   1   9  -4 6360.23 1058.35  45
  -1  -9   4 4995.82 375.061  24
  -1  -9   4 6969.76 520.426  11
  -1  -9   3 8836.77 512.780  10
  -1  -9   3 9378.08 622.952  17
  -1  -9   3 9122.51 601.433   9
   1   9  -3 9552.75 1264.41  45
  -1  -9   3 9905.76 611.186  11
  -1  -9   3 9495.67 1210.06   6
  -1  -9   2 750.494 172.443  17
  -1  -9   2 934.879 374.808   6
  -1  -9   2 621.684 140.735  15
  -1  -9   2 811.873 176.967   9
  -1  -9   2 730.195 170.739  11
   1   9  -2 757.852 362.116  45
  -1  -9   2 589.822 128.098  10
   1   9  -1 12560.0 1434.03  45
  -1  -9   1 12159.8 663.558  11
  -1  -9   1 11441.7 665.233  17
  -1  -9   1 11848.8 648.880   9
  -1  -9   1 12966.2 1352.54   6
  -1  -9   1 11141.9 560.435  10
  -1  -9   0 212.140 91.1900   9
  -1  -9   0 138.490 76.4919  11
  -1  -9   0 32.0790 58.7774  37
  -1  -9   0 251.652 99.5008  17
   1   9   0 388.776 153.629  45
  -1  -9   0 185.425 69.3485  10
  -1  -9   0 417.807 250.090   6
  -1  -9  -1 7712.04 551.599  37
  -1  -9  -1 5705.98 383.070  10
   1   9   1 7458.91 1098.57  45
  -1  -9  -1 7397.09 507.088  11
  -1  -9  -1 7661.31 515.395   9
  -1  -9  -1 7327.63 524.315  17
  -1  -9  -1 7389.02 1009.82   6
  -1  -9  -2 1065.96 207.125  17
  -1  -9  -2 815.133 348.599   6
  -1  -9  -2 1070.01 192.476  11
   1   9   2 1387.37 454.640  45
  -1  -9  -2 1174.84 200.565   9
  -1  -9  -2 823.538 185.919  37
  -1  -9  -3 1582.18 249.294  37
  -1  -9  -3 1984.58 275.366   9
   1   9   3 1758.43 513.530  45
  -1  -9  -3 1887.76 243.775  11
  -1  -9  -3 1904.96 265.587  17
  -1  -9  -3 1539.86 455.789   6
  -1  -9  -4 496.330 142.572  37
  -1  -9  -4 440.538 247.060   6
  -1  -9  -4 469.498 130.465  17
  -1  -9  -4 355.652 118.665   9
   1   9   4 821.919 357.115  45
  -1  -9  -5 66.7749 66.6114  17
  -1  -9  -5-18.0758 33.2888   9
  -1  -9  -5 63.3434 62.9391  37
   1   9   5 162.451 183.115  45
  -1  -9  -6 1352.98 435.642   6
  -1  -9  -6 1826.97 272.021  37
   1   9   6 2067.14 534.223  45
  -1  -9  -6 1736.17 252.639  17
  -1  -9  -6 1866.49 253.173   9
  -1  -9  -7 608.884 312.618   6
  -1  -9  -7 508.414 136.537   9
  -1  -9  -7 404.370 135.834  17
  -1  -9  -7 357.245 124.906  37
   1   9   7 348.007 237.552  45
   1   9   8 111.840 141.922  45
  -1  -9  -8 212.440 110.080  37
  -1  -9  -8 127.518 52.2444  17
  -1  -9  -9 169.689 92.3090  37
  -1  -9  -9 209.697 91.3196  17
  -1  -9  -9-11.4369 54.5351  26
   1   9   9 117.408 71.5305  29
   1   9   9 67.8835 109.306  45
  -1  -9 -10 9156.97 595.780  17
   1   9  10 9739.99 1281.35  45
   1   9  10 11661.3 588.553  29
  -1  -9 -10 9222.16 584.655  26
  -1  -9 -10 10618.8 1356.66   6
  -1  -9 -10 10266.5 663.853  37
  -1  -9 -11-442.811 274.840   6
  -1  -9 -11-241.893 109.243  37
   1   9  11 50.8404 75.5239  29
   1   9  11 283.439 87.2903  41
  -1  -9 -11 83.0075 64.0799  26
   1   9  11 2.21948 71.1760  45
  -1  -9 -11-130.307 76.4789  17
  -1  -9 -12-55.5819 62.4359  17
  -1  -9 -12 24.6880 88.6459   6
   1   9  12 13.2524 37.9243  41
   1   9  12 72.7518 192.339   4
  -1  -9 -12 38.8465 73.4979  26
   1   9  12 190.793 95.9035  29
   1   9  12-43.7736 117.009  45
  -1  -9 -12 18.3940 84.8261  37
  -1  -9 -13 889.739 209.196  37
  -1  -9 -13-86.0221 146.023   6
   1   9  13 251.525 245.741  45
  -1  -9 -13 935.093 197.377  26
   1   9  13 825.964 158.654  41
   1   9  13 510.639 317.238   4
   1   9  13 1113.40 192.999  29
  -1  -9 -13 978.056 195.012  17
  -1  -9 -14 4721.54 470.292  37
  -1  -9 -14 4610.17 426.145  26
   1   9  14 5752.87 447.756  34
   1   9  14 5279.81 418.349  29
   1   9  14 3988.99 340.636  41
   1   9  14 3753.19 842.959   4
   1   9  14 3972.38 895.806  45
   1   9  15 1813.18 235.046  41
   1   9  15 1783.97 256.184  34
  -1  -9 -15 1646.82 280.998  37
   1   9  15 1957.82 256.404  29
  -1  -9 -15 1787.29 265.216  26
  -1  -9 -16 2295.90 287.384  26
  -1  -9 -16 2066.39 314.754  37
   1   9  16 2106.76 272.460  34
   1   9  16 2302.26 275.341  29
  -1  -9 -17 1747.83 284.174  37
   1   9  17 1734.13 237.847  29
  -1  -9 -17 1379.29 213.820  17
  -1  -9 -17 1789.40 242.778  26
   1   9  17 1944.34 258.562  34
   1   9  18 4408.78 357.290  34
   1   9  18 4403.70 356.673  29
  -1  -9 -18 4181.76 357.869  26
   1   9  18 4458.82 371.405  27
  -1  -9 -18 4440.58 421.985  37
  -1  -9 -19 244.803 117.546  37
   1   9  19 89.6464 77.9328  29
   1   9  19 338.862 122.276  27
   1   9  19 93.2899 85.4283  34
   1   9  19 324.004 109.596  30
  -1  -9 -20 6865.31 465.111  37
   1   9  20 6709.76 401.389  27
   1   9  20 6185.39 373.097  34
  -1  -9 -21 381.643 110.831  37
   1   9  21 165.264 87.4961  21
   1   9  21 366.362 90.8437  27
   1   9  22 1671.39 154.213  27
  -1  -9 -22 2298.44 224.528  37
   1   9  22 2240.41 210.314  21
   1   9  23 377.158 75.8627  21
  -1  -9 -23 483.628 89.4019  37
  -1 -10  14 582.983 89.0824   7
  -1 -10  14 906.384 107.324  11
  -1 -10  13-21.1534 39.6917   7
  -1 -10  13-12.1187 40.8107  11
  -1 -10  12-19.8331 50.5070  11
  -1 -10  12-32.1454 47.7320   7
  -1 -10  11 1057.60 170.268   7
  -1 -10  11 1411.31 201.739  11
  -1 -10  10 6507.30 451.200  11
  -1 -10  10 5582.81 389.695   7
  -1 -10   9 509.772 139.208  11
  -1 -10   9 329.661 107.993   7
  -1 -10   8 722.793 149.680   7
  -1 -10   8 1126.79 213.747  11
  -1 -10   7 1559.51 223.556   7
  -1 -10   7 1836.01 277.615  11
  -1 -10   7 1838.59 284.171   9
  -1 -10   6 210.961 120.620   9
  -1 -10   6 164.575 77.8411  11
  -1 -10   5 12.6670 84.5725  11
  -1 -10   5-20.5075 77.0659   9
  -1 -10   4 3295.83 376.750   9
  -1 -10   4 3650.53 388.462  11
   1  10  -4 3124.09 795.852  45
  -1 -10   3 3210.05 372.577   9
   1  10  -3 2187.09 649.828  45
  -1 -10   3 3328.44 370.621  11
  -1 -10   2 14876.4 768.191  11
  -1 -10   2 11786.6 1452.48   6
  -1 -10   2 14144.3 753.706   9
   1  10  -2 14234.8 1652.23  45
  -1 -10   2 14557.7 790.971  17
  -1 -10   1-244.059 224.604   6
  -1 -10   1 47.2600 119.819  17
   1  10  -1 305.263 264.845  45
  -1 -10   1-43.8134 100.175   9
  -1 -10   1-99.3405 55.7723  10
  -1 -10   1 63.6359 68.8952  11
  -1 -10   0 10370.2 1314.81   6
   1  10   0 12974.0 1537.58  45
  -1 -10   0 12069.3 683.068   9
  -1 -10   0 13121.2 704.007  11
  -1 -10   0 12579.1 716.531  17
  -1 -10  -1 4878.96 444.926  17
  -1 -10  -1 5004.53 465.834  37
  -1 -10  -1 5025.95 431.652  11
  -1 -10  -1 4985.36 438.194   9
  -1 -10  -1 3763.63 756.916   6
   1  10   1 4698.18 917.530  45
  -1 -10  -1 4056.34 332.708  10
  -1 -10  -2 18426.6 1715.33   6
   1  10   2 21455.2 1967.72  45
  -1 -10  -2 21977.1 899.861   9
  -1 -10  -2 20570.0 867.840  11
  -1 -10  -2 21392.8 924.329  17
  -1 -10  -2 20131.2 926.094  37
   1  10   3 2430.88 651.565  45
  -1 -10  -3 3184.88 346.158   9
  -1 -10  -3 2636.49 305.181  11
  -1 -10  -3 2518.61 633.614   6
  -1 -10  -3 2764.10 341.356  37
  -1 -10  -3 3005.32 347.634  17
  -1 -10  -4 693.248 175.962  37
  -1 -10  -4 790.073 178.298   9
  -1 -10  -4 889.124 194.128  17
  -1 -10  -4 801.652 167.183  11
   1  10   4 888.056 403.326  45
  -1 -10  -4-5.90674 128.084   6
  -1 -10  -5-61.1281 62.3460  17
  -1 -10  -5 99.1973 66.7203   9
  -1 -10  -5-188.400 99.6371  37
  -1 -10  -5-14.0135 117.637   6
   1  10   5 204.925 209.613  45
  -1 -10  -5 77.3643 63.5265  11
  -1 -10  -6 12516.8 676.828   9
  -1 -10  -6 11736.7 684.435  17
  -1 -10  -6 11305.8 695.083  37
   1  10   6 12014.9 1462.37  45
  -1 -10  -6 10279.6 1312.11   6
  -1 -10  -7 1100.26 217.153  17
  -1 -10  -7 1138.97 210.284   9
  -1 -10  -7 1275.79 237.105  37
   1  10   7 1001.32 431.464  45
  -1 -10  -7 1248.36 452.503   6
  -1 -10  -8 4644.06 429.898  17
   1  10   8 4612.39 360.955  29
  -1 -10  -8 4810.15 459.498  37
  -1 -10  -8 4559.62 403.512   9
  -1 -10  -8 3890.30 848.169   6
   1  10   8 3889.26 866.324  45
  -1 -10  -9 10641.1 687.493  37
  -1 -10  -9 9852.66 620.258  17
  -1 -10  -9 8774.54 1248.65   6
  -1 -10  -9 7506.98 523.651   9
   1  10   9 7639.70 476.808  29
   1  10   9 9835.33 1342.95  45
  -1 -10 -10 26984.8 1028.24  17
  -1 -10 -10 22559.7 900.254   9
   1  10  10 23526.3 849.153  29
  -1 -10 -10 24794.3 2133.21   6
  -1 -10 -10 27764.8 1116.83  37
   1  10  10 27180.0 2280.12  45
  -1 -10 -11 24612.9 1057.61  37
   1  10  11 24430.5 2197.23  45
  -1 -10 -11 20183.8 1937.30   6
   1  10  11 27368.6 925.033  29
  -1 -10 -11 24297.3 976.975  17
  -1 -10 -11 17801.1 793.890   9
  -1 -10 -12 1363.58 224.214   9
  -1 -10 -12 1490.19 251.253  17
  -1 -10 -12 1547.07 262.329  37
   1  10  12 1666.75 241.640  29
  -1 -10 -13-220.359 122.955  37
   1  10  13 30.0094 91.1999  29
  -1 -10 -13-44.3158 65.5549  17
   1  10  13-43.2001 124.168  34
  -1 -10 -13-159.691 78.7044   9
   1  10  14 9101.19 535.131  29
  -1 -10 -14 8975.49 634.912  37
  -1 -10 -14 8217.10 538.571  17
   1  10  14 9858.91 575.860  34
  -1 -10 -15 11921.9 627.569  17
  -1 -10 -15 13302.4 756.808  37
   1  10  15 13552.8 662.165  34
   1  10  15 13094.6 634.316  29
   1  10  16 1733.21 244.117  34
  -1 -10 -16 1577.14 267.179  37
   1  10  16 1989.04 262.250  27
  -1 -10 -16 1347.08 210.527  17
   1  10  16 1605.94 229.015  29
  -1 -10 -17 15294.4 760.390  37
   1  10  17 16467.0 691.563  34
   1  10  17 14505.3 631.595  29
   1  10  17 15810.3 701.810  27
   1  10  18 1848.80 224.300  29
   1  10  18 2149.00 252.972  30
  -1 -10 -18 1785.71 261.211  37
   1  10  18 2112.49 245.826  34
   1  10  18 2029.15 248.967  27
  -1 -10 -19 4842.04 388.619  37
   1  10  19 4732.68 334.203  34
   1  10  19 4372.86 318.292  30
   1  10  19 5260.94 363.908  27
   1  10  19 5180.39 373.617  21
  -1 -10 -20 57.1918 62.3325  37
   1  10  20 42.0432 46.4786  27
   1  10  20 86.0473 68.9787  21
   1  10  20 48.9863 34.6007  30
  -1 -10 -21 74.4850 48.1982  37
   1  10  21 4.76511 45.7402  27
  -1 -10 -22 913.915 121.823  37
  -1 -11  12 3946.24 234.458  11
  -1 -11  11 764.291 125.257  11
  -1 -11  10 307.048 92.5209  11
  -1 -11   9 882.721 160.617  11
  -1 -11   8 531.630 135.464  11
  -1 -11   7 820.304 170.075  11
  -1 -11   6 2174.85 276.705  11
  -1 -11   5 2266.99 317.365   9
  -1 -11   5 1991.61 276.777  11
  -1 -11   4 1429.48 238.278  11
  -1 -11   4 1403.06 240.100   9
  -1 -11   3 2772.98 337.431   9
  -1 -11   3 2735.65 329.395  11
  -1 -11   2 2559.14 320.623  11
  -1 -11   2 2868.81 345.869   9
  -1 -11   1 222.787 111.707   9
  -1 -11   1 12.6618 65.2653  11
  -1 -11   1 31.4920 76.8184  17
  -1 -11   0 16310.3 826.059  17
  -1 -11   0 17383.6 812.476  11
  -1 -11   0 16913.4 813.536   9
  -1 -11  -1 12790.0 691.154  11
  -1 -11  -1 12270.3 714.311  17
  -1 -11  -1 11732.8 679.243   9
  -1 -11  -2 8316.34 604.132  37
  -1 -11  -2 8537.21 569.327   9
  -1 -11  -2 8792.14 572.047  11
  -1 -11  -2 8839.77 599.524  17
  -1 -11  -3 1082.64 213.725   9
  -1 -11  -3 959.430 210.126  17
  -1 -11  -3 696.046 175.196  37
  -1 -11  -3 801.824 180.761  11
  -1 -11  -4 18032.2 797.298  11
  -1 -11  -4 20320.7 866.344   9
   1  11   4 19024.6 1940.05  45
  -1 -11  -4 19925.6 900.085  17
  -1 -11  -4 19280.1 927.917  37
   1  11   5 6243.79 1120.56  45
  -1 -11  -5 7413.55 576.286  37
  -1 -11  -5 6548.60 473.245  11
  -1 -11  -5 8425.98 583.687  17
  -1 -11  -5 8140.33 548.178   9
   1  11   6 1490.14 567.095  45
  -1 -11  -6 1633.03 248.843   9
  -1 -11  -6 2456.91 317.288  17
  -1 -11  -6 2198.68 317.347  37
  -1 -11  -7 8836.44 562.076   9
   1  11   7 10308.9 597.225  27
  -1 -11  -7 10770.8 697.350  37
  -1 -11  -7 11206.1 669.794  17
  -1 -11  -8 2664.72 326.141  17
  -1 -11  -8 2348.15 329.473  37
   1  11   8 1980.45 269.747  27
  -1 -11  -8 2005.87 266.368   9
  -1 -11  -9 9728.82 615.524  17
  -1 -11  -9 7172.52 500.908   9
   1  11   9 8972.26 502.777  29
   1  11   9 11059.3 604.918  34
   1  11   9 8470.22 554.179  27
  -1 -11  -9 9548.77 650.223  37
  -1 -11 -10 17996.4 778.146   9
  -1 -11 -10 18860.3 846.509  17
   1  11  10 20423.6 857.355  27
  -1 -11 -10 18409.0 905.721  37
   1  11  11 7921.46 480.253  29
  -1 -11 -11 7597.13 578.152  37
   1  11  11 8613.33 560.944  27
   1  11  11 8276.97 534.482  34
  -1 -11 -11 7601.98 530.000  17
  -1 -11 -12 9866.39 594.767  17
   1  11  12 11168.1 631.055  27
   1  11  12 11210.8 609.902  34
  -1 -11 -12 10630.0 677.807  37
   1  11  12 10290.7 548.748  29
  -1 -11 -13 15254.1 719.138  17
   1  11  13 17561.2 751.347  34
  -1 -11 -13 16697.8 832.526  37
   1  11  13 17362.4 778.924  27
   1  11  13 16732.3 693.553  29
   1  11  14 1232.19 195.435  29
  -1 -11 -14 935.420 178.831  17
   1  11  14 1198.50 208.599  34
  -1 -11 -14 1282.08 235.995  37
   1  11  14 1415.07 224.854  27
   1  11  15 1466.43 223.571  34
   1  11  15 1425.50 203.943  29
  -1 -11 -15 1439.80 241.409  37
   1  11  15 1787.36 247.605  27
  -1 -11 -15 1111.29 182.412  17
  -1 -11 -16 10049.1 596.375  37
   1  11  16 10629.8 515.541  35
   1  11  16 9873.82 502.899  29
   1  11  16 10508.6 573.346  30
   1  11  16 10538.4 539.792  34
   1  11  16 10867.1 570.665  27
   1  11  17 398.761 123.414  30
   1  11  17 190.562 63.9939  35
   1  11  17 237.069 95.5622  27
   1  11  17 246.515 96.1295  34
  -1 -11 -17 265.313 103.750  37
  -1 -11 -18 250.990 95.4108  37
   1  11  18 252.603 97.1082  34
   1  11  18 295.719 83.8423  21
   1  11  18 168.071 79.1704  30
   1  11  18 341.485 113.061  27
   1  11  19 1817.90 198.541  27
  -1 -11 -19 1845.87 215.078  37
   1  11  19 1608.80 179.296  34
   1  11  19 1113.60 149.494  30
   1  11  19 859.597 117.297  21
  -1 -11 -20 918.347 138.913  37
   1  11  20 1003.00 132.176  27
  -1 -11 -21 2920.28 204.931  37
   1  11  21 2515.77 170.849  27
  -1 -12  10-41.0865 32.8195  11
  -1 -12   9 682.753 111.517  11
  -1 -12   8 951.133 144.876  11
  -1 -12   7 25.6432 46.1749  11
  -1 -12   6 8091.91 467.717  11
  -1 -12   5 8874.13 507.589  11
  -1 -12   4 44.1495 54.8474   9
  -1 -12   4 17.7605 58.5183  11
  -1 -12   3 1325.76 213.138  11
  -1 -12   3 1046.67 196.269   9
  -1 -12   2 3218.31 333.847   9
  -1 -12   2 3104.30 330.254  11
  -1 -12   1 1616.62 241.111  11
  -1 -12   1 1614.48 242.173   9
  -1 -12   0-26.2564 65.4392   9
  -1 -12   0 7.99676 69.2152  11
  -1 -12  -1 4811.19 431.641  17
  -1 -12  -1 4641.17 402.307  11
  -1 -12  -1 4796.15 414.491   9
  -1 -12  -2 6333.13 494.943  17
  -1 -12  -2 6314.51 470.191   9
  -1 -12  -2 6242.38 460.149  11
  -1 -12  -3 263.877 130.336  17
  -1 -12  -3 218.284 99.4810  11
  -1 -12  -3 273.172 107.792   9
  -1 -12  -4 278.777 109.427  11
  -1 -12  -4 346.839 124.131   9
  -1 -12  -4 313.871 138.087  37
  -1 -12  -4 392.387 127.278  17
  -1 -12  -5 20621.5 831.478   9
   1  12   5 19129.9 820.029  30
  -1 -12  -5 19825.9 861.461  17
  -1 -12  -5 20232.4 920.299  37
  -1 -12  -6 2998.21 335.505  17
  -1 -12  -6 3015.83 351.008  37
  -1 -12  -6 2960.81 313.878   9
  -1 -12  -7 540.780 144.611   9
   1  12   7 357.604 119.711  34
  -1 -12  -7 438.937 139.187  17
  -1 -12  -7 382.582 139.884  37
  -1 -12  -8 2555.87 332.230  37
   1  12   8 2662.05 278.644  34
  -1 -12  -8 2648.68 310.970  17
   1  12   8 1821.84 231.907  27
  -1 -12  -8 2471.76 275.448   9
  -1 -12  -9 1298.98 244.117  37
  -1 -12  -9 1522.18 215.136   9
   1  12   9 1512.01 223.227  27
   1  12   9 1565.02 223.618  34
  -1 -12  -9 1351.94 220.563  17
  -1 -12 -10 310.357 97.6622   9
  -1 -12 -10 228.417 132.721  37
   1  12  10 281.587 93.4154  27
   1  12  10 347.938 117.389  34
  -1 -12 -10 299.048 115.729  17
  -1 -12 -11 3828.15 352.188  17
   1  12  11 4180.27 361.100  27
   1  12  11 3976.71 346.405  34
  -1 -12 -11 3932.52 397.811  37
   1  12  12 11370.4 571.485  34
   1  12  12 11236.5 587.604  27
  -1 -12 -12 11101.4 648.521  37
  -1 -12 -12 10256.5 557.165  17
  -1 -12 -13 3754.29 326.765  17
  -1 -12 -13 4552.66 409.653  37
   1  12  13 4202.42 358.360  27
   1  12  13 5006.84 379.328  34
   1  12  14 13602.7 600.512  34
   1  12  14 14250.0 666.509  30
   1  12  14 14367.3 637.372  27
  -1 -12 -14 14114.9 689.558  37
   1  12  15-16.7749 79.0260  30
  -1 -12 -15 19.3709 26.1591  17
  -1 -12 -15 8.22761 61.7309  37
   1  12  15-23.0401 61.3675  35
   1  12  15 42.4416 63.7478  27
   1  12  15 55.5569 68.4519  34
   1  12  16 5542.47 367.674  27
  -1 -12 -16 5573.30 394.686  37
   1  12  16 5546.35 336.062  35
   1  12  16 5219.23 367.911  30
   1  12  16 5207.98 345.580  34
   1  12  17 1809.53 201.345  27
   1  12  17 1309.87 175.167  30
  -1 -12 -17 1627.60 200.977  37
   1  12  17 1663.11 192.040  34
   1  12  18 2818.99 226.471  27
  -1 -12 -18 2643.92 236.882  37
   1  12  19 675.633 104.483  27
  -1 -12 -19 605.095 105.422  37
  -1 -13   7 2192.53 174.154  11
  -1 -13   6 270.429 74.8845  11
  -1 -13   5 3347.86 256.246  11
  -1 -13   4 86.1284 57.8114  11
  -1 -13   3 2128.79 226.961  11
  -1 -13   2 20.0021 54.9417  11
  -1 -13   1 11693.1 562.010   9
  -1 -13   1 10882.0 539.388  11
  -1 -13   0 229.852 106.074   9
  -1 -13   0 196.745 86.4291  11
  -1 -13  -1-65.1600 63.7521   9
  -1 -13  -1-11.0473 55.6077  11
  -1 -13  -2 28.1484 56.7930  11
   1  13   2 73.0259 68.2668  35
  -1 -13  -2 22.9114 55.1658   9
  -1 -13  -3 1644.50 215.680  11
  -1 -13  -3 1512.19 214.555   9
  -1 -13  -3 1800.12 246.361  17
  -1 -13  -4 7657.23 490.772  17
  -1 -13  -4 7391.04 450.907   9
  -1 -13  -4 6073.79 396.913  11
  -1 -13  -5 1037.75 160.551  11
  -1 -13  -5 1340.34 209.806  17
  -1 -13  -5 1436.10 198.134   9
  -1 -13  -6 13108.8 584.897   9
  -1 -13  -6 13437.3 640.401  17
  -1 -13  -7 35406.8 1024.38  17
   1  13   7 29555.1 921.868  30
  -1 -13  -7 35948.5 1111.46  37
  -1 -13  -7 29518.1 852.868   9
  -1 -13  -8 440.154 107.218   9
  -1 -13  -8 464.584 125.194  17
   1  13   8 590.578 149.589  30
  -1 -13  -8 519.848 143.199  37
  -1 -13  -9 3047.01 320.314  37
   1  13   9 2890.40 308.126  30
  -1 -13  -9 3037.65 293.015  17
   1  13   9 2655.23 242.846  34
  -1 -13 -10 122.830 74.8310  37
  -1 -13 -10 155.666 77.4800  17
   1  13  10 103.783 67.2072  34
   1  13  10 219.860 78.7317  27
   1  13  10 84.4735 79.1405  30
  -1 -13 -11 8432.05 509.911  37
   1  13  11 6972.08 401.162  27
  -1 -13 -11 6922.98 409.769  17
   1  13  11 6910.98 394.051  34
   1  13  11 7292.80 475.447  30
  -1 -13 -12 770.906 133.269  17
   1  13  12 872.252 167.677  30
   1  13  12 802.896 145.712  34
   1  13  12 752.363 129.824  27
  -1 -13 -12 1011.02 180.592  37
   1  13  13 4045.11 298.517  27
   1  13  13 3850.01 320.534  30
   1  13  13 4612.06 333.377  35
  -1 -13 -13 4348.76 344.630  37
   1  13  13 4343.93 302.472  34
  -1 -13 -14 2248.11 240.200  37
   1  13  14 1930.93 220.456  30
   1  13  14 2148.26 209.194  34
   1  13  14 2221.96 214.368  27
   1  13  14 2254.90 219.412  35
  -1 -13 -15 69.8325 58.5265  37
   1  13  15-19.2478 49.7069  34
   1  13  15-31.6119 51.8640  35
   1  13  15 43.0636 55.3156  30
   1  13  15 44.3252 54.8895  27
   1  13  16 966.155 135.532  30
  -1 -13 -16 1210.70 157.574  37
   1  13  16 1169.46 140.450  27
   1  13  16 989.510 121.929  35
   1  13  17 1668.65 150.432  27
  -1 -13 -17 1806.39 169.857  37
  -1 -14   3 6653.11 286.924  11
  -1 -14   2 1662.19 154.729  11
   1  14  -1 1659.32 168.592  32
  -1 -14   1 1676.63 163.879  11
  -1 -14   0-77.3485 48.1833  11
  -1 -14  -1 165.076 62.0237  11
  -1 -14  -2 235.389 68.1833   9
  -1 -14  -2 141.934 57.1355  11
   1  14   3 4252.20 291.336  33
  -1 -14  -3 3462.21 244.372   9
   1  14   4 1151.96 152.119  35
  -1 -14  -4 1044.30 134.985   9
  -1 -14  -5 5389.77 296.259   9
   1  14   5 7138.12 380.298  35
   1  14   6-41.6306 73.1206  35
  -1 -14  -7 2722.63 235.856  17
   1  14   7 3211.46 268.856  35
  -1 -14  -8 4239.63 287.924  17
   1  14   8 5514.12 352.937  35
  -1 -14  -9 8.89216 37.8518  17
   1  14   9 46.4176 46.7195  30
   1  14   9 32.1222 56.9451  35
   1  14  10 19030.7 627.829  35
   1  14  10 10469.9 442.909  30
   1  14  11 65.7069 53.6091  30
   1  14  11 49.8632 70.3446  35
   1  14  12 118.837 44.9340  30
   1  14  12 89.8446 63.0139  35
   1  14  13 1707.35 166.877  35
   1  14  13 752.725 114.502  30
   1  14  14 157.045 47.1885  30
   1  14  14 235.806 63.2074  35
   2 -13 -11-4.11428 26.4955  17
  -2  13  11 41.1646 40.7678  33
  -2  13  10 3452.38 244.754  33
  -2  13  10 3568.18 244.542  35
   2 -13 -10 3426.46 237.096  17
  -2  13   9 616.626 110.130  35
  -2  13   9 670.169 118.019  33
   2 -13  -9 599.324 109.684  17
  -2  13   9 613.561 98.8469  32
   2 -13  -8 119.812 59.8177  17
  -2  13   8-32.5687 49.2015  32
  -2  13   8 34.9222 49.9513  35
  -2  13   8 1.47492 54.6106  33
   2 -13  -7 1047.29 147.182  17
  -2  13   7 1067.12 151.545  32
  -2  13   7 1011.01 144.958  35
  -2  13   7 1181.82 163.911  33
  -2  13   6 127.555 64.1212  33
  -2  13   6 84.8935 56.5275  35
   2 -13  -6 71.0369 43.8726  11
   2 -13  -6 134.670 62.1697  17
  -2  13   6 152.230 83.0133  32
  -2  13   5 458.591 113.065  33
   2 -13  -5 384.952 92.9585  17
   2 -13  -5 322.678 83.3322  11
  -2  13   5 441.883 107.642  32
  -2  13   4 11336.1 506.854  32
  -2  13   4 10828.4 469.358  33
   2 -13  -4 10206.0 450.420  17
  -2  13   3 90.9685 53.3241  33
   2 -13  -3 59.2325 51.4602  11
  -2  13   3 158.646 81.3485  32
  -2  13   2 260.701 74.3904  33
  -2  13   2 283.381 91.6082  32
   2 -13  -2 294.686 74.0380  11
  -2  13   1 3382.17 261.740  32
   2 -13  -1 2770.56 219.472  11
   2 -13   0 2773.86 212.235  11
  -2  13   0 3330.43 247.969  32
  -2  13   0 3289.48 247.400  28
   2 -13   1 115.896 48.2093  11
  -2  13  -1 123.972 55.1689  28
  -2  13  -2 528.116 92.1410  31
   2 -13   2 461.632 77.3933  11
  -2  12  15 3238.25 222.914  30
   2 -12 -15 3159.73 212.902  17
   2 -12 -14 490.827 100.202  17
  -2  12  14 450.790 91.5709  35
  -2  12  14 267.739 59.4246  33
  -2  12  14 454.719 94.4260  30
  -2  12  13 299.040 88.1955  30
  -2  12  13 186.818 71.2071  33
   2 -12 -13 193.569 73.5114  17
  -2  12  13 243.794 90.4000  35
   2 -12 -12 483.827 113.908  17
  -2  12  12 362.616 99.5618  30
  -2  12  12 552.717 124.628  33
  -2  12  12 395.715 106.629  35
   2 -12 -11 223.271 92.5673  17
  -2  12  11 238.595 94.4379  30
  -2  12  11 136.700 75.6606  33
  -2  12  11 164.230 73.4775  35
  -2  12  11 26.7252 29.7793  32
   2 -12 -10 527.223 127.415  17
  -2  12  10 629.409 134.794  30
  -2  12  10 628.368 127.461  32
  -2  12  10 517.598 134.274  35
  -2  12  10 495.770 121.297  33
  -2  12   9 1105.54 175.351  32
  -2  12   9 1239.82 198.785  33
   2 -12  -9 1115.87 185.383  17
  -2  12   9 1124.45 181.373  35
  -2  12   9 1008.42 169.692  30
   2 -12  -9 788.067 128.271  11
  -2  12   8 3399.67 314.035  35
  -2  12   8 3232.88 293.041  30
   2 -12  -8 3424.65 316.179  17
   2 -12  -8 2688.77 247.726  11
  -2  12   8 3685.69 337.096  33
   2 -12  -7 1894.66 237.369  17
  -2  12   7 1784.18 231.003  35
  -2  12   7 1165.59 177.624  30
   2 -12  -7 1389.89 185.967  11
  -2  12   7 2091.41 263.235  33
  -2  12   6 200.550 57.6386  30
  -2  12   6 86.4824 79.1529  33
   2 -12  -6 153.347 68.3410  15
   2 -12  -6 21.0767 72.6479  17
  -2  12   6 160.449 85.1142  35
   2 -12  -6 94.6198 70.4078  11
   2 -12  -5 1398.85 211.152  17
   2 -12  -5 1055.48 155.533  15
  -2  12   5 1324.50 213.907  33
  -2  12   5 1189.49 189.316  35
   2 -12  -5 1236.77 189.625  11
   2 -12  -4 3685.43 280.118  15
   2 -12  -4 4085.89 350.841  17
   2 -12  -4 4207.44 344.169  11
  -2  12   4 4840.38 397.416  33
  -2  12   4 3965.39 327.478  35
  -2  12   3 316.003 98.9971  35
   2 -12  -3 257.503 91.9574  15
   2 -12  -3 201.889 98.5443  17
  -2  12   3 342.108 118.869  33
   2 -12  -3 195.721 86.6869  11
  -2  12   2 2529.79 240.968  35
  -2  12   2 3208.86 312.754  33
  -2  12   2 3561.75 347.639  32
   2 -12  -2 3220.75 308.381  17
   2 -12  -2 3110.55 293.783  11
   2 -12  -2 2903.96 249.484  15
  -2  12   1 2292.28 282.497  32
   2 -12  -1 1930.60 208.730  15
   2 -12  -1 2444.73 270.163  17
   2 -12  -1 1970.75 232.433  11
  -2  12   1 2070.96 241.445  33
  -2  12   0 2467.62 247.971  33
  -2  12   0 3162.81 314.623  32
   2 -12   0 2586.92 262.103  11
  -2  12  -1 601.017 116.248  33
   2 -12   1 848.406 151.997  11
  -2  12  -1 1077.70 180.915  32
   2 -12   2 440.713 110.963  11
  -2  12  -2 593.291 142.008  32
   2 -12   3 1726.80 193.688  11
  -2  12  -3 1705.36 194.393  32
  -2  12  -3 1927.09 215.570  28
  -2  12  -4 157.970 59.3504  32
   2 -12   4 59.1460 47.3253  11
  -2  12  -4 87.2194 54.5691  28
  -2  12  -5 16.1277 51.2424  31
  -2  12  -5 65.4030 45.0760  28
   2 -12   5 14.1737 36.4650  11
  -2  12  -6 6560.55 329.700  31
   2 -12   6 5209.88 262.562  11
   2 -11 -17 746.064 111.631  17
  -2  11  17 945.766 129.541  27
  -2  11  17 648.458 107.032  30
   2 -11 -16 910.327 128.789  37
  -2  11  16 1387.73 172.014  27
   2 -11 -16 1442.38 176.175  17
  -2  11  16 1423.08 169.445  30
  -2  11  15 2155.52 215.075  35
  -2  11  15 2220.86 232.986  30
   2 -11 -15 2215.23 233.292  17
   2 -11 -15 1740.74 193.807  37
  -2  11  15 2324.66 234.615  27
  -2  11  14 86.7261 61.3891  30
   2 -11 -14 67.8233 72.2945  17
  -2  11  14 84.3898 57.0764  27
  -2  11  14 38.7815 56.1579  33
  -2  11  14 89.3588 59.8212  35
   2 -11 -14 119.688 69.0309  37
   2 -11 -13 924.888 167.321  17
  -2  11  13 821.009 154.338  27
   2 -11 -13 913.255 171.046  37
  -2  11  13 1031.43 169.124  33
  -2  11  13 885.640 166.878  35
  -2  11  13 914.843 174.812  30
   2 -11 -12-19.3806 62.5841  17
  -2  11  12-26.6958 92.3937  30
  -2  11  12-14.7418 78.5933  35
  -2  11  12 5.28144 86.7500  27
   2 -11 -12-97.8644 67.3806  37
   2 -11 -11 2729.28 304.725  17
  -2  11  11 2708.82 303.166  30
  -2  11  11 2825.93 295.305  27
   2 -11 -11 2758.29 297.730  37
  -2  11  11 3001.19 307.987  35
   2 -11 -10 22.7443 70.6849  17
  -2  11  10-15.5070 106.071  30
   2 -11 -10 191.147 93.7702  37
  -2  11  10 48.0204 82.6334  27
  -2  11  10 27.4723 81.3171  35
  -2  11   9 203.404 118.694  30
   2 -11  -9 221.648 107.047  17
  -2  11   9 231.952 106.158  27
   2 -11  -9 330.291 124.250  37
  -2  11   9 253.950 120.824  35
   2 -11  -8-9.26551 62.0409  37
  -2  11   8 129.686 97.9221  35
  -2  11   8 84.8783 74.2621  30
  -2  11   8 115.223 81.0881  27
   2 -11  -8 32.5557 71.8914  17
   2 -11  -7 871.192 180.947  37
   2 -11  -7 879.961 196.210  17
  -2  11   7 774.431 160.575  27
  -2  11   7 1013.76 203.258  30
  -2  11   7 817.890 185.792  35
   2 -11  -6 8273.71 562.533  17
  -2  11   6 7701.65 523.755  35
  -2  11   6 7637.11 520.829  30
   2 -11  -6 7718.42 465.713  15
   2 -11  -5 33.7303 63.0989  15
   2 -11  -5 111.069 104.880  17
  -2  11   5 174.822 101.826  30
  -2  11   5 133.248 105.348  35
   2 -11  -4 4143.96 401.951  17
   2 -11  -4 3778.24 335.609  15
   2 -11  -4 3938.34 382.159  11
  -2  11   4 3961.01 374.232  35
   2 -11  -3 149.644 98.4266  17
  -2  11   3 153.408 110.246  35
   2 -11  -3 108.599 85.3924  15
  -2  11   3 150.603 105.051  33
   2 -11  -3 175.462 106.471  11
   2 -11  -2 1339.60 231.651  17
   2 -11  -2 1355.25 205.600  15
  -2  11   2 1287.89 209.977  35
   2 -11  -2 1495.22 244.079  11
  -2  11   2 1155.42 215.247  33
   2 -11  -1 4694.57 417.303  17
   2 -11  -1 4606.99 369.159  15
   2 -11  -1 4484.14 401.076  11
  -2  11   1 4552.50 419.405  33
  -2  11   1 4026.68 346.764  35
   2 -11   0 163.580 93.7407  11
   2 -11   0 222.674 96.4155  15
  -2  11   0 253.719 115.108  33
   2 -11   0 167.250 101.058  17
   2 -11   1 249.427 105.221  17
   2 -11   1 309.050 101.514  11
   2 -11   1 299.618 104.349  15
  -2  11  -1 344.145 126.842  33
  -2  11  -2 981.659 198.696  32
   2 -11   2 1033.28 175.200  15
   2 -11   2 1073.71 187.656  11
  -2  11  -2 977.556 175.081  33
  -2  11  -3 3035.63 326.884  32
   2 -11   3 2899.64 304.512  11
  -2  11  -4 1415.04 219.945  32
   2 -11   4 1371.86 202.283  11
  -2  11  -5 2890.64 291.666  28
   2 -11   5 2526.02 263.190  11
  -2  11  -6 970.333 142.507  32
  -2  11  -6 1300.66 184.716  28
   2 -11   6 1149.17 169.128  11
  -2  11  -7 222.792 74.5635  28
  -2  11  -7 296.873 107.192  31
   2 -11   7 208.193 75.0736  11
  -2  11  -8 5187.98 330.938  31
   2 -11   8 4274.48 267.408  11
  -2  11  -9 1120.05 139.980  31
   2 -11   9 747.867 96.4111  11
   2 -10 -19 703.374 107.466  17
  -2  10  19 922.692 121.346  27
   2 -10 -18 56.7091 54.2100  17
  -2  10  18-73.0993 59.2946  27
   2 -10 -18-79.7915 45.1550  37
  -2  10  18-1.07443 56.6911  30
   2 -10 -17 66.6643 69.6594  17
   2 -10 -17 2.89463 39.2665  37
  -2  10  17 50.4497 57.6610  30
  -2  10  17 42.8873 65.7332  27
  -2  10  16 793.874 152.362  27
   2 -10 -16 905.287 165.275  17
  -2  10  16 925.989 166.112  30
   2 -10 -16 775.663 146.955  37
  -2  10  16 675.299 126.877  35
  -2  10  15 2345.68 270.131  27
  -2  10  15 2892.02 300.108  30
  -2  10  15 2411.84 250.993  35
   2 -10 -15 2537.20 272.330  37
   2 -10 -15 2518.97 285.995  17
  -2  10  14 941.910 183.039  30
  -2  10  14 757.275 161.556  27
  -2  10  14 793.729 164.653  35
   2 -10 -14 883.748 178.059  37
   2 -10 -14 587.723 159.796  17
   2 -10 -13 288.721 105.656  17
  -2  10  13 357.012 142.769  30
   2 -10 -13 322.153 116.079  37
  -2  10  13 466.950 143.161  27
  -2  10  13 495.185 145.311  35
  -2  10  12 80.2477 84.2279  27
   2 -10 -12 360.619 144.696  17
  -2  10  12 152.498 104.673  35
   2 -10 -12 66.8500 76.2939  37
  -2  10  12 249.238 117.251  30
  -2  10  11-7.73633 100.261  35
   2 -10 -11 54.6867 73.9753  17
  -2  10  11 29.2049 109.754  30
   2 -10 -11-9.62807 65.1688  37
  -2  10  11-6.57393 78.2630  27
  -2  10  10-69.1249 113.072  35
  -2  10  10 45.7959 94.9294  27
   2 -10 -10-96.3563 91.2372  17
  -2  10  10 70.8804 93.6506  30
   2 -10 -10 209.925 113.352  37
  -2  10   9 255.057 130.107  30
   2 -10  -9 252.607 128.586  17
  -2  10   9 338.580 129.011  35
   2 -10  -9 276.328 129.571  37
  -2  10   9 158.524 106.691  27
   2 -10  -8 203.576 120.674  17
  -2  10   8 350.242 135.589  27
  -2  10   8 261.516 137.273  30
   2 -10  -8 198.021 102.659  37
  -2  10   8 305.112 133.398  35
  -2  10   7 14.5730 88.9597  35
   2 -10  -7 55.1242 69.4158  37
  -2  10   7 52.6836 100.589  30
   2 -10  -7 38.1862 86.0555  17
  -2  10   7 54.7959 78.7418  27
   2 -10  -6 6211.42 506.770  37
   2 -10  -6 6075.68 513.395  17
  -2  10   6 5722.79 452.847  27
  -2  10   6 6555.16 525.652  30
  -2  10   6 5917.78 483.890  35
  -2  10   5 2290.65 306.108  35
   2 -10  -5 2396.28 309.618  37
  -2  10   5 2422.44 316.214  30
   2 -10  -5 2057.51 303.891  17
  -2  10   5 1510.96 230.855  27
   2 -10  -4 7064.14 549.537  17
   2 -10  -4 7314.28 544.462  37
  -2  10   4 5335.33 453.038  30
  -2  10   4 6775.23 511.961  35
  -2  10   3-34.5583 62.9070  30
   2 -10  -3 17.9142 83.0823  17
  -2  10   3 61.1409 108.251  35
   2 -10  -3 11.2022 73.5589  15
   2 -10  -2 8234.13 537.162  15
   2 -10  -2 8320.36 595.266  17
  -2  10   2 8320.75 554.290  35
   2 -10  -1 5636.89 488.230  17
   2 -10  -1 5600.93 444.207  15
  -2  10   1 5158.27 425.129  35
   2 -10   0 2062.15 267.491  15
   2 -10   0 2117.36 300.129  17
   2 -10   0 2029.14 299.254  11
  -2  10   0 1338.21 218.491  35
  -2  10   0 2415.13 322.744  33
   2 -10   1 411.765 133.919  17
   2 -10   1 317.813 120.524  15
  -2  10  -1 152.528 109.343  33
   2 -10   1 358.161 130.653  11
   2 -10   2 7533.27 540.066  11
   2 -10   2 7370.12 546.415  17
  -2  10  -2 7696.10 537.390  33
   2 -10   2 7516.33 507.485  15
   2 -10   3 4925.38 337.753  24
   2 -10   3 6375.75 501.526  17
  -2  10  -3 6040.99 457.174  33
   2 -10   3 6350.94 482.027  11
   2 -10   3 6103.34 452.093  15
   2 -10   4-30.5826 74.8695  15
  -2  10  -4 25.9953 103.883  32
   2 -10   4 116.557 68.1056  24
   2 -10   4 35.7222 98.2941  11
  -2  10  -5 11998.0 657.540  32
   2 -10   5 11048.5 612.539  11
  -2  10  -6 9270.21 546.982  32
   2 -10   6 8293.71 431.350  24
   2 -10   6 8815.59 531.194  11
  -2  10  -7 6864.18 464.231  28
   2 -10   7 6386.65 436.148  11
   2 -10   7 6010.89 355.656  24
  -2  10  -7 5545.14 384.717  32
  -2  10  -8 9962.48 511.218  28
   2 -10   8 10651.6 455.680  24
   2 -10   8 11573.0 547.631  11
  -2  10  -9 4002.64 335.302  31
  -2  10  -9 3144.10 256.311  28
   2 -10   9 3926.52 298.011  11
   2 -10  10 1654.21 173.611  11
  -2  10 -10 2201.64 227.383  31
   2 -10  11 2408.93 170.355  11
  -2  10 -11 2502.34 218.281  26
  -2  10 -12 2030.95 177.360  36
   2  -9 -20 261.607 75.1072  17
   2  -9 -20 194.611 54.9955  37
  -2   9  20 278.552 75.4301  27
   2  -9 -19 479.865 111.354  17
   2  -9 -19 530.937 108.255  37
  -2   9  19 584.246 118.281  27
  -2   9  19 244.358 64.8762  30
   2  -9 -18 1466.16 196.769  37
  -2   9  18 1556.33 196.320  27
  -2   9  18 1554.55 191.768  30
   2  -9 -18 1328.27 200.748  17
  -2   9  17-17.7688 74.9315  30
   2  -9 -17 21.4232 61.7992  17
  -2   9  17-27.0088 69.8472  27
   2  -9 -17-9.85069 67.9984  37
   2  -9 -16 973.071 185.696  37
   2  -9 -16 853.888 187.491  17
  -2   9  16 651.978 134.497  35
  -2   9  16 1099.09 191.621  30
  -2   9  16 869.095 180.318  27
  -2   9  15 7374.13 463.135  35
   2  -9 -15 7648.04 523.255  37
  -2   9  15 8441.94 542.866  30
  -2   9  15 7801.42 514.525  27
   2  -9 -15 8140.25 555.048  17
   2  -9 -14 8021.26 567.681  17
   2  -9 -14 7857.70 543.314  37
  -2   9  14 8239.06 550.744  30
  -2   9  14 8005.73 533.105  27
  -2   9  14 8326.65 513.454  35
   2  -9 -13 483.727 147.219  37
  -2   9  13 534.619 148.020  35
  -2   9  13 576.906 165.039  27
  -2   9  13 484.784 159.852  30
   2  -9 -13 462.113 154.259  17
  -2   9  13 273.837 120.161  34
   2  -9 -12 71.9606 84.6072  37
   2  -9 -12 165.946 127.784  17
  -2   9  12 50.0436 92.5706  30
  -2   9  12 116.895 111.191  27
  -2   9  12 124.783 106.652  34
  -2   9  12 50.4164 76.4461  35
   2  -9 -11 5934.42 498.045  37
  -2   9  11 5273.80 461.160  27
  -2   9  11 5266.72 454.451  35
  -2   9  11 5697.12 492.607  30
   2  -9 -11 5116.13 480.008  17
  -2   9  11 5121.79 425.833  34
   2  -9 -10 1524.05 268.903  37
  -2   9  10 1487.37 261.214  35
  -2   9  10 1567.60 269.728  30
  -2   9  10 1235.90 213.560  34
  -2   9  10 1170.21 230.202  27
   2  -9 -10 1475.60 259.121  17
  -2   9   9 5491.10 471.180  27
  -2   9   9 4885.81 409.510  34
  -2   9   9 5608.43 472.892  35
  -2   9   9 5197.68 478.832  30
   2  -9  -9 5556.21 495.265  17
  -2   9   9 3620.04 831.822  45
   2  -9  -9 5470.43 481.714  37
   2  -9  -8 558.818 165.136  17
  -2   9   8 675.024 196.356  35
  -2   9   8 553.656 176.290  30
   2  -9  -8 347.145 271.241   6
  -2   9   8 423.132 141.836  27
   2  -9  -8 598.464 164.081  37
  -2   9   8 59.6912 70.1339  34
  -2   9   8 456.189 294.804  45
   2  -9  -7 4152.77 427.678  17
  -2   9   7 4124.29 408.126  35
   2  -9  -7 4141.52 420.768  37
  -2   9   7 2448.82 668.619  45
  -2   9   7 3842.25 416.272  30
  -2   9   7 3838.91 390.410  27
   2  -9  -7 2486.39 745.698   6
  -2   9   7 3264.01 327.688  34
   2  -9  -6 9002.38 622.614  17
  -2   9   6 9119.00 625.807  30
   2  -9  -6 9198.33 623.772  37
  -2   9   6 6767.58 505.776  27
   2  -9  -6 7640.21 1179.36   6
  -2   9   6 6884.04 1118.87  45
   2  -9  -5 2381.85 664.142   6
   2  -9  -5 2555.49 336.339  17
  -2   9   5 2549.06 333.718  30
  -2   9   5 1748.46 567.913  45
  -2   9   5 1582.39 247.870  27
   2  -9  -5 2792.97 346.900  37
  -2   9   5 2509.98 324.006  35
  -2   9   4 495.368 301.648  45
   2  -9  -4 146.671 231.395   6
   2  -9  -4 696.410 179.851  17
  -2   9   4 741.421 167.941  35
  -2   9   4 590.272 146.197  27
   2  -9  -4 799.701 184.387  37
  -2   9   4 698.826 163.336  30
  -2   9   3 176.920 102.488  35
   2  -9  -3 29.6568 80.2594  37
   2  -9  -3-11.8458 102.685  17
  -2   9   3 78.6498 67.6152  30
  -2   9   3-188.271 202.386  45
   2  -9  -2 71.6016 68.9417  17
  -2   9   2-120.483 173.584  45
  -2   9   2-1.83023 34.5030  30
   2  -9  -2 140.065 88.4797  37
  -2   9   2 121.841 97.7469  35
   2  -9  -1 12060.5 713.590  17
  -2   9   1 9927.91 1350.83  45
   2  -9  -1 9981.05 1345.70   6
  -2   9   1 8611.20 556.743  35
  -2   9   0 14533.8 1636.49  45
   2  -9   0 15532.6 810.883  17
   2  -9   0 15961.5 755.319  15
  -2   9   0 12063.8 656.071  35
   2  -9   0 11924.0 1495.55   6
   2  -9   1 2371.03 662.499   6
   2  -9   1 2414.68 321.269  17
   2  -9   1 2371.69 295.097   9
  -2   9  -1 2470.10 292.438  35
   2  -9   1 2740.95 317.825  15
  -2   9  -1 1649.20 557.811  45
   2  -9   2 5288.87 464.355  11
  -2   9  -2 4382.69 422.208  33
  -2   9  -2 4308.31 999.298  45
   2  -9   2 5440.70 481.419  17
   2  -9   2 5379.49 442.954  15
   2  -9   2 4947.17 359.054  24
   2  -9   3 39.5662 85.7766  15
  -2   9  -3 102.663 84.5772  33
   2  -9   3 7.57605 76.5662  11
   2  -9   3 69.0460 82.8457  24
   2  -9   3 72.6833 80.3307  17
  -2   9  -4 3481.46 362.222  33
   2  -9   4 4801.82 420.518  15
   2  -9   4 5074.91 447.740  11
   2  -9   4 5219.54 475.552  17
   2  -9   4 4600.47 357.824  24
   2  -9   5 423.533 111.548  24
   2  -9   5 397.115 118.710  15
   2  -9   5 331.630 123.372  11
  -2   9  -5 382.598 150.918  32
   2  -9   6 7910.84 464.470  24
   2  -9   6 8080.70 553.405  11
  -2   9  -6 8417.24 574.516  32
  -2   9  -7 377.721 122.777  32
   2  -9   7 356.493 118.986  24
   2  -9   7 456.052 140.663  11
  -2   9  -8 731.032 164.051  28
   2  -9   8 814.391 145.557  24
   2  -9   8 801.182 172.656  11
   2  -9   9 441.306 112.754  11
  -2   9  -9 484.851 136.392  28
   2  -9   9 424.901 115.942  24
  -2   9 -10 8967.83 542.845  31
  -2   9 -10 7670.90 440.150  28
   2  -9  10 8145.78 431.458  24
   2  -9  10 8264.87 467.546  11
   2  -9  11 468.307 105.816  24
  -2   9 -11 578.565 133.954  31
   2  -9  11 473.396 108.896  11
  -2   9 -12 916.808 149.288  31
  -2   9 -12 826.549 153.427  26
   2  -9  12 707.693 108.995  11
  -2   9 -13 521.350 104.873  26
  -2   9 -13 798.410 115.924  31
  -2   9 -14 2215.29 185.833  36
   2  -8 -21 370.815 78.0442  37
   2  -8 -21 242.487 74.8067  17
  -2   8  21 444.821 84.1947  21
   2  -8 -20 544.461 115.118  37
  -2   8  20 479.612 101.460  27
  -2   8  20 561.729 114.526  21
   2  -8 -19-23.5579 50.5445  37
  -2   8  19 47.4894 67.4187  27
  -2   8  19 8.73072 39.2673  21
  -2   8  19-17.4654 30.4842  30
  -2   8  18 416.159 107.273  30
  -2   8  18 404.988 115.254  21
   2  -8 -18 376.598 118.641  37
  -2   8  18 300.589 114.648  27
   2  -8 -17 10.6351 45.9162  19
  -2   8  17-4.01620 60.7116  30
  -2   8  17-48.5282 70.7800  27
  -2   8  17 72.6314 75.3642  21
   2  -8 -17 120.783 88.3249  37
   2  -8 -16 1723.00 227.431  19
  -2   8  16 1888.70 261.685  27
  -2   8  16 2131.00 271.869  30
  -2   8  16 1803.40 250.036  21
   2  -8 -16 2172.55 290.143  37
  -2   8  16 1651.61 215.672  35
  -2   8  15 2021.23 265.084  21
   2  -8 -15 3031.74 349.722  37
  -2   8  15 2933.19 330.523  30
  -2   8  15 2847.71 326.829  27
   2  -8 -15 2465.05 276.604  19
  -2   8  15 2802.24 299.701  35
  -2   8  14 4440.25 399.125  34
   2  -8 -14 4162.32 372.274  19
  -2   8  14 4790.28 432.783  30
  -2   8  14 4513.95 418.552  27
  -2   8  14 4555.97 392.716  35
   2  -8 -14 4388.58 428.870  37
   2  -8 -13 2509.83 291.792  19
  -2   8  13 2560.77 331.372  30
   2  -8 -13 2413.64 327.575  37
  -2   8  13 2381.11 314.852  27
  -2   8  13 2777.11 313.847  35
  -2   8  13 2227.44 288.188  34
  -2   8  12 120.244 97.2979  30
   2  -8 -12 69.3911 85.7389  19
   2  -8 -12 127.642 93.6729  37
  -2   8  12 187.737 229.304  45
  -2   8  12 111.031 94.1755  27
  -2   8  12 132.624 98.0766  34
  -2   8  12 89.7654 78.5426  35
   2  -8 -11-528.803 325.875   6
   2  -8 -11 163.730 85.5161  19
  -2   8  11 85.6193 103.703  35
  -2   8  11 52.3722 84.3586  34
   2  -8 -11 118.289 91.2058  37
  -2   8  11-453.456 288.536  45
  -2   8  11 114.744 93.4238  27
  -2   8  11 231.863 131.845  30
  -2   8  10 30461.7 1058.02  35
   2  -8 -10 29662.4 1116.46  37
   2  -8 -10 28448.7 989.517  19
  -2   8  10 27225.6 1023.49  27
  -2   8  10 28325.3 986.635  34
  -2   8  10 29618.8 1102.06  30
   2  -8 -10 27733.1 2310.42   6
  -2   8   9 115.205 114.166  30
  -2   8   9 260.240 244.212  45
  -2   8   9-11.4749 49.9578  34
  -2   8   9-95.0041 73.6932  27
   2  -8  -9-282.254 113.514  37
   2  -8  -9-216.885 205.090   6
   2  -8  -8 31101.9 1136.56  17
   2  -8  -8 30900.9 1130.06  37
  -2   8   8 28473.4 967.439  34
  -2   8   8 29080.5 1042.73  27
  -2   8   8 30668.0 1115.74  30
   2  -8  -8 30708.8 2352.78   6
  -2   8   8 30765.9 2273.19  45
  -2   8   7 764.759 168.662  27
  -2   8   7 535.787 135.954  34
   2  -8  -7 640.013 169.282  37
   2  -8  -7 563.402 163.005  17
   2  -8  -7 754.875 374.120   6
  -2   8   7 759.359 184.257  30
  -2   8   7 893.709 363.719  45
   2  -8  -6 972.659 205.650  17
  -2   8   6 679.205 147.115  34
  -2   8   6 406.726 260.768  45
  -2   8   6 928.682 191.546  30
  -2   8   6 830.019 181.295  27
   2  -8  -6 1004.63 199.463  37
   2  -8  -6 921.046 394.700   6
   2  -8  -5 549.746 143.755  37
  -2   8   5 608.879 147.869  27
   2  -8  -5 631.936 169.591  17
  -2   8   5 605.345 151.165  30
   2  -8  -5 806.098 374.306   6
  -2   8   5 589.393 320.994  45
   2  -8  -4 4034.93 397.478  37
  -2   8   4 3479.93 731.266  45
  -2   8   4 4352.87 410.086  30
   2  -8  -4 4193.85 862.544   6
  -2   8   4 3581.88 355.071  27
   2  -8  -4 4099.77 408.268  17
   2  -8  -3 8125.79 567.542  17
  -2   8   3 6208.67 454.206  27
   2  -8  -3 8708.48 1195.29   6
  -2   8   3 7333.86 524.945  30
  -2   8   3 7442.86 1090.24  45
   2  -8  -3 7552.12 548.522  37
  -2   8   2 1866.45 545.248  45
   2  -8  -2 1689.67 260.638  37
  -2   8   2 1316.15 219.637  30
   2  -8  -2 1014.11 410.713   6
   2  -8  -2 1806.30 270.731  17
  -2   8   1 637.880 149.051  35
   2  -8  -1 623.066 164.892  17
   2  -8  -1 548.124 309.663   6
  -2   8   1 697.975 338.395  45
   2  -8  -1 744.366 174.059  37
   2  -8   0-10.1262 70.4618   6
  -2   8   0 495.791 288.704  45
   2  -8   0 55.1654 65.9482  17
  -2   8   0 315.730 121.840  35
   2  -8   1 13531.6 736.995  17
   2  -8   1 11380.8 623.369   9
  -2   8  -1 12523.1 1421.94  45
   2  -8   1 11341.1 528.486  24
   2  -8   1 13789.6 1530.27   6
  -2   8  -1 11905.6 628.752  35
   2  -8   1 13834.6 695.606  15
  -2   8  -2 16594.8 1638.96  45
   2  -8   2 16535.1 824.561  17
   2  -8   2 14527.3 610.124  24
   2  -8   2 16420.7 765.530  15
   2  -8   2 13705.5 700.902   9
   2  -8   2 16270.3 1669.40   6
  -2   8  -2 13712.1 1475.17   2
   2  -8   3 431.781 130.359  15
  -2   8  -3 455.088 136.117  33
  -2   8  -3 61.0104 113.557  45
   2  -8   3 242.737 117.253   9
   2  -8   3 422.713 137.146  17
   2  -8   3 409.895 107.890  24
   2  -8   3 656.266 335.910   6
  -2   8  -4 8575.47 573.198  33
   2  -8   4 9538.42 592.435  15
   2  -8   4 9884.08 645.626  17
  -2   8  -4 8170.87 1202.43  45
   2  -8   4 9921.34 518.169  24
   2  -8   4 9331.84 1294.56   6
  -2   8  -4 8292.90 1189.69   2
   2  -8   4 10348.0 635.228  11
   2  -8   5 16761.1 846.466  17
   2  -8   5 16931.1 790.966  15
   2  -8   5 16712.7 687.641  24
   2  -8   5 17313.3 824.930  11
  -2   8  -6 1347.39 498.200   2
  -2   8  -6 751.819 394.305  45
  -2   8  -6 2057.60 294.350  32
   2  -8   6 2476.66 307.527  15
   2  -8   6 2759.96 334.661  11
   2  -8   6 2815.35 294.799  24
  -2   8  -7 997.015 196.966  32
   2  -8   7 1412.39 243.587  11
   2  -8   7 1384.48 208.425  24
   2  -8   7 853.836 179.608   7
   2  -8   8 5879.72 417.821  24
   2  -8   8 4479.56 421.072   7
  -2   8  -8 6101.68 497.039  28
   2  -8   8 6201.08 484.841  11
  -2   8  -9 22204.1 907.207  28
   2  -8   9 19592.5 754.923  24
   2  -8   9 20370.6 849.521  11
   2  -8  10 90.1810 94.5745  24
  -2   8 -10 142.727 94.1020  28
   2  -8  10-32.5270 61.3305  11
   2  -8  10 99.3035 86.2015   7
  -2   8 -11 11653.0 647.583  31
  -2   8 -11 10307.9 539.158  28
   2  -8  11 11329.6 573.044  11
   2  -8  11 10729.7 532.942  24
  -2   8 -12 185.609 92.8461  31
   2  -8  12-12.5360 41.1912  11
   2  -8  12 184.581 91.9745  24
   2  -8  12 169.928 85.2159   7
  -2   8 -13 2108.47 238.063  31
   2  -8  13 1192.12 180.515   7
   2  -8  13 1571.60 172.670  11
   2  -8  13 1857.97 208.524  24
  -2   8 -13 1940.14 247.559  26
  -2   8 -14 1112.52 148.649  31
  -2   8 -14 1133.42 169.209  26
   2  -8  15 1045.25 139.341   7
  -2   8 -15 1670.77 169.943  26
  -2   8 -16-26.0879 38.4343  36
  -2   7  22 1682.32 168.536  21
   2  -7 -22 1186.82 134.323  37
  -2   7  21 7006.10 387.893  21
   2  -7 -21 6488.32 368.683  37
   2  -7 -20 18.2731 52.4266  37
  -2   7  20 76.6084 55.6211  27
  -2   7  20 103.081 84.6740  21
   2  -7 -19 7086.76 476.150  37
  -2   7  19 6891.03 418.735  27
  -2   7  19 7385.99 478.365  21
   2  -7 -18 68.3899 61.3112  19
   2  -7 -18-53.8993 72.8490  37
  -2   7  18-37.6908 58.0636  30
  -2   7  18-12.4609 69.7262  27
  -2   7  18 23.7082 71.7812  21
  -2   7  17 4791.13 415.027  21
  -2   7  17 4150.73 360.204  30
   2  -7 -17 4044.24 344.878  19
  -2   7  17 4836.18 400.206  27
   2  -7 -17 4646.06 427.142  37
  -2   7  16 7291.08 500.868  30
  -2   7  16 6795.03 486.826  27
   2  -7 -16 6270.49 446.992  19
   2  -7 -16 6914.84 535.510  37
  -2   7  16 7260.50 522.136  21
  -2   7  15 9.47861 61.6778  35
   2  -7 -15-57.6591 66.1321  19
  -2   7  15-25.8325 90.7384  34
  -2   7  15-87.6646 85.4123  21
  -2   7  15 37.2618 107.221  30
  -2   7  15 18.6201 78.3811  27
   2  -7 -15-16.5202 71.8182  37
   2  -7 -14 14753.6 720.102  19
  -2   7  14 12233.0 683.868  21
   2  -7 -14 16399.4 842.536  37
  -2   7  14 15859.7 743.830  34
  -2   7  14 18075.3 830.753  30
  -2   7  14 15935.1 774.165  27
   2  -7 -14 7239.93 991.850  44
  -2   7  14 15026.3 702.517  35
  -2   7  14 11172.0 1517.75  45
  -2   7  13 843.778 183.850  34
  -2   7  13 1282.80 234.997  30
  -2   7  13 1108.53 209.450  27
  -2   7  13 540.614 339.471  45
  -2   7  13 979.783 194.001  21
  -2   7  13 957.902 198.225  35
   2  -7 -13 1413.45 536.120   6
   2  -7 -13 1260.54 246.138  37
   2  -7 -13 959.784 179.270  19
   2  -7 -12 6357.75 1102.64   6
   2  -7 -12 4751.76 777.454  44
  -2   7  12 6587.44 493.138  27
  -2   7  12 7238.01 537.482  30
   2  -7 -12 5979.54 462.236  19
  -2   7  12 6584.70 477.753  34
  -2   7  12 6491.43 467.609  35
   2  -7 -12 6884.34 542.610  37
  -2   7  12 5276.70 961.339  45
  -2   7  12 6320.09 485.070  21
   2  -7 -11 4320.84 691.846  44
   2  -7 -11 6001.06 500.428  37
  -2   7  11 6073.64 453.837  34
   2  -7 -11 5743.98 451.193  19
  -2   7  11 6200.04 472.242  27
   2  -7 -11 6576.87 1095.46   6
  -2   7  11 6450.03 511.846  30
  -2   7  11 6236.59 461.981  35
  -2   7  11 5498.23 950.892  45
   2  -7 -10 3360.56 338.486  19
  -2   7  10 3478.84 339.057  34
   2  -7 -10 3604.77 380.376  37
   2  -7 -10 3343.57 754.927   6
  -2   7  10 3441.18 751.710  45
  -2   7  10 3638.33 358.632  27
   2  -7 -10 2331.08 493.908  44
  -2   7  10 3710.78 384.988  30
   2  -7  -9 10.2733 34.9457  19
   2  -7  -9 216.298 96.6105  37
   2  -7  -9 37.3410 81.9871   6
  -2   7   9 163.652 80.1939  30
  -2   7   9 134.652 80.7261  34
  -2   7   9 45.6145 131.903  45
  -2   7   9-32.2478 48.9727  27
   2  -7  -8-94.7442 72.4753  37
  -2   7   8 108.207 73.3132  30
  -2   7   8-124.441 72.8547  34
  -2   7   8 82.2497 68.0354  27
   2  -7  -8 22.5429 42.2024  19
   2  -7  -8 283.400 242.059   6
  -2   7   8 56.4062 124.719  45
  -2   7   7 7.18015 40.9672  34
  -2   7   7 180.534 86.1254  27
   2  -7  -7 246.757 223.702   6
  -2   7   7 100.461 71.4570  30
   2  -7  -7 75.8638 57.4116  37
   2  -7  -7-39.8397 46.2336  19
  -2   7   7 52.4906 124.691  45
  -2   7   6 34678.9 988.890  34
   2  -7  -6 42138.7 1242.63  37
   2  -7  -6 40435.0 1130.98  19
  -2   7   6 43526.6 1200.80  27
  -2   7   6 42515.2 1244.57  30
  -2   7   6 52128.9 2668.71  45
   2  -7  -6 50912.0 2747.02   6
  -2   7   5 7962.97 532.772  30
  -2   7   5 7616.17 496.226  27
   2  -7  -5 6831.99 496.951  37
   2  -7  -5 8303.32 1096.39   6
   2  -7  -5 8167.36 546.874  17
  -2   7   5 8749.06 1074.14  45
   2  -7  -4 21852.7 885.794  17
  -2   7   4 20835.8 855.117  30
  -2   7   4 18274.0 757.363  27
   2  -7  -4 23416.3 1814.68   6
   2  -7  -4 19818.9 837.658  37
   2  -7  -3 329.001 109.458  17
  -2   7   3 493.613 117.631  30
  -2   7   3 353.955 227.987  45
   2  -7  -3 106.626 149.549   6
   2  -7  -3-9.60057 45.0696  37
   2  -7  -2 952.305 183.624  37
   2  -7  -2 953.224 183.785  17
  -2   7   2 884.209 303.877   2
   2  -7  -2 752.198 298.940   6
  -2   7   2 1376.63 418.004  45
   2  -7  -1 452.046 130.933  37
  -2   7   1 267.485 178.683   2
  -2   7   1 483.543 249.198  45
   2  -7  -1 504.442 278.232   6
   2  -7  -1 510.279 136.993  17
  -2   7   0 18884.5 1609.87  45
   2  -7   0 14760.9 735.014  37
   2  -7   0 16061.6 765.572  17
   2  -7   0 16733.4 1527.11   6
  -2   7  -1 578.342 266.344   2
   2  -7   1 100.468 138.156   6
   2  -7   1 790.403 137.438  20
  -2   7  -1 467.173 264.764  45
   2  -7   1 347.026 126.717  17
   2  -7   1 398.413 94.9366  24
   2  -7   2 140.503 60.8349  24
  -2   7  -2 195.563 160.597   2
   2  -7   2 270.536 104.112  17
   2  -7   2 224.537 109.566   9
   2  -7   2 190.917 198.437   6
  -2   7  -2 355.792 233.203  45
   2  -7   3 543.135 310.136   6
  -2   7  -3 733.872 328.539   2
   2  -7   3 475.610 138.954  17
   2  -7   3 329.729 90.9421  24
   2  -7   3 391.545 117.855   9
   2  -7   3 276.617 119.154  15
  -2   7  -3 648.483 321.016  45
   2  -7   4 3430.24 350.524   9
   2  -7   4 4034.13 367.677  15
  -2   7  -4 3662.25 797.712  45
  -2   7  -4 3859.59 762.294   2
   2  -7   4 3911.68 386.976  17
   2  -7   4 3745.06 313.305  24
   2  -7   4 4167.37 829.077   6
  -2   7  -4 3458.39 345.481  33
   2  -7   5 20320.4 834.321  15
   2  -7   5 20803.2 913.799  17
  -2   7  -5 20144.4 1791.64   2
   2  -7   5 19707.2 728.374  24
   2  -7   5 21089.8 880.671  11
   2  -7   5 20305.0 1851.39   6
  -2   7  -5 17042.4 1696.11  45
   2  -7   6 88639.2 1815.95  11
   2  -7   6 85220.5 1738.68  15
   2  -7   6 83829.5 1872.68  17
  -2   7  -6 84707.5 3782.90   2
   2  -7   6 87676.8 1565.66  24
  -2   7  -7 103866. 4319.96   2
   2  -7   7 107505. 1777.60  24
   2  -7   7 112569. 2077.01  11
   2  -7   7 107353. 1980.02  15
   2  -7   8 28428.0 1040.55  11
  -2   7  -8 25134.3 2191.07   2
   2  -7   8 27256.7 902.818  24
   2  -7   9 15342.6 682.237  24
   2  -7   9 16469.1 785.798  11
   2  -7  10 2700.30 295.572  24
  -2   7 -10 2594.65 317.784  28
   2  -7  10 2952.88 352.010   7
   2  -7  10 2794.32 323.924  11
   2  -7  11 8793.56 593.725   7
  -2   7 -11 8380.90 535.709  28
   2  -7  11 10286.1 555.548  24
   2  -7  11 9054.25 554.950  11
   2  -7  12 24.9357 76.6135  24
   2  -7  12 179.360 96.9911  11
   2  -7  12 44.3769 92.9651   7
  -2   7 -12 43.0961 77.3727  31
   2  -7  13 1731.05 277.330   7
  -2   7 -13 2577.83 301.160  31
   2  -7  13 1741.63 217.357  11
   2  -7  13 2312.60 257.994  24
  -2   7 -14 5386.85 389.921  31
   2  -7  14 6123.11 437.313   7
  -2   7 -14 7101.64 489.058  26
   2  -7  14 6807.85 407.287  24
  -2   7 -15 786.699 162.120  36
  -2   7 -15 571.176 119.474  31
  -2   7 -15 784.244 155.416  26
   2  -7  15 328.019 113.643   7
  -2   7 -16 847.139 135.653  26
  -2   7 -16 1103.91 161.236  36
   2  -7  16 581.332 125.946   7
  -2   7 -17 6265.10 332.792  36
   2  -7  17 1643.49 174.631   7
  -2   6  23 1153.36 134.674  21
  -2   6  22 4775.95 315.786  21
   2  -6 -22 4371.71 291.473  37
  -2   6  21-23.6433 67.4762  21
   2  -6 -21 85.8114 66.1243  37
   2  -6 -20 1184.80 165.531  19
   2  -6 -20 1181.81 204.808  37
  -2   6  20 1173.61 198.475  21
  -2   6  20 852.428 138.696  27
   2  -6 -19 1138.50 178.906  19
   2  -6 -19 1263.55 213.422  37
  -2   6  19 1236.86 186.226  27
  -2   6  19 1390.34 231.166  21
   2  -6 -18 5417.86 411.593  19
  -2   6  18 5581.13 410.476  27
  -2   6  18 5971.56 476.013  21
   2  -6 -18 6099.39 486.963  37
   2  -6 -17 10938.3 601.729  19
  -2   6  17 9298.47 534.020  30
  -2   6  17 11458.3 609.220  27
  -2   6  17 11481.2 671.657  21
   2  -6 -17 11579.4 691.339  37
   2  -6 -16 312.136 111.997  19
   2  -6 -16 141.407 122.276  38
  -2   6  16 254.048 108.405  27
   2  -6 -16 168.152 130.916  37
  -2   6  16 288.682 132.726  21
  -2   6  16 165.099 73.8456  30
   2  -6 -15 129.523 92.0049  19
   2  -6 -15 167.193 173.630  44
  -2   6  15 177.651 103.138  21
   2  -6 -15 183.556 115.816  37
  -2   6  15 456.887 324.204  45
  -2   6  15 21.9063 77.7029  30
  -2   6  15 165.179 109.247  34
   2  -6 -15 84.4234 100.089  38
  -2   6  15 89.6646 92.6467  27
   2  -6 -14 87.4584 69.7311  38
   2  -6 -14 24.1943 59.8014  37
  -2   6  14 40.2412 77.4962  34
   2  -6 -14-81.7540 126.882  44
   2  -6 -14 26.3585 62.6667  19
  -2   6  14 152.877 89.9654  21
  -2   6  14 115.540 78.4365  30
  -2   6  14 133.183 85.1262  27
  -2   6  14 83.9042 74.3672  35
  -2   6  14 178.260 182.391  45
  -2   6  13 1231.69 214.341  30
   2  -6 -13 764.052 172.801  38
   2  -6 -13 1216.96 397.427  44
  -2   6  13 1039.10 188.640  35
  -2   6  13 1188.81 217.923  21
   2  -6 -13 1031.07 189.199  19
  -2   6  13 1070.41 191.097  34
  -2   6  13 870.971 179.731  27
   2  -6 -13 876.425 195.812  37
  -2   6  13 812.514 415.181  45
   2  -6 -12 3634.14 386.411  37
  -2   6  12 3611.51 339.221  35
  -2   6  12 3764.21 353.588  34
  -2   6  12 3478.04 742.931  45
  -2   6  12 4360.18 403.097  30
  -2   6  12 3885.87 369.092  27
   2  -6 -12 3430.26 604.786  44
   2  -6 -12 3402.08 347.831  19
  -2   6  11 8921.11 1176.65  45
  -2   6  11 8345.85 515.358  35
   2  -6 -11 7269.77 498.160  19
  -2   6  11 8651.19 516.051  34
  -2   6  11 9180.02 575.450  30
   2  -6 -11 8478.56 580.965  37
  -2   6  11 7991.35 483.934  29
  -2   6  11 9145.92 554.596  27
   2  -6 -11 8406.95 938.961  44
  -2   6  10 6864.95 474.506  27
   2  -6 -10 7086.73 824.107  44
  -2   6  10 7525.89 516.340  30
   2  -6 -10 6199.37 448.805  19
   2  -6 -10 6653.23 503.941  37
  -2   6  10 6882.71 450.880  34
  -2   6  10 6292.42 421.154  29
  -2   6  10 7826.50 1052.94  45
  -2   6   9 11151.9 547.827  29
   2  -6  -9 14843.9 1498.33   6
   2  -6  -9 12152.7 664.386  37
   2  -6  -9 12647.8 631.773  19
  -2   6   9 12097.0 591.973  34
  -2   6   9 13115.5 639.601  27
   2  -6  -9 14233.6 1110.26  44
  -2   6   9 14859.8 1413.12  45
  -2   6   8 4787.28 363.481  34
   2  -6  -8 5276.21 869.836   6
   2  -6  -8 5403.43 644.445  44
  -2   6   8 4887.24 384.618  27
   2  -6  -8 4578.78 377.730  19
  -2   6   8 5756.05 849.048  45
  -2   6   7 1023.15 357.551  45
   2  -6  -7 911.430 253.829  44
   2  -6  -7 686.294 311.196   6
  -2   6   6 69743.0 2824.66  45
   2  -6  -6 65357.9 2884.70   6
  -2   6   5 70303.2 2781.61  45
   2  -6  -5 65998.1 2841.98   6
   2  -6  -4 50211.0 2439.82   6
  -2   6   4 52783.7 2372.16  45
   2  -6  -3 10022.5 1074.42   6
  -2   6   3 9715.48 991.949  45
  -2   6   2 68733.4 2686.54  45
   2  -6  -2 68879.9 2809.26   6
  -2   6   2 63493.5 2421.61   2
   2  -6  -1 1016.75 347.447   6
  -2   6   1 1249.83 348.904   2
  -2   6   1 1234.25 362.360  45
  -2   6   0 24664.7 1575.83   2
  -2   6   0 25159.7 1655.36  45
   2  -6   0 24100.5 1670.36   6
   2  -6   1 186.492 169.444   6
  -2   6  -1 36.0282 122.557   2
  -2   6  -1 222.912 155.505  45
  -2   6  -2 50.3743 124.378   2
  -2   6  -2-25.4374 73.8448  45
   2  -6   2-122.762 147.611   6
  -2   6  -3 11209.9 1129.10   2
   2  -6   3 10480.0 1166.63   6
   2  -6   4 25839.7 885.807  15
  -2   6  -4 27068.8 1853.18   2
   2  -6   4 24059.0 912.082  17
   2  -6   4 24725.6 763.981  24
   2  -6   4 25539.4 1867.87   6
   2  -6   5 459.926 121.833  15
   2  -6   5 370.175 109.156   9
   2  -6   5 495.421 137.201  17
   2  -6   5 439.496 235.071   6
  -2   6  -5 279.302 251.497   2
   2  -6   5 109.844 164.916   5
   2  -6   5 484.379 117.429  24
   2  -6   6 180.942 83.2823  17
  -2   6  -6 401.880 279.411   2
   2  -6   6 242.533 83.0326  24
   2  -6   6 69.4367 59.2146  15
   2  -6   6-65.8923 132.546   5
   2  -6   6 92.7378 65.8926  11
  -2   6  -7 21917.6 898.474  32
   2  -6   7 25740.3 2028.68   5
   2  -6   7 26296.4 844.118  24
  -2   6  -7 26458.5 1978.82   2
   2  -6   7 27118.6 977.901  11
   2  -6   7 26789.0 955.635  15
   2  -6   8 1414.66 504.154   5
   2  -6   8 2198.93 282.153  11
  -2   6  -8 1697.74 533.113   2
   2  -6   8 2385.70 290.948  15
   2  -6   8 2316.93 257.753  24
  -2   6  -9 16519.0 809.625  28
   2  -6   9 15872.0 1698.67   5
  -2   6  -9 16816.2 1739.49   2
   2  -6   9 16632.2 704.938  24
   2  -6   9 17002.2 791.849  11
   2  -6  10 15513.0 1705.90   5
  -2   6 -10 11467.2 668.318  28
   2  -6  10 12520.1 681.695  11
   2  -6  10 16913.0 717.543  24
  -2   6 -10 15630.9 1660.97   2
  -2   6 -11 6948.76 510.700  28
   2  -6  11 7666.76 496.360  24
  -2   6 -12 895.915 178.401  28
   2  -6  12 1044.49 191.589  11
  -2   6 -12 1377.48 240.004  31
   2  -6  12 1290.18 215.483  24
   2  -6  13 2652.01 342.787   7
   2  -6  13 2178.48 260.484  11
   2  -6  13 3123.32 320.285  24
  -2   6 -13 3021.95 343.110  31
  -2   6 -14 830.374 176.070  31
   2  -6  14 712.044 183.949   7
   2  -6  14 664.101 148.613  24
  -2   6 -14 815.734 193.456  26
  -2   6 -15 12.7723 55.9581  31
   2  -6  15 115.328 89.4971  24
  -2   6 -15 21.1710 64.7581  26
   2  -6  15 27.0227 92.5034   7
  -2   6 -16 229.185 106.722  36
  -2   6 -16 152.812 86.2786  26
   2  -6  16 306.206 113.932   7
  -2   6 -17 13616.7 585.392  36
  -2   6 -17 11624.7 507.810  26
  -2   6 -18 341.293 71.3201  26
   2  -6  18 333.025 89.6826   7
  -2   6 -19 366.950 78.7717  25
   2  -6  19 77.4909 46.6324   7
  -2   5  24 687.019 93.2385  21
   2  -5 -23 431.859 83.3866  37
  -2   5  23 618.905 110.208  21
   2  -5 -22 985.497 152.570  37
  -2   5  22 1016.18 164.386  21
   2  -5 -21 1882.76 238.883  37
   2  -5 -21 1634.95 190.495  19
  -2   5  21 1620.67 220.414  21
   2  -5 -20 97.4274 84.5292  38
   2  -5 -20 232.341 103.169  37
  -2   5  20 205.997 112.653  21
   2  -5 -20 95.2545 75.1577  19
   2  -5 -19 15897.6 743.874  38
   2  -5 -19 15932.3 773.800  37
  -2   5  19 13296.6 581.261  27
   2  -5 -19 15545.6 690.634  19
  -2   5  19 16250.6 764.791  21
   2  -5 -18 3306.58 337.139  19
   2  -5 -18 3132.79 349.024  38
   2  -5 -18 3285.32 368.454  37
  -2   5  18 3147.02 359.166  21
  -2   5  18 2601.30 284.343  27
   2  -5 -18 2994.02 345.723  39
   2  -5 -17 3620.94 401.130  37
   2  -5 -17 3520.67 355.799  19
  -2   5  17 3796.52 400.190  21
   2  -5 -17 3444.99 371.200  38
  -2   5  17 3264.04 323.705  27
   2  -5 -17 3346.03 377.663  39
   2  -5 -16 4156.12 790.393  44
   2  -5 -16 5581.24 494.885  37
   2  -5 -16 5164.67 436.810  19
   2  -5 -16 5122.54 448.190  38
  -2   5  16 5401.33 425.549  27
  -2   5  16 5947.16 513.154  21
   2  -5 -16 5187.07 462.096  39
  -2   5  16 3265.52 846.814   5
  -2   5  16 4770.75 957.376  45
   2  -5 -15 5396.50 451.432  19
  -2   5  15 5183.85 418.870  34
  -2   5  15 5298.30 426.192  27
   2  -5 -15 5124.58 463.391  39
  -2   5  15 5611.27 494.768  21
  -2   5  15 5018.58 410.210  30
   2  -5 -15 5635.59 495.495  37
   2  -5 -15 4942.08 447.286  38
   2  -5 -15 5068.65 819.945  44
  -2   5  15 3187.44 763.123  45
   2  -5 -14 17007.6 1456.30  44
   2  -5 -14 16315.2 799.160  39
  -2   5  14 16988.1 761.979  30
  -2   5  14 17062.1 744.445  34
   2  -5 -14 16608.3 791.940  38
  -2   5  14 17460.1 765.787  27
   2  -5 -14 17467.2 857.182  37
  -2   5  14 14894.7 1592.53  45
   2  -5 -14 16843.5 781.158  19
   2  -5 -13 36154.3 1150.31  38
  -2   5  13 37468.4 2441.26  45
   2  -5 -13 35456.7 1120.26  19
  -2   5  13 38727.8 1146.07  30
  -2   5  13 36825.5 1076.83  34
   2  -5 -13 36816.9 1231.30  37
  -2   5  13 38584.1 1125.34  27
   2  -5 -13 40101.1 2141.62  44
   2  -5 -13 35570.1 1158.82  39
   2  -5 -12 271.130 169.644  44
  -2   5  12 31.6369 42.5351  35
   2  -5 -12 151.692 78.6097  19
   2  -5 -12 238.952 99.4980  39
  -2   5  12 111.308 67.6677  29
   2  -5 -12 111.485 71.3262  37
  -2   5  12 154.771 75.8417  34
  -2   5  12 96.9943 64.2988  27
  -2   5  12-72.0392 64.7774  30
   2  -5 -12 201.916 86.9472  38
   2  -5 -11 2093.92 283.631  37
  -2   5  11 2354.77 272.427  27
  -2   5  11 1935.81 237.682  35
  -2   5  11 2136.54 241.082  29
   2  -5 -11 2005.86 259.326  38
  -2   5  11 2597.24 293.230  30
   2  -5 -11 2222.08 277.184  39
  -2   5  11 2029.89 237.776  34
  -2   5  11 2673.77 604.730  45
   2  -5 -11 2671.79 503.456  44
   2  -5 -11 2026.99 254.326  19
  -2   5  10 2001.30 237.959  34
   2  -5 -10 2978.74 506.124  44
   2  -5 -10 1888.58 248.083  39
   2  -5 -10 1903.37 241.731  38
  -2   5  10 2031.91 233.692  29
  -2   5  10 2144.19 252.748  27
  -2   5  10 2383.84 549.254  45
   2  -5  -9 949.433 275.108  44
  -2   5   9 1107.09 321.119  45
  -2   5   8 4258.01 699.603  45
   2  -5  -8 3821.35 514.715  44
  -2   5   7 297.327 181.219  45
   2  -5  -7 102.750 81.4749  44
   2  -5  -6 149.692 103.025  44
   2  -5  -6-162.181 154.986   6
  -2   5   6 172.538 144.913  45
   2  -5  -5 9576.94 687.365  44
   2  -5  -5 9676.39 1008.88   6
  -2   5   5 9798.01 939.729  45
   2  -5  -4 175.961 87.7974  44
   2  -5  -4-147.150 148.552   6
  -2   5   4-142.793 119.484  45
   2  -5  -3 12754.1 676.963  44
  -2   5   3 14887.0 1114.45  45
   2  -5  -3 15110.9 1210.24   6
   2  -5  -2-11.5713 76.0646   6
  -2   5   2 84.7254 95.9091   2
  -2   5   2 65.5632 92.2500  45
  -2   5   1 23975.6 1110.65  13
   2  -5  -1 24489.7 1530.56   6
  -2   5   1 25272.0 1404.20   2
  -2   5   1 25897.5 1468.34  45
  -2   5   0 26649.4 1504.18  45
  -2   5   0 27991.0 1510.91   2
   2  -5   0 26291.1 1584.56   6
  -2   5  -1 7145.07 802.700  45
   2  -5   1 7677.55 866.199   6
  -2   5  -1 8365.16 842.733   2
   2  -5   2 22392.3 1492.32   6
  -2   5  -2 22168.9 1417.98   2
   2  -5   3 11712.7 1140.52   5
  -2   5  -3 12559.5 1102.32   2
   2  -5   3 12387.8 1145.55   6
  -2   5  -4 50102.9 2266.71   2
   2  -5   4 52525.7 2448.14   5
   2  -5   4 50676.3 2391.54   6
  -2   5  -5 20711.0 1521.88   2
   2  -5   5 20640.6 1580.25   5
   2  -5   5 20628.0 1576.16   6
   2  -5   6 4744.37 375.775  15
  -2   5  -6 5338.60 782.769   2
   2  -5   6 4416.55 790.090   5
   2  -5   6 5800.04 879.070   6
  -2   5  -7 4231.61 742.741   2
   2  -5   7 3852.59 727.555   5
   2  -5   7 4319.78 326.780  24
   2  -5   7 4020.43 354.972  11
   2  -5   7 4213.10 362.091  15
   2  -5   8 180.832 81.7691  15
   2  -5   8-71.9832 125.382   5
   2  -5   8 4.04104 51.2969  11
   2  -5   8 48.2599 50.5514  24
  -2   5  -9 485.840 296.968   2
   2  -5   9 303.453 107.674  11
  -2   5  -9 90.7486 69.0169  28
   2  -5   9 55.3873 95.1139   5
   2  -5   9 395.073 107.680  24
  -2   5 -10 827.520 176.751  28
   2  -5  10 858.085 163.247  24
  -2   5 -10 1178.77 438.118   2
   2  -5  10 300.350 234.952   5
   2  -5  10 714.551 159.381  11
  -2   5 -11 1547.50 516.711   2
  -2   5 -11 800.960 172.948  28
   2  -5  11 1211.46 199.352  11
   2  -5  11 1446.16 523.997   5
   2  -5  11 1137.76 191.642  24
  -2   5 -12 29.5334 79.4179  31
   2  -5  12 321.797 258.732   5
  -2   5 -12-25.6275 60.4832  28
  -2   5 -12 104.966 219.917   2
   2  -5  12 99.2816 77.4583  11
   2  -5  12 103.904 67.9042  24
  -2   5 -13 3313.53 369.680  31
   2  -5  13 3957.77 356.955  24
  -2   5 -14 4031.96 426.824  26
   2  -5  14 4265.90 364.495  24
  -2   5 -14 4328.49 407.345  31
  -2   5 -15 3137.09 325.412  31
   2  -5  15 2635.40 365.258   7
   2  -5  15 2864.45 292.302  24
  -2   5 -15 3370.79 371.203  26
   2  -5  16 32.2580 96.8517   7
  -2   5 -16 50.7701 78.2213  36
  -2   5 -16 59.8182 64.1657  26
   2  -5  16-62.0494 77.7634  24
  -2   5 -17 3199.74 326.858  36
  -2   5 -17 3495.16 323.728  26
   2  -5  17 2689.37 308.381   7
  -2   5 -18 5904.74 366.535  26
  -2   5 -18 6675.45 423.074  36
  -2   5 -19 5588.66 342.522  36
  -2   5 -19 6459.43 376.386  25
  -2   5 -19 3191.12 262.206  37
  -2   5 -19 2915.82 205.630  26
   2  -5  19 3228.04 264.635   7
  -2   5 -20 16.9064 34.4900  25
   2  -5  20 39.0820 37.4464   7
  -2   4  24 818.772 107.686  21
   2  -4 -23 4471.09 286.953  37
  -2   4  23 5346.72 325.413  21
   2  -4 -22 428.904 110.606  38
  -2   4  22 234.498 65.5155  16
   2  -4 -22 365.844 106.573  37
  -2   4  22 479.468 124.543  21
   2  -4 -22 271.497 78.7350  19
   2  -4 -21 259.970 94.3855  39
  -2   4  21 213.629 105.236  21
   2  -4 -21 206.231 84.5019  19
  -2   4  21 286.952 97.6527  16
   2  -4 -21 271.097 110.615  38
   2  -4 -21 318.416 110.721  37
   2  -4 -20-13.8157 78.0689  38
  -2   4  20-126.912 76.6882  16
  -2   4  20-66.2857 82.2398  21
   2  -4 -20 76.3593 86.1145  37
   2  -4 -20 161.611 83.1948  19
   2  -4 -20 106.091 111.423  39
  -2   4  19 3133.98 316.012  16
   2  -4 -19 3264.70 364.389  37
  -2   4  19 4164.99 394.879  21
   2  -4 -19 3311.11 352.061  38
   2  -4 -19 3458.64 365.994  39
  -2   4  18 9003.30 549.821  16
   2  -4 -18 8697.26 597.632  39
   2  -4 -18 9787.46 642.570  37
   2  -4 -18 8699.99 582.202  38
  -2   4  18 9099.96 602.066  21
  -2   4  17 17946.9 782.096  16
  -2   4  17 18683.5 880.926  21
   2  -4 -17 19214.8 909.134  37
  -2   4  17 15557.2 685.555  27
   2  -4 -17 17830.6 856.702  39
   2  -4 -17 18040.2 843.532  38
   2  -4 -16 14049.3 751.338  38
  -2   4  16 12541.4 630.804  27
   2  -4 -16 13602.6 1363.17  44
  -2   4  16 11081.4 1607.59   5
  -2   4  16 10587.8 1420.95  45
   2  -4 -16 15727.2 821.778  37
  -2   4  16 14130.1 693.040  16
   2  -4 -16 13630.5 749.387  39
  -2   4  16 16094.1 804.762  21
   2  -4 -15 27975.1 1883.18  44
   2  -4 -15 28874.5 1110.49  37
  -2   4  15 24147.2 2213.92   5
  -2   4  15 28720.7 1059.55  21
  -2   4  15 24748.8 886.092  27
  -2   4  15 21333.8 1940.43  45
   2  -4 -15 26017.8 1002.93  38
   2  -4 -15 25041.0 1001.65  39
  -2   4  14 31790.8 2255.59  45
   2  -4 -14 33143.5 1126.48  39
   2  -4 -14 35716.8 1203.41  37
  -2   4  14 32971.2 1013.58  27
  -2   4  14 31699.9 990.507  34
   2  -4 -14 33975.8 1124.11  38
   2  -4 -13 1716.90 257.003  39
   2  -4 -13 1810.37 251.832  38
  -2   4  13 1618.45 222.645  30
   2  -4 -13 1777.73 259.951  37
   2  -4 -13 1656.07 450.583  44
  -2   4  13 1623.94 484.140  45
  -2   4  13 1739.31 233.168  27
  -2   4  13 2176.91 254.944  34
   2  -4 -12 25461.9 941.723  39
   2  -4 -12 25983.8 933.836  38
  -2   4  12 25181.0 838.858  34
   2  -4 -12 24227.2 962.512  37
  -2   4  12 23861.8 854.915  30
  -2   4  12 26642.5 885.215  27
  -2   4  12 24752.6 812.739  29
  -2   4  12 27782.3 1947.26  45
   2  -4 -11 1134.14 198.281  39
  -2   4  11 949.072 162.756  29
   2  -4 -11 1181.54 192.447  38
   2  -4 -11 1519.76 369.473  44
  -2   4  11 1480.32 413.644  45
   2  -4 -10 2169.19 426.617  44
  -2   4  10 2614.26 532.489  45
   2  -4  -9 285.683 155.866  44
  -2   4   9 573.930 247.035  45
   2  -4  -8 79516.8 2268.08  44
  -2   4   8 75794.7 2679.97  45
   2  -4  -7 371.382 151.831  44
  -2   4   7 176.132 124.833  45
   2  -4  -6 11911.6 783.788  44
  -2   4   6 11411.9 949.179  45
   2  -4  -5 92.2288 72.8447  44
  -2   4   5-64.7861 96.5424  45
   2  -4  -4 47125.5 1342.23  44
   2  -4  -4 42006.5 1851.66   6
  -2   4   4 45923.5 1788.55  45
  -2   4   3 1451.62 297.958  45
   2  -4  -3 1466.18 221.115  44
   2  -4  -3 1185.24 314.061   6
   2  -4  -2 1419.31 341.483   6
  -2   4   2 1239.17 280.415  45
   2  -4  -2 1343.78 188.545  44
  -2   4   2 1447.97 286.471   2
  -2   4   1 415.325 170.808  45
   2  -4  -1 325.537 80.7143  44
  -2   4   1 224.649 106.839  13
   2  -4  -1 501.811 202.035   6
  -2   4   1 340.083 186.230   2
  -2   4   0 6380.26 649.233  45
  -2   4   0 6098.92 641.599   2
   2  -4   0 6182.06 685.124   6
  -2   4   0 4440.56 423.036  13
  -2   4  -1 13862.7 648.147  13
  -2   4  -1 14185.7 991.617   2
   2  -4   1 14688.0 1059.08   6
  -2   4  -2 15397.8 1060.57   2
   2  -4   2 17423.8 1187.58   5
   2  -4   2 15006.9 1099.76   6
   2  -4   3 7693.14 827.658   5
   2  -4   3 8016.90 823.911   6
  -2   4  -3 8142.64 802.100   2
   2  -4   4 7670.64 832.805   5
  -2   4  -4 7098.65 768.981   2
   2  -4   4 7339.09 819.470   6
  -2   4  -5 4275.14 627.106   2
   2  -4   5 4254.58 655.128   5
   2  -4   5 4643.72 684.230   6
   2  -4   6 108048. 3426.62   5
  -2   4  -6 105984. 3232.44   2
   2  -4   6 109271. 3476.81   6
   2  -4   7 27063.7 1784.58   5
  -2   4  -7 26350.8 1678.10   2
   2  -4   8 303.220 217.528   5
  -2   4  -8-91.2628 142.136   2
   2  -4   9 19790.1 696.512  24
   2  -4   9 19947.2 1657.97   5
   2  -4   9 18650.0 765.512  15
  -2   4  -9 16719.5 752.675  28
  -2   4  -9 18506.2 1534.54   2
  -2   4 -10 47.3179 135.271   2
  -2   4 -10 357.203 112.089  28
   2  -4  10 279.965 94.3060  24
   2  -4  10 237.417 192.738   5
  -2   4 -11 19363.9 1710.71   2
  -2   4 -11 17216.6 781.048  28
   2  -4  11 19358.5 1777.22   5
   2  -4  11 21519.2 780.726  24
  -2   4 -12 17589.5 836.298  31
  -2   4 -12 16801.8 1640.07   2
  -2   4 -12 15220.0 735.542  28
   2  -4  12 17748.4 727.245  24
   2  -4  12 16309.3 1672.07   5
  -2   4 -13-6.38446 151.901   2
   2  -4  13 503.647 130.495  24
   2  -4  13 950.607 414.868   5
  -2   4 -13 457.990 152.117  31
  -2   4 -14 4640.19 429.238  31
   2  -4  14 6221.83 453.580  24
  -2   4 -14 6255.93 527.270  26
  -2   4 -14 5668.87 1015.88   2
  -2   4 -15 11857.0 650.064  31
  -2   4 -15 13503.2 761.084  26
   2  -4  15 12601.9 629.340  24
  -2   4 -16 162.295 88.0912  31
  -2   4 -16 140.718 90.2383  36
  -2   4 -16 233.095 112.339  26
   2  -4  16 140.867 89.2147  24
   2  -4  16 158.909 107.746   7
  -2   4 -17 136.193 100.630  36
  -2   4 -17 16.8457 74.3619  26
   2  -4  17 105.856 82.1127   7
  -2   4 -18 91.8544 85.1115  36
  -2   4 -18 17.0310 60.1784  26
   2  -4  18 79.0721 91.1790   7
  -2   4 -19-31.3402 61.3099  36
  -2   4 -19-60.1795 52.1399  26
   2  -4  19 18.8306 57.1765   7
  -2   4 -19 1.37032 63.7774  25
  -2   4 -20 49.3393 49.7067  37
  -2   4 -20-103.187 61.3729  36
  -2   4 -20 131.178 48.5849  26
  -2   4 -20-10.8239 57.9762  25
   2  -4  20 10.6449 51.8181   7
  -2   4 -21 14.2969 33.5621  25
   2  -4  21-42.9644 34.5995   7
  -2   3  24 112.606 51.2344  21
  -2   3  23 135.165 79.0921  21
   2  -3 -23 233.386 76.1365  38
   2  -3 -23 134.282 59.7715  37
   2  -3 -23 58.7191 38.5540  19
  -2   3  23 128.883 57.7511  16
   2  -3 -22 4175.84 322.371  38
   2  -3 -22 3893.64 321.783  37
  -2   3  22 3744.18 289.814  16
   2  -3 -22 4236.19 336.435  39
   2  -3 -22 3928.08 292.128  19
  -2   3  22 3747.85 313.464  21
   2  -3 -21 1738.66 243.849  37
  -2   3  21 1351.16 195.755  16
  -2   3  21 1372.97 218.111  21
   2  -3 -21 1508.14 217.666  38
   2  -3 -21 1697.61 244.324  39
   2  -3 -20 1678.53 249.968  39
  -2   3  20 1837.23 259.206  21
  -2   3  20 1781.10 242.201  16
   2  -3 -20 1744.87 259.567  37
   2  -3 -20 1798.56 257.508  38
   2  -3 -19 1450.96 245.716  38
   2  -3 -19 1555.08 256.066  37
  -2   3  19 1438.39 242.633  21
  -2   3  19 1420.24 228.862  16
   2  -3 -19 1444.04 242.221  39
   2  -3 -18 4729.14 446.980  37
   2  -3 -18 4336.79 418.249  38
  -2   3  18 4813.05 420.061  16
  -2   3  18 4806.19 441.880  21
   2  -3 -18 4293.63 423.483  39
   2  -3 -17 36867.1 1228.27  39
   2  -3 -17 39075.8 1301.52  37
   2  -3 -17 35888.7 1197.45  38
  -2   3  17 37665.2 1234.68  21
   2  -3 -17 33881.2 2185.21  44
  -2   3  17 34200.6 2721.63   5
   2  -3 -16 2297.73 319.391  37
   2  -3 -16 2104.84 289.858  38
  -2   3  16 1857.86 630.763   5
   2  -3 -16 2025.67 286.368  39
  -2   3  16 1234.66 470.088  45
  -2   3  16 2143.87 274.332  16
   2  -3 -16 2073.41 520.723  44
  -2   3  16 2356.63 313.913  21
  -2   3  15 38744.2 2721.80   5
  -2   3  15 39230.0 1166.51  16
   2  -3 -15 41903.7 2104.44   1
   2  -3 -15 43526.8 1347.61  37
   2  -3 -15 41601.2 1258.29  38
   2  -3 -15 40332.9 1260.63  39
  -2   3  15 43150.5 1287.13  21
   2  -3 -15 43168.8 2307.23  44
   2  -3 -14 75790.1 1664.15  38
  -2   3  14 74346.2 3648.29   5
   2  -3 -14 77535.0 1702.40  39
  -2   3  14 75632.7 3430.85  45
  -2   3  14 62178.7 1344.74  27
   2  -3 -14 90156.1 2931.81   1
   2  -3 -14 80973.4 2996.43  44
   2  -3 -14 79289.2 1767.90  37
  -2   3  14 69296.1 1501.25  16
   2  -3 -13 10009.9 587.907  38
  -2   3  13 8592.30 491.423  34
   2  -3 -13 9623.42 586.892  39
   2  -3 -13 8465.27 574.165  37
  -2   3  13 7649.17 464.066  27
  -2   3  13 10447.1 1212.07  45
   2  -3 -13 11210.0 1065.38  44
  -2   3  13 6861.11 458.112  16
  -2   3  12 30967.6 881.678  29
   2  -3 -12 34081.2 1065.64  39
   2  -3 -11 365.386 178.635  44
  -2   3  11 115.218 130.067  45
   2  -3 -10 1996.71 383.571  44
  -2   3  10 1702.04 436.345  45
   2  -3  -9 4450.93 556.251  44
  -2   3   9 5349.99 708.341  45
   2  -3  -8 27197.1 1279.63  44
  -2   3   8 24754.8 1440.16  45
  -2   3   7 84476.5 2507.12  45
   2  -3  -7 86208.3 2151.87  44
   2  -3  -6-117.599 84.0133  44
  -2   3   6 115.233 118.866  45
   2  -3  -5 197094. 2994.97  44
  -2   3   5 212124. 3593.79  45
  -2   3   4 10136.4 753.368  45
   2  -3  -4 10858.8 631.243  44
   2  -3  -3 111.657 66.1905  44
   2  -3  -3-4.63608 93.7032   6
  -2   3   3 77.4751 78.9167  45
   2  -3  -2 25382.6 1230.73   6
  -2   3   2 25781.1 1124.87  45
  -2   3   2 24736.1 1135.58   2
   2  -3  -2 25754.9 820.995  44
   2  -3  -1 1385.79 285.897   6
  -2   3   1 1379.31 270.638   2
   2  -3  -1 1609.66 184.585  44
  -2   3   1 1472.80 261.486  45
   2  -3   0 3687.96 224.684  44
  -2   3   0 4298.94 489.818   2
  -2   3   0 4401.17 410.731  13
  -2   3   0 3727.34 428.619  45
   2  -3   0 4192.70 497.303   6
  -2   3  -1-74.8714 95.9931   2
  -2   3  -1 90.2931 58.1229  13
   2  -3   1-46.7765 74.2446   6
  -2   3  -2 29746.0 1340.99   2
   2  -3   2 32486.6 1441.19   6
   2  -3   2 30230.1 1405.98   5
   2  -3   3 2803.06 461.923   5
  -2   3  -3 2643.38 419.560   2
   2  -3   3 3009.38 457.294   6
   2  -3   4 727.103 237.912   6
   2  -3   4 677.883 231.540   5
  -2   3  -4 898.349 250.963   2
  -2   3  -5 6691.93 705.422   2
   2  -3   5 6517.80 734.325   5
   2  -3   5 6656.21 736.266   6
   2  -3   6 91902.1 2875.50   5
  -2   3  -6 89589.9 2674.72   2
   2  -3   6 86505.6 2868.58   6
   2  -3   7 1457.43 376.894   5
  -2   3  -7 2121.94 432.395   2
  -2   3  -8 883.376 303.247   2
   2  -3   8 1204.00 359.143   5
   2  -3   9 4778.98 749.174   5
  -2   3  -9 4056.08 660.679   2
  -2   3 -10 8540.02 1014.02   2
   2  -3  10 9290.93 475.368  24
   2  -3  10 8206.34 1035.28   5
  -2   3 -11 12391.7 663.421  31
   2  -3  11 12620.6 1346.29   5
   2  -3  11 13794.8 601.941  24
  -2   3 -11 13387.8 1311.19   2
  -2   3 -12 2693.90 314.460  31
   2  -3  12 2669.01 270.306  24
   2  -3  12 2324.71 598.848   5
  -2   3 -12 2671.46 607.999   2
   2  -3  12 2362.81 227.622  23
  -2   3 -13 2881.43 329.244  31
   2  -3  13 2753.80 681.875   5
   2  -3  13 3032.09 302.035  24
   2  -3  13 2593.11 246.811  23
  -2   3 -13 3772.50 756.126   2
  -2   3 -14 1345.61 244.681  26
   2  -3  14 1287.22 204.689  16
   2  -3  14 884.673 398.235   5
  -2   3 -14 1027.10 196.560  31
   2  -3  14 1499.58 218.127  24
  -2   3 -14 1543.83 521.583   2
   2  -3  14 1251.48 172.498  23
  -2   3 -15 3485.90 367.692  31
  -2   3 -15 3722.05 403.783  26
   2  -3  15 2720.86 711.941   5
  -2   3 -15 3689.13 806.975   2
   2  -3  15 3699.69 344.354  24
   2  -3  15 3197.89 282.235  23
   2  -3  15 3346.73 326.253  16
   2  -3  16 848.786 170.307  16
  -2   3 -16 1198.10 239.733  36
  -2   3 -16 1088.27 220.868  26
   2  -3  16 1007.54 186.691  24
   2  -3  16 741.738 147.704  23
   2  -3  17 123.769 82.7333  16
  -2   3 -17 156.601 107.735  36
  -2   3 -17 427.166 137.558  26
   2  -3  17 158.734 123.121   7
  -2   3 -18 164.109 109.947  36
  -2   3 -18 38.8904 63.6837  26
   2  -3  18 52.3944 97.3824   7
   2  -3  18 67.4949 62.0348  16
  -2   3 -19 53.9031 71.9854  36
   2  -3  19 48.3349 51.8953  16
  -2   3 -19 188.983 85.7570  26
  -2   3 -19 300.617 115.271  25
   2  -3  19 132.913 90.6296   7
   2  -3  20 3847.37 324.635   7
  -2   3 -20 5570.77 381.572  36
  -2   3 -20 6095.14 413.813  25
  -2   3 -20 3513.54 273.422  26
  -2   3 -20 4759.15 368.606  37
  -2   3 -21 76.5251 52.6474  25
   2  -3  21 28.8000 50.0932   7
  -2   3 -21 24.5768 46.0761  37
  -2   3 -22 1061.58 129.244  25
  -2   2  24 3.49858 25.3736  21
  -2   2  23 681.205 121.911  21
   2  -2 -23 591.959 103.919  19
   2  -2 -23 636.331 118.157  37
   2  -2 -23 720.763 131.066  39
   2  -2 -23 766.503 126.839  38
  -2   2  23 743.785 124.506  16
   2  -2 -22 6410.57 416.220  39
   2  -2 -22 6566.60 406.544  38
   2  -2 -22 6417.94 417.535  37
  -2   2  22 6382.04 401.482  21
  -2   2  22 6179.88 386.490  16
   2  -2 -21 1326.14 212.254  37
   2  -2 -21 1147.41 198.669  39
  -2   2  21 1220.55 203.962  21
  -2   2  21 1023.17 178.731  16
   2  -2 -21 1099.49 188.767  38
   2  -2 -20 5811.00 462.229  39
   2  -2 -20 5787.93 449.580  38
   2  -2 -20 6026.03 480.204  37
  -2   2  20 6378.93 457.833  16
  -2   2  20 5895.33 451.729  21
   2  -2 -19 13190.9 741.564  37
  -2   2  19 13154.1 681.286  16
   2  -2 -19 13688.8 719.651  38
   2  -2 -19 13013.2 720.793  39
  -2   2  19 12403.7 684.095  21
  -2   2  18 3455.05 363.194  16
  -2   2  18 3248.88 365.554  21
   2  -2 -18 3664.32 399.917  37
   2  -2 -18 3743.72 398.004  39
   2  -2 -18 3607.57 383.149  38
  -2   2  17 94.1179 98.5415  21
   2  -2 -17-158.608 146.387  44
   2  -2 -17-185.930 116.367  37
   2  -2 -17-81.3890 159.653   1
  -2   2  17 52.1826 93.7167  16
   2  -2 -17-26.1373 92.4527  39
   2  -2 -16 14975.2 1347.38   1
  -2   2  16 17746.6 797.827  16
   2  -2 -16 16573.7 822.012  39
   2  -2 -16 15753.1 1428.09  44
  -2   2  16 17722.2 1842.84   5
  -2   2  16 16557.0 807.959  21
   2  -2 -16 18044.2 876.830  37
   2  -2 -15 8882.42 1029.16  44
   2  -2 -15 9886.79 640.318  37
  -2   2  15 10084.3 591.726  16
   2  -2 -15 9398.77 608.628  39
  -2   2  15 10552.3 628.261  21
   2  -2 -15 10238.9 1064.84   1
  -2   2  15 9474.49 1310.86   5
  -2   2  14 815.321 163.337  16
  -2   2  14 840.807 177.525  21
  -2   2  14 376.481 253.838   5
   2  -2 -14 538.112 135.178  25
   2  -2 -14 758.638 170.028  37
   2  -2 -14 707.508 250.847   1
   2  -2 -14 635.588 260.752  44
  -2   2  14 300.542 243.812  45
   2  -2 -13 501.645 229.618  44
   2  -2 -13 434.602 130.222  37
  -2   2  13 343.010 108.370  16
  -2   2  13 391.804 258.373   5
  -2   2  13 409.847 242.000  45
   2  -2 -12 2454.46 482.335  44
  -2   2  12 2478.16 576.298  45
   2  -2 -11 621.258 228.893  44
  -2   2  11 390.586 206.376  45
   2  -2 -10 34688.7 1586.91  44
  -2   2  10 38926.8 1960.84  45
   2  -2  -9 6282.64 640.577  44
  -2   2   9 5326.32 688.359  45
   2  -2  -8 51334.0 1714.51  44
  -2   2   8 50859.8 1974.43  45
  -2   2   7 23238.5 1250.35  45
   2  -2  -7 21979.4 1064.17  44
  -2   2   6 47513.5 1672.55  45
   2  -2  -6 44783.6 1440.92  44
   2  -2  -5 1158.84 230.538  44
  -2   2   5 1317.21 259.325  45
   2  -2  -4 1652.77 252.110  44
  -2   2   4 1530.38 265.927  45
   2  -2  -3 76137.6 1526.80  44
  -2   2   3 73249.9 1707.80  45
   2  -2  -2 1471.99 269.517   6
  -2   2   2 1688.06 250.702  45
   2  -2  -2 1522.71 201.771  44
   2  -2  -1 3781.22 409.675   6
   2  -2  -1 3602.17 281.238  44
  -2   2   1 3811.56 414.287   2
  -2   2   1 3908.94 363.947  45
   2  -2   0 360508. 2471.50  44
  -2   2   0 387696. 4196.92   2
  -2   2   0 416648. 3816.91  13
   2  -2   0 383444. 4166.94   6
  -2   2   0 402955. 3673.61  45
   2  -2   1 394853. 4281.01   6
   2  -2   1 387866. 2149.79  44
  -2   2  -1 418729. 3647.85  13
   2  -2   1 406732. 4346.92   5
  -2   2  -1 370616. 2433.29   8
  -2   2  -1 408483. 4342.68   2
  -2   2  -2 284489. 2829.50  13
  -2   2  -2 272007. 3626.26   2
   2  -2   2 269714. 3703.35   5
   2  -2   2 288441. 3755.36   6
  -2   2  -3 4978.02 511.737   2
  -2   2  -3 5655.58 375.904  13
   2  -2   3 5324.08 531.808   6
   2  -2   3 4951.93 520.584   5
   2  -2   4 1698.34 314.462   5
  -2   2  -4 1932.63 327.796   2
   2  -2   4 1820.89 334.765   6
   2  -2   5 56992.6 1945.17   5
   2  -2   5 55383.7 1962.94   6
  -2   2  -5 57132.5 1846.94   2
  -2   2  -6 82169.5 2308.85   2
   2  -2   6 83695.9 2518.26   5
   2  -2   7 13647.7 1075.12   5
  -2   2  -7 12610.2 954.257   2
   2  -2   8 514.593 229.016   5
  -2   2  -8 466.899 206.665   2
   2  -2   9 219.847 167.093   5
  -2   2  -9-343.689 191.494   2
   2  -2  10 862.791 321.454   5
  -2   2 -10 514.401 252.241   2
  -2   2 -11 50369.6 2345.02   2
   2  -2  11 51182.6 2572.04   5
   2  -2  12 941.498 156.642  24
  -2   2 -12 871.192 171.499  31
   2  -2  12 948.508 143.578  23
  -2   2 -12 728.317 311.042   2
   2  -2  13 1640.47 213.799  24
   2  -2  13 1656.95 201.547  23
   2  -2  13 2183.68 594.382   5
  -2   2 -13 1331.15 217.028  31
  -2   2 -13 1888.11 270.730  26
  -2   2 -13 1943.44 513.045   2
  -2   2 -14 11003.1 636.829  31
  -2   2 -14 13017.2 1378.19   2
  -2   2 -14 12523.9 720.045  26
   2  -2  14 12620.0 610.536  24
   2  -2  14 9903.26 1316.90   5
   2  -2  14 11697.8 531.029  23
  -2   2 -15 67.9096 156.914   2
  -2   2 -15 139.709 86.1228  31
   2  -2  15 433.142 280.316   5
  -2   2 -15 87.4873 73.2612  26
   2  -2  15 258.269 120.302  24
   2  -2  15 90.6238 66.5286  23
  -2   2 -16 3232.36 745.233   2
   2  -2  16 4972.13 403.147  16
  -2   2 -16 4324.15 431.177  36
   2  -2  16 2605.33 716.244   5
  -2   2 -16 4617.89 440.031  26
   2  -2  16 3791.20 340.012  24
   2  -2  16 4440.62 338.612  23
  -2   2 -17 4893.12 454.358  36
   2  -2  17 5297.50 408.486  16
   2  -2  17 5088.75 388.553  24
   2  -2  17 4743.08 348.746  23
  -2   2 -17 5127.80 455.477  26
  -2   2 -18 6707.63 517.114  36
   2  -2  18 5320.92 486.886   7
  -2   2 -18 7083.94 512.237  26
   2  -2  18 7020.11 459.008  16
   2  -2  18 5864.13 372.426  23
   2  -2  19 366.437 112.481  16
  -2   2 -19 283.445 138.437  36
   2  -2  19 59.8303 98.1851   7
  -2   2 -19 295.812 111.678  26
  -2   2 -19 375.184 145.152  25
  -2   2 -20 4764.55 397.175  37
   2  -2  20 3643.23 337.217   7
  -2   2 -20 5055.39 405.559  25
   2  -2  20 4580.42 328.590  16
  -2   2 -20 4986.60 387.754  36
  -2   2 -20 4226.74 334.155  26
   2  -2  21 1636.52 178.659  16
   2  -2  21 1009.33 161.615   7
  -2   2 -21 1239.43 153.672  26
  -2   2 -21 1518.35 210.899  37
  -2   2 -22-77.3565 54.5557  25
  -2   2 -22 27.6210 47.3790  37
   2  -2  22-155.879 52.9121  16
   2  -2  22 69.1530 43.7944   7
  -2   1  24 61.4815 39.1418  16
   2  -1 -24 64.9355 36.5443  39
   2  -1 -24 55.2591 32.1178  38
   2  -1 -23 2281.76 218.671  39
   2  -1 -23 1775.44 192.764  37
  -2   1  23 1829.69 188.444  16
   2  -1 -23 2162.77 203.778  38
  -2   1  23 1523.81 164.480  21
   2  -1 -22-7.57243 57.0346  38
   2  -1 -22-111.294 73.0576  37
  -2   1  22 41.4314 75.7667  16
  -2   1  22 53.5334 60.3233  21
   2  -1 -22 19.9278 71.3865  39
   2  -1 -21 167.879 88.5897  37
   2  -1 -21 194.954 89.0126  39
  -2   1  21 265.198 106.892  16
   2  -1 -21 141.567 89.5134  38
  -2   1  21 214.292 99.1338  21
   2  -1 -20 493.077 143.503  37
  -2   1  20 342.256 130.915  21
   2  -1 -20 382.753 131.767  39
  -2   1  20 428.285 124.821  16
   2  -1 -20 409.017 139.153  38
   2  -1 -19 10229.9 649.922  37
  -2   1  19 10001.6 605.554  21
  -2   1  19 10219.7 609.758  16
   2  -1 -19 10347.0 648.586  39
  -2   1  18 61386.2 1515.39  16
  -2   1  18 60603.8 1522.59  21
   2  -1 -18 62530.7 1609.08  39
   2  -1 -18 63973.6 1661.57  37
  -2   1  17 85387.3 1796.24  16
   2  -1 -17 78781.8 3249.61   1
   2  -1 -17 74568.8 3233.86  44
  -2   1  17 87387.4 4230.61   5
   2  -1 -17 91622.3 1995.64  37
  -2   1  17 84032.8 1805.81  21
  -2   1  16 7746.91 1191.50   5
   2  -1 -16 5349.79 447.772  25
   2  -1 -16 7521.15 965.859   1
  -2   1  16 6715.47 494.378  16
   2  -1 -16 6372.76 939.000  44
   2  -1 -16 7076.14 553.811  37
  -2   1  16 6922.65 517.750  21
   2  -1 -15-20.2794 65.7011  37
   2  -1 -15 129.696 79.1637  25
  -2   1  15-67.5209 61.6641  16
  -2   1  15 295.123 113.109  21
   2  -1 -15 258.590 198.998   1
  -2   1  15-149.992 181.104   5
   2  -1 -15-24.4308 84.5373  44
   2  -1 -14 1173.69 220.897  37
   2  -1 -14 1326.42 381.749  44
  -2   1  14 1404.50 222.300  21
  -2   1  14 1276.66 209.131  16
  -2   1  14 1025.05 421.671   5
   2  -1 -14 1091.33 191.800  25
   2  -1 -14 1051.21 341.064   1
   2  -1 -13 104.391 121.512  44
  -2   1  13 312.977 102.557  16
  -2   1  13-47.0749 122.604   5
  -2   1  13 258.526 97.2939  21
   2  -1 -13 370.278 118.706  37
  -2   1  12 21752.7 1665.96  45
   2  -1 -12 26033.2 1514.38  44
  -2   1  12 22198.1 1780.36   5
   2  -1 -11 957.897 281.388  44
  -2   1  11 818.138 299.441  45
  -2   1  11 1110.18 374.488   5
   2  -1 -10 5286.20 617.977  44
  -2   1  10 5302.63 713.990  45
   2  -1  -9 143239. 2990.45  44
  -2   1   9 132634. 3318.89  45
   2  -1  -8 14718.9 912.184  44
  -2   1   8 13549.4 991.481  45
   2  -1  -7 26139.5 1150.39  44
  -2   1   7 28329.6 1331.15  45
  -2   1   6 70653.0 1963.58  45
   2  -1  -6 63928.2 1707.91  44
   2  -1  -5 14489.8 762.199  44
  -2   1   5 13868.2 798.053  45
   2  -1  -4 512094. 4271.55  44
  -2   1   4 513610. 4444.44  45
  -2   1   3 577654. 4237.94  45
   2  -1  -3 557406. 4193.29  44
   2  -1  -2 47654.1 1271.83   3
  -2   1   2 47904.4 1109.74  45
   2  -1  -1 232883. 2738.09   6
  -2   1   1 241851. 3042.57   2
   2  -1  -1 266774. 2486.22  44
  -2   1   1 232612. 1579.00   8
  -2   1   1 250755. 2325.05  45
   2  -1  -1 254810. 2886.67   3
  -2   1   1 253223. 3009.40  13
  -2   1   0 331362. 2060.56   8
  -2   1   0 351508. 3630.90   2
  -2   1   0 352031. 3384.04  13
  -2   1   0 341196. 2636.88  45
   2  -1   0 338381. 3298.50   3
   2  -1   0 337639. 3237.30   6
   2  -1   0 334844. 2612.33  44
  -2   1  -1 74000.7 1689.70   2
  -2   1  -1 77358.3 1198.15   8
   2  -1   1 72961.0 1561.23   5
  -2   1  -1 73425.3 1499.63  13
   2  -1   1 74380.7 1546.10   6
  -2   1  -2 222661. 2979.09   2
  -2   1  -2 219865. 2520.31  13
   2  -1   2 221040. 2799.34   6
   2  -1   2 229227. 2861.67   5
   2  -1   3 89863.9 1932.28   6
  -2   1  -3 84124.6 1893.45   2
   2  -1   3 86991.8 1860.32   5
   2  -1   3 85356.5 1627.01   3
  -2   1  -3 90341.5 1589.37  13
  -2   1  -4 26673.2 1094.15   2
   2  -1   4 28756.4 938.374   3
   2  -1   4 26181.6 1128.97   6
   2  -1   4 26302.0 1101.92   5
   2  -1   5-9.70954 84.2705   5
   2  -1   5 78.6737 58.6755   3
  -2   1  -6 12826.4 837.003   2
   2  -1   6 13621.6 615.356   3
   2  -1   6 13046.9 896.902   5
   2  -1   7 43786.0 1757.38   5
  -2   1  -7 41659.1 1578.49   2
  -2   1  -8 198957. 3653.49   2
   2  -1   8 217138. 4157.40   5
   2  -1   9 7168.78 813.013   5
  -2   1  -9 6124.54 673.224   2
  -2   1 -10 20153.7 1303.33   2
   2  -1  10 20518.1 1459.01   5
  -2   1 -11 10164.6 980.906   2
   2  -1  11 10221.4 1087.31   5
   2  -1  12 5626.00 830.765   5
  -2   1 -12 5424.32 436.978  26
  -2   1 -12 6147.54 795.043   2
   2  -1  13 15.4808 36.2315  23
  -2   1 -13 33.1435 40.2858  31
  -2   1 -13-96.5200 72.2842  26
   2  -1  13 46.5719 41.8356  24
  -2   1 -13 54.8025 114.816   2
  -2   1 -14 25747.8 1828.58   2
   2  -1  14 22393.5 790.938  24
  -2   1 -14 25047.4 999.857  26
   2  -1  14 25722.7 779.841  23
   2  -1  14 25136.5 1995.84   5
  -2   1 -15-16.3191 54.2637  36
  -2   1 -15-80.5106 70.5488  26
   2  -1  15 15.5534 37.0594  24
   2  -1  15 28.4308 48.8317  23
  -2   1 -16 1679.35 267.971  36
   2  -1  16 1143.85 459.430   5
  -2   1 -16 1577.06 265.925  26
   2  -1  16 1126.30 182.733  24
  -2   1 -16 1898.53 550.829   2
   2  -1  16 1543.83 209.440  23
   2  -1  17 1585.95 245.487  16
  -2   1 -17 1319.87 236.590  26
   2  -1  17 1279.47 195.028  23
  -2   1 -17 1541.21 268.584  36
   2  -1  18 1790.29 247.698  16
  -2   1 -18 1781.35 264.544  26
   2  -1  18 1483.27 204.916  23
  -2   1 -18 1612.17 263.765  36
  -2   1 -19 2865.38 339.444  25
  -2   1 -19 2578.36 302.853  26
  -2   1 -19 2611.13 318.536  36
   2  -1  19 1484.85 267.806   7
   2  -1  19 2450.41 279.717  16
  -2   1 -19 2365.63 330.561  37
   2  -1  19 2028.04 230.353  23
  -2   1 -20 31.2041 76.8890  36
  -2   1 -20 144.740 77.1296  26
   2  -1  20 71.6649 77.4154   7
  -2   1 -20 97.5352 77.2627  25
  -2   1 -20 23.2321 70.5100  37
   2  -1  20 74.6335 73.2959  16
  -2   1 -21 6844.32 462.727  37
  -2   1 -21 8056.30 498.975  25
   2  -1  21 7061.31 411.249  16
   2  -1  22 1208.02 157.649  16
  -2   1 -22 888.575 157.069  37
  -2   1 -22 1273.09 183.335  25
  -2   1 -23-4.63305 17.3975  39
  -2   1 -23 7.02514 43.0115  25
   2  -1  23-101.014 46.7475  16
  -2   1 -23 25.7540 38.6464  37
   2   0 -24 54.7540 38.6145  39
   2   0 -23 120.131 62.3207  39
   2   0 -23 152.626 55.6778  38
  -2   0  23 196.436 73.5976  16
   2   0 -23 40.7160 43.1657  37
  -2   0  22 4375.85 321.279  16
   2   0 -22 4508.30 330.382  38
   2   0 -22 4358.67 334.303  39
  -2   0  22 3441.48 262.767  21
   2   0 -22 4595.65 342.043  37
  -2   0  21 312.200 105.858  21
   2   0 -21 162.102 89.6423  37
   2   0 -21 221.459 96.6595  38
   2   0 -21 254.828 106.546  39
  -2   0  21 200.843 97.3519  16
   2   0 -20 12400.5 670.188  37
  -2   0  20 11941.8 625.896  16
   2   0 -20 11569.2 649.452  39
  -2   0  20 10656.5 574.159  21
  -2   0  19 57.9618 94.8121  21
   2   0 -19 29.2310 73.8023  37
  -2   0  19-31.1416 78.0650  16
   2   0 -19-39.0084 65.9662  25
   2   0 -18 1027.09 224.671  37
  -2   0  18 1188.54 225.504  16
  -2   0  18 1229.66 222.615  21
   2   0 -18 783.595 177.858  25
   2   0 -17 44143.1 1396.79  37
  -2   0  17 41620.7 1246.73  16
   2   0 -17 41021.8 2392.17   1
  -2   0  17 39281.9 2822.38   5
   2   0 -17 31522.9 1089.24  25
   2   0 -17 31825.7 2106.63  44
  -2   0  17 41923.5 1257.67  21
   2   0 -16 8436.64 1028.94  44
   2   0 -16 9705.68 653.316  37
  -2   0  16 8664.48 1298.20   5
  -2   0  16 8847.46 568.682  16
   2   0 -16 9574.08 1143.18   1
   2   0 -16 6568.93 496.818  25
  -2   0  16 9248.15 589.612  21
   2   0 -16 8099.82 982.600   2
   2   0 -15 1997.66 274.779  25
  -2   0  15 2501.61 300.709  16
   2   0 -15 2915.16 606.957   1
  -2   0  15 2849.98 665.542   5
   2   0 -15 2112.13 494.623  44
   2   0 -15 2306.28 493.235   2
  -2   0  15 2267.92 293.537  21
  -2   0  14-2.53999 43.3458  21
  -2   0  14 154.529 194.369   5
   2   0 -14 142.462 136.855   1
   2   0 -14 152.714 140.147   2
   2   0 -14-12.3020 35.0150  25
   2   0 -14-147.717 146.242  44
  -2   0  14 56.8949 55.0560  16
  -2   0  13 10569.7 1250.56   5
  -2   0  13 10014.1 560.483  16
   2   0 -13 12378.8 1099.75  44
   2   0 -13 10312.7 1019.45   1
  -2   0  13 9608.11 561.933  21
  -2   0  12 13434.3 1360.26   5
   2   0 -12 14836.1 1144.59  44
  -2   0  11 279.646 207.861   5
   2   0 -11 566.979 213.562  44
  -2   0  10 636.970 282.681   5
  -2   0  10 356.560 194.887  45
   2   0 -10 751.199 231.428  44
   2   0  -9 4752.76 546.362  44
  -2   0   9 4061.68 590.516  45
  -2   0   9 4530.65 673.859   5
   2   0  -8 83566.2 2151.22  44
  -2   0   8 76049.9 2376.82  45
   2   0  -7 77365.5 1964.49  44
  -2   0   7 69972.9 2092.96  45
  -2   0   6 6790.33 599.626  45
   2   0  -6 7297.17 570.386  44
   2   0  -5 119.630 56.5436   3
   2   0  -5 61.2916 60.5542  44
  -2   0   5 61.8224 57.2895  45
   2   0  -4 231995. 2697.92   3
  -2   0   4 236996. 2917.84  45
   2   0  -3 383587. 3460.97   3
  -2   0   3 367520. 3169.91  45
  -2   0   2 345743. 2597.49  45
   2   0  -2 348489. 3266.57   3
  -2   0   1 478.269 129.219  13
  -2   0   1 462.837 76.2550  45
  -2   0   1 383.350 90.8352   8
   2   0  -1 494.859 131.748   3
   2   0   0 2328.74 270.754   3
  -2   0   0 2379.54 223.858   8
  -2   0   0 2519.44 297.141   2
  -2   0   0 2280.37 270.211  13
   2   0   0 2471.56 209.410   6
  -2   0   0 2302.10 131.192  45
  -2   0  -1 515095. 3442.53   8
   2   0   1 522179. 3980.36   3
   2   0   1 516976. 3102.63   6
  -2   0  -2 182321. 2495.30   2
  -2   0  -2 199674. 2366.29   8
  -2   0  -2 184461. 2303.33  13
   2   0   2 192368. 2437.93   3
   2   0   2 195650. 2125.03   5
   2   0   2 197559. 2160.29   6
  -2   0  -3 130718. 2147.53   2
   2   0   3 136919. 1965.12   5
   2   0   3 135403. 2032.95   3
  -2   0  -3 136170. 2003.91  13
   2   0   4 31521.7 1044.96   5
  -2   0  -4 30214.5 1065.28   2
   2   0   4 32493.6 995.979   3
   2   0   5-11.7014 41.0040   3
  -2   0  -5 36.7954 73.9285   2
   2   0   5 57.5082 68.5543   5
  -2   0  -6 169681. 2759.24   2
   2   0   6 166489. 2210.48   3
   2   0   6 175438. 3020.63   5
   2   0   7 16727.5 1015.20   5
   2   0   7 16289.5 667.953   3
  -2   0  -7 15317.3 874.230   2
   2   0   8 5327.87 346.233   3
   2   0   8 6434.05 676.673   5
  -2   0  -8 5652.69 563.671   2
   2   0   9 47427.6 1981.36   5
  -2   0  -9 40629.7 1592.97   2
   2   0  10 1981.31 426.114   5
  -2   0 -10 1362.31 307.335   2
   2   0  11 22697.0 1569.91   5
  -2   0 -11 21003.5 1302.15   2
   2   0  12 18635.3 1489.23   5
  -2   0 -12 17917.6 1268.21   2
  -2   0 -13 10498.2 1048.74   2
   2   0  13 9174.92 1138.06   5
  -2   0 -13 8911.23 557.595  36
   2   0  13 9512.28 453.327  23
  -2   0 -13 9020.21 567.890  26
   2   0  14 28832.4 2074.68   5
  -2   0 -14 29162.6 1821.67   2
  -2   0 -14 27977.4 1021.97  26
  -2   0 -14 28145.7 1020.75  36
   2   0  14 28556.6 815.199  23
  -2   0 -15 1420.64 244.406  36
   2   0  15 819.453 375.562   5
  -2   0 -15 1568.15 451.714   2
   2   0  15 1517.93 201.755  23
  -2   0 -15 1558.68 248.701  26
  -2   0 -16 7878.72 565.637  36
   2   0  16 8073.85 1199.44   5
  -2   0 -16 8471.04 583.688  26
   2   0  16 8287.14 463.419  23
   2   0  17 10209.6 522.435  23
  -2   0 -17 10707.3 659.758  26
  -2   0 -17 9887.07 644.220  36
   2   0  17 9059.07 1309.08   5
  -2   0 -18 3093.34 362.575  36
  -2   0 -18 3251.49 356.651  26
  -2   0 -18 3544.93 396.670  25
   2   0  18 3563.03 357.347  16
   2   0  18 3100.44 298.452  23
  -2   0 -19 528.422 150.900  25
  -2   0 -19 570.787 163.551  36
  -2   0 -19 572.991 152.275  26
   2   0  19 710.975 168.534  16
   2   0  19 537.159 167.235   7
   2   0  19 443.854 111.632  23
  -2   0 -19 504.950 170.490  37
   2   0  20 1213.81 224.989   7
  -2   0 -20 1686.25 257.814  36
   2   0  20 1960.24 253.166  16
  -2   0 -20 1828.30 252.873  26
   2   0  20 1335.32 186.372  23
  -2   0 -20 1825.77 267.791  25
  -2   0 -20 1979.66 284.380  37
  -2   0 -21 3468.52 347.533  37
   2   0  21 2921.59 284.738  16
  -2   0 -21 3913.74 368.796  25
  -2   0 -21 3083.43 287.405  26
  -2   0 -22 3425.52 281.325  39
  -2   0 -22 3302.41 307.298  37
   2   0  22 3136.16 269.947  16
  -2   0 -22 2399.59 216.212  26
  -2   0 -22 3529.16 315.662  25
   2   0  23-2.59376 45.7912  16
  -2   0 -23-33.1286 55.6196  37
  -2   0 -23-0.40375 41.6487  39
   2   0  24 4222.78 221.818  16
  -2   0 -24 1906.61 162.777  37
   2   1 -23 383.413 83.9192  37
  -2  -1  23 678.716 110.021  16
   2   1 -23 724.203 113.383  38
   2   1 -23 685.313 112.946  39
   2   1 -22 1927.04 217.103  37
   2   1 -22 1959.18 212.884  38
   2   1 -22 1869.30 214.519  39
  -2  -1  22 1853.92 204.592  16
   2   1 -21 4448.47 365.131  39
   2   1 -21 4725.43 375.505  37
  -2  -1  21 4068.99 335.188  16
   2   1 -20 32710.4 1072.16  37
  -2  -1  20 30994.7 980.519  16
  -2  -1  19 9382.34 570.790  16
   2   1 -19 9800.83 625.551  37
  -2  -1  19 8723.18 524.057  21
   2   1 -19 8515.78 526.100  25
   2   1 -18-114.521 93.8090  37
   2   1 -18-37.3791 62.9992  25
  -2  -1  18-36.0119 72.2987  21
  -2  -1  18-12.4601 47.5277   7
  -2  -1  17 1124.75 205.783  21
  -2  -1  17 763.793 170.627   7
   2   1 -17 1219.81 253.284  37
  -2  -1  17 534.430 340.294   5
  -2  -1  17 1129.89 223.108  16
   2   1 -17 707.920 167.936  25
  -2  -1  16 853.054 190.394  21
  -2  -1  16 1020.20 456.248   5
   2   1 -16 1080.12 364.797   2
   2   1 -16 913.324 388.828   1
   2   1 -16 602.299 156.586  25
  -2  -1  16 764.606 169.111   7
   2   1 -16 972.055 347.663  44
  -2  -1  16 960.465 202.744  16
  -2  -1  15 44.9558 79.2667  16
   2   1 -15-221.358 176.020  44
   2   1 -15-149.281 151.572   1
   2   1 -15 53.1205 52.9501  25
  -2  -1  15-17.0132 40.7230   7
  -2  -1  15 82.1852 69.5843  21
   2   1 -14 8431.52 949.907  44
  -2  -1  14 8001.05 522.452  16
   2   1 -14 9003.72 976.881   2
  -2  -1  14 6962.35 518.278  11
   2   1 -14 8930.91 1017.98   1
  -2  -1  14 7488.47 526.228   7
   2   1 -14 6807.60 487.976  25
  -2  -1  14 6901.66 494.189  21
  -2  -1  14 8295.16 1155.92   5
  -2  -1  13 254.213 96.2608  21
   2   1 -13-86.5829 137.144  44
  -2  -1  13-244.715 234.586   5
   2   1 -13-292.613 188.942   1
  -2  -1  13 302.655 109.183  11
  -2  -1  13 152.660 78.7364  16
  -2  -1  13 266.626 101.498   7
   2   1 -12 346.521 173.308  44
  -2  -1  12 86.1706 163.799   5
   2   1 -12 576.897 245.362   1
   2   1 -11 7044.14 750.807  44
  -2  -1  11 6502.82 903.476   5
  -2  -1  10 34840.3 1963.80   5
   2   1 -10 36350.0 1587.05  44
  -2  -1   9 11501.4 1066.10   5
   2   1  -9 12755.6 894.115  44
  -2  -1   8 26031.4 1498.33   5
   2   1  -8 26386.3 1215.05  44
  -2  -1   7 25092.6 1364.06   5
   2   1  -7 26794.3 1168.42  44
   2   1  -6 98620.5 2131.18  44
  -2  -1   6 98192.5 2491.61   5
   2   1  -6 97129.7 1663.52   3
   2   1  -5 7059.28 538.408  44
  -2  -1   5 6578.26 609.819   5
   2   1  -5 6924.80 454.992   3
   2   1  -4 18141.9 741.781   3
  -2  -1   4 18573.7 917.036   5
   2   1  -4 18535.5 823.678  44
   2   1  -3 72161.6 1498.06   3
  -2  -1   3 71986.3 1660.56  13
   2   1  -3 71605.0 1529.88  44
   2   1  -2 3377.62 322.607   3
  -2  -1   2 3329.19 343.483  13
  -2  -1   2 3347.74 315.980   8
   2   1  -1 16351.3 712.560   3
  -2  -1   1 15468.1 708.560  13
  -2  -1   1 15415.0 651.994   8
   2   1  -1 17042.1 617.648   4
   2   1   0 1769.29 236.075   3
  -2  -1   0 1603.45 209.047   8
   2   1   0 1762.07 222.543   4
  -2  -1   0 1545.67 216.295  13
  -2  -1  -1 6362.27 429.844   8
  -2  -1  -1 6324.49 440.872  13
   2   1   1 6185.70 440.737   3
   2   1   1 6867.84 458.937   4
   2   1   2 14643.8 677.919   3
  -2  -1  -2 17142.4 733.866   8
  -2  -1  -2 16059.6 689.486  13
  -2  -1  -2 16290.3 684.791   2
   2   1   2 16421.5 751.242   4
   2   1   2 15550.9 400.933  45
   2   1   2 16263.6 401.988   5
   2   1   3 126795. 1534.29  45
  -2  -1  -3 126694. 2154.55   8
   2   1   3 124466. 1488.72   5
  -2  -1  -3 119091. 1885.78   2
  -2  -1  -3 124142. 1969.92  13
   2   1   3 121920. 2173.36   4
   2   1   4 209851. 2416.21  45
   2   1   4 207366. 2420.42   5
  -2  -1  -4 211201. 2567.53   2
  -2  -1  -5 2158.21 276.348   2
   2   1   5 1961.83 260.252   3
   2   1   5 2141.63 284.352   5
   2   1   5 2160.66 286.152  45
   2   1   5 1973.62 319.594   4
   2   1   6 2935.61 319.982   3
   2   1   6 2716.16 383.303   4
   2   1   6 2468.23 335.215   5
   2   1   6 2665.10 352.996  45
  -2  -1  -6 2652.30 313.509   2
  -2  -1  -7 4646.03 444.527   2
   2   1   7 4855.06 522.771  45
  -2  -1  -7 4386.23 435.253  44
   2   1   7 4664.85 506.820   5
   2   1   7 4702.13 532.312   4
   2   1   7 4105.26 375.636   3
  -2  -1  -8 12043.9 748.266   2
  -2  -1  -8 11736.4 759.865  44
   2   1   8 12561.9 900.972  45
   2   1   8 12812.3 642.724   3
   2   1   8 12242.6 896.028   5
   2   1   8 12186.6 887.294   4
  -2  -1  -9 14493.9 904.724  44
  -2  -1  -9 14470.3 875.427   2
   2   1   9 16151.5 1118.40   5
   2   1   9 15014.6 665.425   3
   2   1   9 16132.6 1068.57   4
  -2  -1 -10 4273.78 522.278  44
   2   1  10 4317.18 628.165   5
  -2  -1 -10 4594.63 531.986   2
   2   1  11 770.584 277.520   5
  -2  -1 -11 783.320 233.019  44
  -2  -1 -11 1218.01 288.540   2
  -2  -1 -12 5509.85 651.549   2
   2   1  12 6789.52 878.341   5
  -2  -1 -12 5182.72 650.862  44
  -2  -1 -13-56.3582 56.6864  36
   2   1  13 37.0572 44.9378  23
  -2  -1 -13-212.758 154.232  44
   2   1  13-98.5467 141.277   5
   2   1  14 300.138 232.577   5
  -2  -1 -14 510.793 140.327  36
  -2  -1 -14 425.648 218.572   2
   2   1  14 294.469 82.6510  42
  -2  -1 -14 379.433 120.016  26
   2   1  14 388.090 96.3246  23
  -2  -1 -15 967.387 177.990  36
   2   1  15 672.425 125.019  42
   2   1  15 802.054 146.713  41
  -2  -1 -15 1083.07 202.744  26
   2   1  15 1011.56 423.418   5
   2   1  15 1021.71 161.044  23
   2   1  16 26700.6 2131.16   5
  -2  -1 -16 26578.5 1029.44  36
  -2  -1 -16 28272.4 1083.99  25
  -2  -1 -16 27037.5 1033.68  26
   2   1  16 26890.7 831.066  23
  -2  -1 -17 15023.0 843.027  37
   2   1  17 12768.5 1529.18   5
  -2  -1 -17 14545.8 788.245  25
  -2  -1 -17 14779.1 768.234  26
  -2  -1 -17 13967.3 759.346  36
   2   1  17 14234.6 617.316  23
  -2  -1 -18 1426.02 253.016  36
  -2  -1 -18 1844.00 279.644  26
  -2  -1 -18 1745.58 278.619  25
   2   1  18 1325.95 194.793  23
  -2  -1 -18 1732.93 304.685  37
  -2  -1 -19 1529.46 282.004  37
  -2  -1 -19 1554.12 258.868  36
   2   1  19 1753.81 259.833  16
  -2  -1 -19 1747.56 256.642  26
   2   1  19 1490.16 208.955  23
   2   1  19 838.468 183.286   7
  -2  -1 -19 1726.99 282.306  25
  -2  -1 -20 3066.93 326.550  26
  -2  -1 -20 3148.60 357.852  25
   2   1  20 2574.13 260.377  23
  -2  -1 -20 3078.91 363.127  37
   2   1  20 3180.53 331.996  16
  -2  -1 -21 1763.01 257.825  37
   2   1  21 2074.70 251.124  16
  -2  -1 -21 1733.83 229.662  26
  -2  -1 -21 1774.25 261.290  25
  -2  -1 -22 2587.31 256.917  39
  -2  -1 -22 2636.03 289.542  25
   2   1  22 2708.55 267.630  16
  -2  -1 -22 2586.62 291.368  37
  -2  -1 -22 2025.51 210.567  26
  -2  -1 -23 229.099 80.7208  37
   2   1  23 223.769 83.8306  16
  -2  -1 -23 167.828 61.7718  39
  -2  -1 -24 688.708 113.460  37
   2   1  24 1223.09 140.707  16
   2   2 -23 40.2599 32.1099  38
   2   2 -23 144.525 50.4997  39
   2   2 -22 379.089 97.1845  37
   2   2 -22 452.615 96.0764  38
  -2  -2  22 365.987 94.2011  16
   2   2 -22 388.793 101.001  39
   2   2 -21 1201.86 187.182  39
  -2  -2  21 1247.79 181.495  16
   2   2 -21 1459.09 204.699  37
  -2  -2  20 3539.73 326.548  16
   2   2 -20 4084.65 366.455  37
   2   2 -20 3233.81 288.268  25
  -2  -2  19 43.1187 61.8839  21
   2   2 -19 56.8809 74.1408  37
  -2  -2  19 123.596 78.0790  16
   2   2 -19 94.1716 70.2637  25
  -2  -2  19 79.6895 61.8566   7
  -2  -2  18 283.295 113.555  21
  -2  -2  18 567.536 167.130  16
   2   2 -18 357.104 135.305  25
  -2  -2  18 293.120 124.321   7
  -2  -2  17 12267.8 646.445  21
  -2  -2  17 11716.2 665.559   7
   2   2 -17 10237.5 610.094  25
   2   2 -16 6787.23 504.478  25
  -2  -2  16 9629.02 598.825  16
  -2  -2  16 8076.57 568.820   7
  -2  -2  16 7065.39 529.827  11
  -2  -2  16 8343.08 541.724  21
   2   2 -16 10047.3 1213.33   1
  -2  -2  16 9271.31 1382.81   5
   2   2 -16 9005.23 1090.51   2
   2   2 -15 699.009 289.125  44
  -2  -2  15 1346.68 214.911  21
  -2  -2  15 1348.71 495.719   5
  -2  -2  15 1275.22 222.288  16
  -2  -2  15 1658.79 264.029   7
   2   2 -15 1115.02 401.919   1
   2   2 -15 1173.67 205.650  25
   2   2 -15 1406.43 433.919   2
  -2  -2  15 1493.04 245.677  11
   2   2 -14 4504.30 698.984  44
  -2  -2  14 5228.33 422.697  21
  -2  -2  14 5555.20 476.161  11
   2   2 -14 7078.28 907.328   2
  -2  -2  14 6497.15 1040.64   5
  -2  -2  14 6780.17 514.407   7
   2   2 -14 6868.36 943.044   1
  -2  -2  14 6474.61 474.408  16
  -2  -2  13 1013.38 188.837  21
  -2  -2  13 1316.86 457.769   5
   2   2 -13 1358.22 384.105   2
  -2  -2  13 1137.44 204.599  11
  -2  -2  13 1064.64 205.651   7
  -2  -2  13 1026.03 183.221  16
   2   2 -13 650.636 273.604   1
   2   2 -13 780.607 277.542  44
   2   2 -12 18743.6 1279.42  44
  -2  -2  12 14948.4 732.889  11
  -2  -2  12 15367.5 684.249  16
   2   2 -12 18830.6 1387.15   1
  -2  -2  12 17255.7 780.840   7
  -2  -2  12 18273.2 1620.97   5
  -2  -2  11 10880.7 1188.10   5
   2   2 -11 12327.6 994.406  44
   2   2 -11 12835.4 1085.75   1
   2   2 -10 2271.95 415.948  44
  -2  -2  10 2544.10 533.327   5
  -2  -2   9 16957.9 1295.89   5
   2   2  -9 17499.5 1061.01  44
  -2  -2   8 18841.1 1285.66   5
   2   2  -8 20695.2 1091.30  44
   2   2  -7 41754.6 995.212   3
  -2  -2   7 46011.0 1883.79   5
   2   2  -7 47748.5 1588.25  44
  -2  -2   6 51889.2 1847.09   5
  -2  -2   6 50735.6 1604.11  13
   2   2  -6 55279.9 1611.65  44
  -2  -2   5 37834.9 1448.75   5
  -2  -2   5 32948.6 1242.65  13
   2   2  -5 36659.8 1082.22   3
   2   2  -5 35886.4 1236.83  44
  -2  -2   4 1170.46 241.771   8
   2   2  -4 1098.55 197.516   3
  -2  -2   4 1037.99 241.675   5
  -2  -2   4 1042.88 210.639  13
   2   2  -4 1049.32 208.629  44
   2   2  -3 33656.7 1063.49   3
   2   2  -3 31858.5 672.776   4
  -2  -2   3 35199.7 1200.40   8
  -2  -2   3 34238.9 1153.15   5
  -2  -2   3 33669.9 1121.63  13
  -2  -2   2 38929.4 1164.68  13
   2   2  -2 42013.5 914.035   4
  -2  -2   2 42560.0 1253.06   8
  -2  -2   2 43036.6 1096.07   5
   2   2  -2 41068.4 1173.21   3
  -2  -2   1 43081.4 1220.15   8
  -2  -2   1 45181.8 913.291   5
  -2  -2   1 43285.3 1195.64  13
   2   2  -1 45794.0 1058.40   4
  -2  -2   0 34400.0 579.293   5
  -2  -2   0 34830.8 1048.40  13
   2   2   0 35215.0 1001.27   4
  -2  -2   0 36776.2 1112.08   8
   2   2   1 6945.06 324.067  45
  -2  -2  -1 7075.49 466.561  13
  -2  -2  -1 6812.08 488.198   8
   2   2   1 7114.36 478.149   4
  -2  -2  -2 30630.3 1059.74   8
  -2  -2  -2 32141.8 1006.04  13
   2   2   2 30978.8 1055.18   4
   2   2   2 32439.7 747.464  45
   2   2   3 19166.1 654.759  45
  -2  -2  -3 17707.7 849.783   8
   2   2   3 17619.0 839.557   4
  -2  -2  -4 3352.30 393.733   8
  -2  -2  -4 3150.23 291.731   2
   2   2   4 2350.42 258.331   5
   2   2   4 2835.47 354.272   4
   2   2   4 2652.71 282.122  45
  -2  -2  -5 26036.3 853.898   2
  -2  -2  -5 28713.0 1223.56   8
   2   2   5 25756.7 942.338   5
   2   2   5 29097.9 1203.74   4
   2   2   5 25888.1 979.231  45
   2   2   6 86761.9 1998.13   5
  -2  -2  -6 84940.6 1600.87   2
   2   2   6 86523.3 2167.43   4
   2   2   7 74966.5 2027.25  45
   2   2   7 76733.0 2022.30   5
  -2  -2  -7 75622.2 1874.22  44
   2   2   7 82225.0 2231.77   4
  -2  -2  -7 74568.1 1603.06   2
  -2  -2  -8 26763.2 1193.32  44
  -2  -2  -8 28324.8 1046.43   2
   2   2   8 28960.4 1352.92   5
   2   2   8 28771.1 1380.67   4
   2   2   8 28716.6 1351.34  45
  -2  -2  -9 1922.69 291.466   2
   2   2   9 1648.76 267.649   3
  -2  -2  -9 1982.69 353.074  44
   2   2   9 2255.64 410.320  45
   2   2   9 2333.08 411.121   5
   2   2   9 2203.59 395.029   4
  -2  -2 -10 1893.85 357.495  44
   2   2  10 2371.75 457.774   5
   2   2  10 2366.67 433.107   4
   2   2  10 1675.50 264.338   3
  -2  -2 -10 2717.31 368.995   2
   2   2  10 2131.40 445.536  45
  -2  -2 -11 9496.05 745.940   2
   2   2  11 10817.3 1084.18   5
   2   2  11 10756.2 953.729   4
  -2  -2 -11 8867.83 845.164  44
   2   2  11 10232.2 1009.62  45
  -2  -2 -12 674.791 244.954  44
  -2  -2 -12 539.195 197.882   2
   2   2  12 189.344 155.059   4
   2   2  12 225.867 167.596  45
   2   2  12 453.761 240.938   5
  -2  -2 -13 6230.60 749.967  44
  -2  -2 -13 5446.83 643.847   2
   2   2  13 5924.79 886.013   5
   2   2  14 7641.19 418.987  41
   2   2  14 8778.42 1095.77   5
  -2  -2 -14 8364.03 543.573  36
   2   2  14 8786.86 436.999  42
  -2  -2 -14 8142.62 532.224  26
  -2  -2 -14 8713.91 561.968  25
  -2  -2 -14 9291.53 961.714  44
   2   2  14 9117.39 453.814  23
   2   2  15 24021.5 743.692  42
   2   2  15 22894.9 746.596  41
  -2  -2 -15 24781.1 1031.83  37
  -2  -2 -15 24245.9 956.966  36
  -2  -2 -15 25510.4 970.595  26
   2   2  15 28177.4 2084.31   5
  -2  -2 -15 24706.5 975.270  25
   2   2  15 26399.0 794.870  23
   2   2  16 30291.9 878.863  23
  -2  -2 -16 30755.1 1168.21  37
  -2  -2 -16 28313.3 1062.26  36
   2   2  16 28735.8 834.567  42
   2   2  16 27276.7 832.823  41
  -2  -2 -16 31504.4 1103.60  26
  -2  -2 -16 31426.0 1128.31  25
   2   2  16 31458.1 2295.50   5
  -2  -2 -17-50.0490 89.3263  26
  -2  -2 -17-93.6693 92.8001  37
  -2  -2 -17 19.8296 70.2613  36
  -2  -2 -17 9.69972 69.3802  25
   2   2  17 34.0920 65.4978  23
   2   2  17-150.105 173.672   5
  -2  -2 -18 60.7675 71.7277  26
  -2  -2 -18 294.479 152.818  25
  -2  -2 -18 254.390 142.528  37
   2   2  18 311.712 102.130  23
  -2  -2 -19 9316.24 656.018  37
  -2  -2 -19 9212.51 626.997  25
  -2  -2 -19 9536.09 603.833  26
   2   2  19 8808.66 493.469  23
  -2  -2 -20 817.041 200.354  37
   2   2  20 848.772 182.447  16
  -2  -2 -20 846.226 184.998  26
  -2  -2 -20 710.696 184.721  25
   2   2  20 642.078 145.982  23
   2   2  21 966.024 164.063  21
   2   2  21 1378.27 215.470  16
  -2  -2 -21 1165.20 197.032  39
  -2  -2 -21 1022.08 184.014  26
  -2  -2 -21 1271.64 229.623  37
  -2  -2 -21 1285.84 226.799  25
  -2  -2 -22 6654.93 470.422  37
   2   2  22 5939.89 400.968  16
  -2  -2 -22 5756.75 387.197  39
   2   2  23 2285.54 230.460  16
  -2  -2 -23 2244.43 248.192  37
  -2  -2 -23 1781.77 189.134  39
  -2  -2 -23 1507.48 156.827  26
  -2  -2 -24 571.694 112.074  37
   2   2  24 713.588 116.941  16
   2   2  25 1669.99 135.385  16
   2   3 -22 3436.25 235.514  38
   2   3 -22 3301.07 236.454  39
  -2  -3  22 2920.35 209.461  16
  -2  -3  21 947.033 127.108   7
  -2  -3  21 1330.26 169.961  16
   2   3 -21 1432.26 188.350  37
  -2  -3  20 6328.75 403.037  16
  -2  -3  20 4782.95 338.725   7
   2   3 -20 6830.28 454.354  37
   2   3 -20 5364.06 339.763  25
   2   3 -19 10379.5 607.708  37
  -2  -3  19 9786.39 538.635   7
   2   3 -19 9290.15 509.781  25
  -2  -3  19 8938.73 520.631  16
  -2  -3  18 5689.20 438.452  16
  -2  -3  18 5970.11 456.668   7
   2   3 -18 5604.51 426.358  25
  -2  -3  17 425.088 151.333  16
   2   3 -17 393.917 111.131  25
  -2  -3  17 445.712 142.451   7
  -2  -3  16 30452.7 1061.82  16
  -2  -3  16 33224.0 1171.62   7
   2   3 -16 23724.6 939.370  25
  -2  -3  16 24050.1 966.047  11
  -2  -3  15 654.220 169.567  16
   2   3 -15 102.645 169.238   2
  -2  -3  15 141.485 188.882   5
  -2  -3  15 505.234 147.433  11
  -2  -3  15 589.493 180.919   7
   2   3 -15 632.131 333.378   1
   2   3 -14 5568.32 856.912   2
  -2  -3  14 4850.84 420.093  16
  -2  -3  14 5457.20 987.305   5
  -2  -3  14 5863.50 491.746   7
  -2  -3  14 5624.67 465.970  11
   2   3 -14 5517.22 864.081   1
   2   3 -13 557.961 235.900  44
  -2  -3  13 184.483 90.7702  11
   2   3 -13 36.5113 127.980   1
  -2  -3  13 423.633 123.803  16
   2   3 -13 90.9671 155.178   2
  -2  -3  13 294.118 94.9590   7
  -2  -3  13 548.785 294.966   5
   2   3 -12 24306.3 1477.14  44
  -2  -3  12 24133.7 1905.38   5
   2   3 -12 27256.6 1747.81   1
  -2  -3  12 21511.2 834.756  16
  -2  -3  12 25538.5 978.531   7
   2   3 -12 27130.2 1702.99   2
  -2  -3  12 22776.3 921.782  11
   2   3 -11 440.313 189.615  44
  -2  -3  11 423.625 260.739   5
   2   3 -11 649.099 258.391   2
  -2  -3  11 239.674 88.5862  16
   2   3 -11 127.715 136.681   1
  -2  -3  11 147.080 77.8885   7
   2   3 -10-17.0246 55.2538  44
   2   3 -10 124.580 138.410   1
  -2  -3  10 185.837 178.165   5
   2   3  -9 2290.08 442.403   1
  -2  -3   9 1131.72 270.586  13
  -2  -3   9 1768.32 432.978   5
   2   3  -9 2267.68 382.659  44
  -2  -3   8 36809.6 1462.11  13
  -2  -3   8 45880.3 2061.51   5
  -2  -3   7 26004.9 1469.30   5
  -2  -3   7 23308.8 1114.90  13
   2   3  -6 1372.65 269.183  44
  -2  -3   6 1300.35 302.131   5
   2   3  -6 1072.45 185.736   3
  -2  -3   6 1291.69 254.180  13
  -2  -3   5 90.6517 73.0553   5
   2   3  -5 222.964 51.1016   3
   2   3  -5 94.2580 76.0876  44
  -2  -3   5 207.296 96.1046  13
   2   3  -5 20.7069 14.3645   4
  -2  -3   4 10841.3 757.469   5
  -2  -3   4 10251.0 642.316  13
   2   3  -4 10833.2 679.260  44
  -2  -3   4 11592.9 795.071   8
  -2  -3   3 52473.7 1602.77   8
  -2  -3   3 52710.9 1400.12  13
  -2  -3   3 55117.8 1540.82   5
  -2  -3   2 170403. 2448.73   5
  -2  -3   2 174108. 2810.22   8
  -2  -3   2 167717. 2405.21  13
  -2  -3   1 270626. 3366.58   8
  -2  -3   1 268767. 2991.93  13
  -2  -3   1 272899. 2780.92   5
  -2  -3   0 121205. 1674.39   5
  -2  -3   0 125978. 2260.00   8
  -2  -3   0 126034. 1658.59   6
  -2  -3   0 126092. 2015.86  13
  -2  -3  -1 92.9592 70.9096   8
  -2  -3  -1 108.161 67.9809  13
  -2  -3  -1 249.977 73.6392   6
   2   3   1 95.9900 60.4513  45
  -2  -3  -2 92930.6 1397.19   6
  -2  -3  -2 93149.9 1994.65   8
   2   3   2 89564.9 1606.09  45
   2   3   3 16984.2 733.960  45
  -2  -3  -3 18178.4 906.841   8
   2   3   4 271.186 118.561   4
   2   3   4 307.731 122.410  45
  -2  -3  -4 143.666 81.4617   8
  -2  -3  -5 8654.47 689.619   8
   2   3   5 7838.30 574.540  45
   2   3   5 7942.48 658.401   4
  -2  -3  -6 30735.7 810.684   2
   2   3   6 32989.7 1280.96  45
   2   3   6 33555.8 1398.46   4
  -2  -3  -7 10490.0 735.051  44
   2   3   7 10178.6 766.556  45
  -2  -3  -7 11762.6 906.665   8
  -2  -3  -7 9044.15 469.098   2
   2   3   7 11242.1 852.207   4
  -2  -3  -8 488.964 124.824   2
  -2  -3  -8 612.818 200.083  44
   2   3   8 568.154 201.128  45
   2   3   8 694.508 220.291   4
  -2  -3  -9 61567.5 1971.32  44
   2   3   9 68596.6 2292.19   4
  -2  -3  -9 59709.0 1426.77   2
   2   3   9 63750.0 2336.99   5
   2   3   9 66311.2 2246.38  45
  -2  -3 -10 21172.1 1236.04  44
   2   3  10 26956.9 1538.86   5
   2   3  10 25443.9 1529.63  45
  -2  -3 -10 23859.6 968.885   2
   2   3  10 28308.5 1542.39   4
   2   3  11 1725.59 412.186   5
  -2  -3 -11 1256.68 325.911  44
   2   3  11 1199.88 343.857  45
   2   3  11 1451.17 362.852   4
  -2  -3 -12 1067.33 308.451  44
   2   3  12 1364.78 396.604   5
   2   3  12 1730.83 412.158   4
   2   3  12 1376.46 388.579  45
  -2  -3 -13 9095.40 936.515  44
   2   3  13 10346.3 1136.31   5
   2   3  13 8138.27 1047.72  45
   2   3  13 10030.1 1028.54   4
  -2  -3 -14 1259.30 208.868  36
  -2  -3 -14 1423.21 407.267  44
  -2  -3 -14 1380.37 236.525  37
   2   3  14 1847.06 503.045   5
  -2  -3 -14 1328.50 212.259  26
   2   3  14 1471.66 183.333  42
   2   3  14 1387.20 436.173  45
   2   3  14 1320.34 180.432  41
   2   3  14 1482.27 177.584  23
   2   3  14 1669.77 431.592   4
  -2  -3 -14 1208.51 232.350  25
  -2  -3 -15 19063.0 891.292  37
   2   3  15 18747.7 667.295  42
   2   3  15 17610.3 661.076  41
  -2  -3 -15 18305.3 828.204  36
  -2  -3 -15 18719.9 826.453  26
   2   3  15 19507.5 684.923  23
   2   3  15 19140.9 1763.46   5
  -2  -3 -15 18578.1 846.845  25
   2   3  16 1195.67 174.569  41
  -2  -3 -16 1405.22 244.874  37
   2   3  16 1010.38 164.570  42
  -2  -3 -16 1207.14 221.805  26
  -2  -3 -16 994.563 205.234  25
   2   3  16 1224.94 182.822  23
   2   3  16 797.372 453.509   5
   2   3  17 10181.9 1342.03   5
   2   3  17 11734.2 551.459  42
  -2  -3 -17 12662.4 755.514  37
  -2  -3 -17 12172.4 688.199  26
   2   3  17 11485.8 560.511  41
  -2  -3 -17 11946.1 710.270  25
   2   3  17 11824.1 565.119  23
  -2  -3 -18 13132.5 715.976  26
  -2  -3 -18 13075.7 775.847  37
  -2  -3 -18 12953.2 750.392  25
   2   3  18 12874.3 597.069  23
  -2  -3 -19 2221.79 291.838  39
  -2  -3 -19 2261.79 331.039  37
  -2  -3 -19 2058.45 284.420  26
  -2  -3 -19 2355.85 322.634  25
   2   3  19 1990.17 243.570  23
   2   3  20 80.5339 79.5070  16
  -2  -3 -20 77.6237 76.9938  37
  -2  -3 -20 129.995 81.8422  26
  -2  -3 -20 60.3861 92.8833  25
   2   3  20 71.2116 85.8676  23
  -2  -3 -20 97.3757 68.9521  39
  -2  -3 -21 6077.81 492.236  37
  -2  -3 -21 5310.70 408.780  26
  -2  -3 -21 5538.70 417.357  39
   2   3  21 5971.44 433.663  16
   2   3  21 5917.36 416.314  21
  -2  -3 -22 2604.43 260.792  39
   2   3  22 2926.43 287.567  16
   2   3  22 2538.85 249.792  21
  -2  -3 -22 2079.46 231.534  26
  -2  -3 -22 3085.54 323.427  37
   2   3  23 69.4001 48.8169  21
  -2  -3 -23-16.0840 35.4815  39
  -2  -3 -23-19.2005 33.6691  26
   2   3  23-14.3543 58.6801  16
  -2  -3 -23-0.67820 60.7602  37
   2   3  24 347.412 86.2798  16
  -2  -3 -24 253.649 83.9813  37
  -2  -3 -25-31.9379 31.1923  37
   2   3  25 37.1108 32.8068  16
   2   4 -21 53.1867 47.2510  37
  -2  -4  21-1.59357 27.2985   7
   2   4 -21 41.9700 40.5316  39
  -2  -4  20 39.1428 52.7622  16
  -2  -4  20 146.855 72.3036   7
   2   4 -19 17704.7 752.595  37
  -2  -4  19 16480.7 649.139  16
  -2  -4  19 17248.1 680.871   7
  -2  -4  18 12453.1 609.606  16
  -2  -4  18 12566.6 640.348   7
   2   4 -18 12166.8 591.755  25
  -2  -4  17 8778.00 540.629  16
  -2  -4  17 8857.47 545.695  11
  -2  -4  17 9725.45 602.075   7
   2   4 -17 9295.12 555.501  25
  -2  -4  16 1665.48 250.030  16
  -2  -4  16 2015.60 299.110   7
  -2  -4  16 1814.45 271.140  11
  -2  -4  15 3506.12 359.638  16
  -2  -4  15 3761.44 385.135  11
  -2  -4  15 3332.28 378.477   7
   2   4 -15 3891.96 732.666   2
  -2  -4  15 3962.70 877.494   5
  -2  -4  14 3.05167 83.3428  16
   2   4 -14 67.5595 118.294   1
  -2  -4  14-217.663 108.213  11
  -2  -4  14-6.58656 67.3123   7
  -2  -4  13 3337.73 342.416  16
   2   4 -13 3633.73 697.298   1
  -2  -4  13 3773.50 393.625  11
  -2  -4  13 3566.41 774.824   5
   2   4 -13 3244.91 648.615   2
  -2  -4  13 3685.38 388.543   7
  -2  -4  12 1229.21 215.645  16
  -2  -4  12 1345.06 237.597   7
   2   4 -12 1939.06 488.211   2
  -2  -4  12 1384.89 233.136  11
  -2  -4  12 1287.24 451.788   5
   2   4 -12 1130.06 389.052   1
   2   4 -11 6475.25 859.776   2
  -2  -4  11 4604.06 379.022  16
  -2  -4  11 5880.84 477.590   7
   2   4 -11 5997.03 838.972   1
  -2  -4  11 5590.41 899.073   5
  -2  -4  11 5316.22 447.369  11
   2   4 -10 1125.03 285.506  44
   2   4 -10 1456.61 378.429   1
  -2  -4  10 1686.46 460.672   5
   2   4 -10 1700.90 415.361   2
  -2  -4  10 1960.67 261.220   7
  -2  -4  10 1191.49 213.058  11
   2   4  -9 5918.06 627.056  44
   2   4  -9 5965.83 741.991   1
  -2  -4   9 4826.73 762.548   5
   2   4  -9 6038.49 741.395   2
   2   4  -8 1449.21 297.353  44
  -2  -4   8 1138.17 344.690   5
   2   4  -8 1346.56 329.186   1
  -2  -4   7 16071.9 1204.82   5
   2   4  -7 17093.2 990.507  44
   2   4  -7 16691.2 1090.37   1
  -2  -4   6 1774.69 271.157  13
   2   4  -6 2317.62 375.225   1
   2   4  -6 2303.13 342.931  44
  -2  -4   6 1994.50 400.311   5
   2   4  -6 1784.24 277.012   3
  -2  -4   5 2516.38 311.344  13
   2   4  -5 3390.50 401.887  44
  -2  -4   5 3016.87 456.891   5
  -2  -4   4 36786.4 1502.99   5
  -2  -4   4 33699.8 1108.57  13
   2   4  -4 37202.4 1309.80  44
  -2  -4   3 23939.8 1185.54   8
  -2  -4   3 24200.3 1137.70   5
  -2  -4   3 23857.5 905.200  13
  -2  -4   2 166595. 2778.82   5
  -2  -4   2 166615. 3028.60   8
  -2  -4   2 167859. 2387.10  13
  -2  -4   2 165692. 2783.28   6
  -2  -4   1 34401.6 1328.18   8
  -2  -4   1 34376.7 1175.03   5
  -2  -4   1 36830.7 1116.66  13
  -2  -4   1 35319.9 1192.74   6
  -2  -4   0 35118.3 1330.66   8
  -2  -4   0 31354.6 1114.01   5
  -2  -4   0 35342.7 1118.71   6
  -2  -4  -1 52610.9 1327.16   6
  -2  -4  -1 52141.2 1596.59   8
   2   4   1 48786.5 1422.71  45
  -2  -4  -2 48094.9 1558.13   8
  -2  -4  -2 49048.9 1311.02   6
   2   4   2 46937.1 1401.61  45
  -2  -4  -3 3121.17 407.609   8
   2   4   3 3396.71 383.293  45
  -2  -4  -3 3416.15 361.188   6
  -2  -4  -4 13654.0 872.324   8
   2   4   4 11866.5 738.987  45
  -2  -4  -5 22402.9 1169.48   8
   2   4   5 21887.0 1057.31  45
   2   4   6 2541.93 381.744  45
  -2  -4  -6 2520.42 416.465   8
   2   4   6 2929.01 449.904   4
  -2  -4  -7 193164. 3744.41   8
   2   4   7 199341. 3796.30   4
   2   4   7 195945. 3543.39  45
   2   4   8 2047.74 414.202   4
   2   4   8 1449.43 332.270  45
  -2  -4  -8 1781.88 379.317   8
  -2  -4  -9 227.905 135.538  44
  -2  -4  -9 314.134 172.815   8
   2   4   9 418.389 175.903  45
   2   4   9 601.805 234.181   4
  -2  -4 -10 12966.1 995.909  44
  -2  -4 -10 16094.0 1290.08   8
   2   4  10 13553.2 1132.00  45
   2   4  10 15353.1 1184.40   4
   2   4  11 55.5296 86.3218  45
   2   4  11-64.0157 106.987   5
  -2  -4 -11 79.8254 118.587   8
   2   4  11 84.4497 118.118   4
  -2  -4 -11 154.609 166.701  44
  -2  -4 -12 452.163 210.576  44
   2   4  12 440.896 229.363   5
   2   4  12 742.073 292.201  45
   2   4  12 507.971 288.910   4
  -2  -4 -12 512.873 323.221   8
  -2  -4 -13 1063.52 426.150   8
   2   4  13 989.584 149.740  42
   2   4  13 1241.48 401.297   5
   2   4  13 1385.09 421.251  45
  -2  -4 -13 1024.14 342.594  44
   2   4  13 1294.67 382.707   4
  -2  -4 -14 743.977 290.911  44
  -2  -4 -14 516.391 304.913   8
  -2  -4 -14 624.802 154.105  37
   2   4  14 768.386 330.631   5
   2   4  14 541.195 117.261  41
  -2  -4 -14 321.318 115.481  26
  -2  -4 -14 507.284 130.711  25
   2   4  14 549.748 114.039  23
   2   4  14 492.810 108.926  42
   2   4  14 194.845 181.564  45
   2   4  14 271.927 178.594   4
   2   4  15 5131.71 351.126  42
   2   4  15 5148.42 365.043  41
  -2  -4 -15 4035.71 376.205  39
  -2  -4 -15 6249.94 1023.38   8
  -2  -4 -15 5113.21 465.420  37
  -2  -4 -15 5254.57 438.902  26
   2   4  15 3680.93 792.103   5
  -2  -4 -15 5435.55 460.759  25
   2   4  15 4272.17 864.707  45
   2   4  15 5647.53 373.388  23
   2   4  16 1706.79 220.451  41
   2   4  16 1451.40 533.523  45
  -2  -4 -16 1271.30 216.043  39
   2   4  16 1450.85 198.302  29
  -2  -4 -16 1746.63 562.241   8
  -2  -4 -16 1609.24 250.370  26
  -2  -4 -16 1620.23 256.796  25
   2   4  16 1417.41 500.218   5
  -2  -4 -16 1421.67 250.662  37
   2   4  16 1606.42 203.605  23
   2   4  16 1788.08 217.399  42
  -2  -4 -17 2366.11 301.263  39
  -2  -4 -17 2587.53 346.443  37
   2   4  17 1452.27 514.630   5
  -2  -4 -17 2870.87 333.070  26
  -2  -4 -17 2714.77 734.689   8
   2   4  17 2194.47 239.390  29
  -2  -4 -17 2850.57 351.407  25
   2   4  17 2492.76 259.599  42
   2   4  17 2592.61 268.145  23
   2   4  17 2612.89 276.378  41
  -2  -4 -18 7739.90 540.946  39
   2   4  18 8197.26 482.928  41
   2   4  18 6877.79 420.146  29
  -2  -4 -18 8189.56 566.053  26
  -2  -4 -18 7949.56 585.856  25
   2   4  18 8104.37 473.516  23
  -2  -4 -18 8179.52 627.489  37
  -2  -4 -19 3898.20 378.591  39
  -2  -4 -19 4255.90 454.454  37
  -2  -4 -19 4573.83 417.903  26
   2   4  19 3651.36 316.146  23
   2   4  20 3985.20 373.551  16
  -2  -4 -20 4077.56 420.491  37
  -2  -4 -20 3404.90 340.089  39
  -2  -4 -20 3873.21 373.963  26
   2   4  20 3516.88 307.493  23
   2   4  21 1380.98 218.961  16
  -2  -4 -21 1215.28 198.554  39
  -2  -4 -21 1072.41 190.908  26
  -2  -4 -21 1311.55 234.221  37
  -2  -4 -22 435.417 110.001  39
   2   4  22 634.413 136.093  16
  -2  -4 -22 762.531 170.034  37
   2   4  22 855.431 160.136  21
  -2  -4 -22 406.281 101.231  26
  -2  -4 -23 2514.19 268.407  37
   2   4  23 2661.93 245.435  16
  -2  -4 -23 1900.00 189.709  26
   2   4  23 2377.19 229.528  21
   2   4  24 675.402 112.408  16
   2   4  24 461.825 87.5741  21
  -2  -4 -24 508.473 110.457  37
  -2  -4 -25 295.342 68.0649  37
   2   4  25 601.313 82.5019  16
   2   5 -21 47.5575 33.0998  39
   2   5 -20 902.521 138.990  37
  -2  -5  20 732.521 121.423   7
   2   5 -19 621.149 136.154  37
  -2  -5  19 372.983 102.052  16
  -2  -5  19 451.816 114.656   7
  -2  -5  18 13560.1 578.240  16
   2   5 -18 13958.0 579.496  25
   2   5 -17 20228.1 770.948  25
  -2  -5  17 19130.6 807.710   7
  -2  -5  17 19056.9 762.726  11
  -2  -5  17 18654.5 727.613  16
  -2  -5  16 865.011 179.535  16
  -2  -5  16 1032.51 192.788  11
  -2  -5  16 930.408 198.179   7
  -2  -5  15 175.549 90.4379  16
  -2  -5  15 152.580 90.9764   7
  -2  -5  15 63.1940 70.1317  11
  -2  -5  14 2514.21 302.046  16
   2   5 -14 2474.56 595.034   2
  -2  -5  14 1629.64 556.235   5
  -2  -5  14 2952.14 362.775   7
  -2  -5  14 2353.38 310.759  11
  -2  -5  13 7188.95 552.211   7
  -2  -5  13 6577.45 1085.65   5
  -2  -5  13 5957.58 501.131  11
   2   5 -13 6635.42 969.817   2
  -2  -5  13 5858.39 453.099  16
   2   5 -12 5318.86 835.266   1
  -2  -5  12 3965.08 367.582  16
  -2  -5  12 4781.72 444.886   7
  -2  -5  12 4331.03 418.434  11
  -2  -5  12 3212.20 738.570   5
   2   5 -12 5520.88 873.127   2
  -2  -5  11 16516.4 732.863  16
  -2  -5  11 19627.6 1753.61   5
   2   5 -11 22570.8 1654.16   2
  -2  -5  11 20317.0 896.293   7
  -2  -5  11 19391.2 866.363  11
   2   5 -11 20579.6 1609.50   1
  -2  -5  10 10537.4 630.615   7
  -2  -5  10 6789.93 460.264  16
  -2  -5  10 9206.19 1132.34   5
   2   5 -10 9642.18 1058.17   1
  -2  -5  10 8845.58 575.376  11
   2   5 -10 10293.7 1075.31   2
  -2  -5   9 1165.47 388.329   5
  -2  -5   9 818.856 165.333   9
   2   5  -9 1583.88 408.297   2
   2   5  -9 1283.83 344.749   1
  -2  -5   9 1119.74 200.544  11
  -2  -5   9 1176.60 202.333   7
  -2  -5   9 1241.55 179.129  10
  -2  -5   8 46323.2 2329.88   5
   2   5  -8 47733.9 2086.89   1
   2   5  -8 49115.9 2143.59   2
  -2  -5   7 16600.7 1322.52   5
   2   5  -7 18414.0 1248.80   2
   2   5  -7 14331.4 920.641  44
   2   5  -7 18510.0 1222.81   1
   2   5  -6 30013.5 1458.96   1
  -2  -5   6 27114.4 1604.99   5
   2   5  -6 29343.4 1277.15  44
   2   5  -5 8215.30 715.751   1
  -2  -5   5 8017.96 827.791   5
   2   5  -5 7987.17 641.128  44
   2   5  -4 168211. 2911.62  44
  -2  -5   4 171338. 3594.17   5
   2   5  -3 4752.71 468.264   1
  -2  -5   3 3832.11 524.452   8
  -2  -5   3 3832.16 508.380   6
  -2  -5   3 4092.88 521.513   5
  -2  -5   2 345.359 153.236   6
  -2  -5   2 337.954 150.377   8
   2   5  -2 693.539 162.085   1
  -2  -5   2 572.334 190.376   5
   2   5  -1 3864.37 351.656   1
  -2  -5   1 5027.09 559.695   8
  -2  -5   1 4816.72 516.359   6
  -2  -5   1 4603.61 509.798   5
  -2  -5   0 66984.7 2008.78   8
  -2  -5   0 72769.5 1926.80   5
  -2  -5   0 68351.4 1855.01   6
  -2  -5  -1 17500.8 1025.77   8
   2   5   1 17194.5 492.805   1
   2   5   1 18626.5 1036.29  45
   2   5   2 7983.73 672.868  45
  -2  -5  -2 7430.50 668.387   8
  -2  -5  -2 7979.13 615.914   6
   2   5   3 33044.2 1378.17  45
   2   5   3 33174.3 697.463   2
  -2  -5  -3 34379.4 1317.84   6
  -2  -5  -3 33473.5 1437.50   8
  -2  -5  -4 17452.8 971.606   6
   2   5   4 15938.6 974.720  45
  -2  -5  -4 14983.2 980.333   8
   2   5   5 19205.7 1105.70  45
  -2  -5  -5 17683.5 1099.32   8
   2   5   6 75989.1 2292.34  45
  -2  -5  -6 75546.4 2348.99   8
  -2  -5  -7 83161.5 2576.67   8
   2   5   7 87335.3 2557.48  45
  -2  -5  -8 21548.4 1369.51   8
   2   5   8 21774.2 1387.01   4
   2   5   8 22187.2 1348.48  45
  -2  -5  -9 50112.5 2194.62   8
   2   5   9 45260.3 2041.85  45
   2   5   9 50015.7 2171.52   4
  -2  -5 -10 6934.14 859.337   8
   2   5  10 6971.67 845.559   4
   2   5  10 7118.89 856.585  45
   2   5  11 11418.5 1142.59  45
  -2  -5 -11 12517.8 1214.96   8
   2   5  11 13252.5 1196.54   4
   2   5  12 8237.20 986.263   4
  -2  -5 -12 7302.60 974.448   8
   2   5  12 7342.75 958.475  45
  -2  -5 -13 7190.75 1025.34   8
   2   5  13 6169.68 912.206   5
   2   5  13 6321.01 930.029  45
   2   5  13 6872.17 389.363  42
   2   5  13 6825.33 400.193  41
  -2  -5 -13 6618.71 471.136  26
   2   5  13 7516.16 971.030   4
  -2  -5 -13 5995.16 488.388  37
  -2  -5 -14-32.0040 54.9086  37
   2   5  14-5.81710 38.8604  41
   2   5  14 16.7620 45.5945  42
   2   5  14 173.399 170.935   5
  -2  -5 -14 239.988 201.629   8
   2   5  14 197.845 173.370  45
  -2  -5 -14-33.7119 44.2333  26
   2   5  14-61.3209 43.4876  23
   2   5  14-254.167 209.169   4
   2   5  15 73.1207 49.0733  42
   2   5  15-10.2888 118.057   4
  -2  -5 -15 240.519 95.2247  39
  -2  -5 -15-8.66505 46.0639  37
   2   5  15-563.197 302.732   5
   2   5  15 587.194 335.018  45
  -2  -5 -15 109.113 70.2172  26
   2   5  15 200.741 83.7764  41
  -2  -5 -15-326.970 253.566   8
   2   5  15 118.997 63.2839  23
   2   5  16-176.587 199.214   5
   2   5  16 220.381 88.1237  41
  -2  -5 -16 252.886 102.746  39
  -2  -5 -16 277.396 127.084  37
   2   5  16 159.335 72.0110  34
   2   5  16 187.522 76.7222  42
  -2  -5 -16 327.323 114.732  26
  -2  -5 -16-13.5530 140.450   8
   2   5  16 241.826 90.3812  23
   2   5  16 370.039 283.600  45
   2   5  17 32135.9 926.737  42
  -2  -5 -17 32280.2 1221.94  37
  -2  -5 -17 28167.9 1012.97  39
   2   5  17 28635.7 2324.08   5
  -2  -5 -17 29949.8 2441.33   8
   2   5  17 32616.1 964.538  41
  -2  -5 -17 31139.9 1105.17  26
   2   5  17 33132.6 941.067  23
   2   5  17 34280.4 969.242  29
   2   5  18 717.461 156.060  41
  -2  -5 -18 507.899 141.509  39
   2   5  18 672.116 154.420  29
  -2  -5 -18 616.211 173.569  26
  -2  -5 -18 725.240 211.328  37
   2   5  18 591.588 133.728  23
   2   5  19 20607.1 725.291  29
  -2  -5 -19 23539.3 1033.84  37
   2   5  19 21471.0 751.914  23
  -2  -5 -19 19985.9 840.569  39
  -2  -5 -19 24170.8 944.489  26
  -2  -5 -20 3328.09 326.061  39
  -2  -5 -20 3946.52 421.007  37
   2   5  20 4199.64 376.006  16
  -2  -5 -20 3893.89 366.378  26
   2   5  20 3096.20 270.399  29
   2   5  20 3659.65 304.057  23
  -2  -5 -21 5925.32 480.445  37
   2   5  21 5809.79 413.234  16
  -2  -5 -21 4483.85 358.439  39
  -2  -5 -21 5768.00 417.515  26
  -2  -5 -22 17441.8 636.453  39
  -2  -5 -22 22727.5 863.082  37
   2   5  22 23482.0 772.003  16
  -2  -5 -22 16574.8 638.921  26
   2   5  23 5673.73 346.716  16
  -2  -5 -23 4643.88 289.090  26
  -2  -5 -23 5870.58 402.532  37
   2   5  23 5892.52 367.648  21
  -2  -5 -24 947.263 142.788  37
   2   5  24 1067.43 133.468  16
   2   5  24 837.989 127.456  21
  -2  -5 -25 698.585 100.376  37
  -2  -6  20 138.829 47.0138   7
   2   6 -19 607.570 120.884  37
  -2  -6  19 578.790 109.528   7
  -2  -6  18 190.800 84.2298   7
  -2  -6  17 3232.12 313.077   7
  -2  -6  17 3106.30 289.420  11
   2   6 -17 2909.85 266.242  25
  -2  -6  16-76.9750 91.4356   7
  -2  -6  16-69.5926 61.7745  16
  -2  -6  16-23.7855 61.7122  11
  -2  -6  15 1298.73 201.718  16
  -2  -6  15 1505.40 252.319   7
  -2  -6  15 1548.38 241.969  11
  -2  -6  14 20203.5 899.984   7
  -2  -6  14 18461.6 846.388  11
  -2  -6  13 27924.7 956.237  16
  -2  -6  13 30597.6 1118.16  11
  -2  -6  12 1986.81 264.949  16
  -2  -6  12 2700.52 344.078   7
  -2  -6  12 2470.95 330.543  11
   2   6 -12 3110.76 680.191   2
  -2  -6  12 1661.01 556.991   5
  -2  -6  11 7901.70 568.984   7
  -2  -6  11 6774.44 527.957  11
   2   6 -11 7663.51 1015.26   2
  -2  -6  11 5639.93 427.991  16
  -2  -6  11 6408.56 1037.66   5
  -2  -6  10 13238.9 1454.89   5
  -2  -6  10 15546.0 791.198   7
  -2  -6  10 14669.4 760.303  11
   2   6 -10 16076.6 1440.31   2
  -2  -6   9-63.2749 59.3214   9
   2   6  -9-150.477 164.184   2
  -2  -6   9-167.174 156.987   5
  -2  -6   9-148.411 85.4444   7
  -2  -6   9 120.680 76.3215  11
  -2  -6   8 10175.4 589.694   9
  -2  -6   8 11800.1 1256.06   5
  -2  -6   8 11610.7 654.105   7
  -2  -6   8 11557.5 642.528  11
   2   6  -8 12915.4 1170.30   2
  -2  -6   8 10336.5 541.712  10
   2   6  -8 9877.09 1022.78   1
  -2  -6   7 110.192 66.2376   9
  -2  -6   7 54.5175 98.4564   5
   2   6  -7 71.3534 133.529   2
  -2  -6   7 180.978 59.7449  24
  -2  -6   7 171.223 85.9936   7
  -2  -6   7 237.887 91.7458  11
  -2  -6   7 238.130 82.4939  10
   2   6  -7 76.7168 95.8847   1
   2   6  -6 63095.4 2385.30   2
   2   6  -6 61624.2 2235.52   1
  -2  -6   6 60560.8 2597.83   5
   2   6  -5 27078.4 1225.25  44
   2   6  -5 27138.1 1394.48   1
   2   6  -5 28467.1 1512.32   2
  -2  -6   5 28627.5 1703.03   5
   2   6  -4 17181.2 966.341  44
   2   6  -4 17838.5 1132.58   2
   2   6  -4 16214.9 997.098   1
  -2  -6   4 16984.6 1249.69   5
  -2  -6   3 36434.9 1751.95   5
   2   6  -3 41180.0 1630.32   2
   2   6  -3 37541.1 1390.54   1
  -2  -6   3 35541.7 1731.94   6
  -2  -6   2 61960.3 2199.89   5
  -2  -6   2 62117.5 2186.08   8
  -2  -6   2 62052.1 2202.80   6
  -2  -6   1 4662.32 582.587   8
  -2  -6   1 4286.68 559.161   5
   2   6  -1 4846.66 490.509   2
  -2  -6   1 3881.51 534.677   6
  -2  -6   0 232.240 128.976   6
   2   6   0 488.932 143.563   2
  -2  -6   0 317.515 160.712   8
   2   6   1 214116. 4010.77  45
  -2  -6  -1 214721. 3827.16   8
  -2  -6  -1 220304. 3769.43   6
  -2  -6  -2 20966.9 1205.00   8
   2   6   2 20875.8 1243.99  45
  -2  -6  -2 19537.7 1133.84   6
   2   6   2 20253.0 755.834   2
  -2  -6  -3 91602.8 2525.99   8
   2   6   3 94430.0 2658.85  45
  -2  -6  -3 95267.2 2476.50   6
  -2  -6  -4 613.608 210.915   8
  -2  -6  -4 291.386 147.150   6
   2   6   4 434.643 186.118  45
  -2  -6  -5 18031.6 1133.75   6
  -2  -6  -5 16311.3 1127.19   8
   2   6   5 15328.8 1101.46  45
  -2  -6  -6-87.4315 97.5299   6
  -2  -6  -6-78.2570 79.8024   8
   2   6   6-172.500 133.187  45
   2   6   7 38114.1 1854.89  45
  -2  -6  -7 40105.3 1869.73   8
  -2  -6  -8 662.996 260.852   8
   2   6   8 262.884 162.268  45
  -2  -6  -9 26975.4 1665.59   8
   2   6   9 27114.5 1695.62  45
   2   6   9 29553.4 1793.01   4
   2   6  10 2728.95 568.130  45
  -2  -6 -10 2572.95 548.582   8
   2   6  10 2466.37 527.167   4
  -2  -6 -11 33396.5 2028.51   8
   2   6  11 32947.1 2013.35  45
   2   6  11 36430.5 2110.70   4
   2   6  12 95.8988 52.7428  42
  -2  -6 -12-6.81283 35.8510  37
  -2  -6 -12 149.604 175.817   8
  -2  -6 -12 23.3681 34.1210  26
   2   6  12 248.713 182.376   4
   2   6  12 181.894 180.617  45
   2   6  13-95.5690 150.857  45
   2   6  13 497.891 117.986  42
  -2  -6 -13 411.160 130.954  37
  -2  -6 -13 373.510 119.974  26
   2   6  13 334.760 90.4075  41
  -2  -6 -13 446.810 252.840   8
   2   6  13 520.779 277.610   4
   2   6  14 4342.07 830.600   5
  -2  -6 -14 5552.94 935.671   8
  -2  -6 -14 6426.11 516.572  37
  -2  -6 -14 6168.32 475.134  26
   2   6  14 6610.69 418.881  41
   2   6  14 6415.83 987.320   4
   2   6  14 6835.21 412.610  42
   2   6  14 5852.12 979.237  45
  -2  -6 -15 1320.61 211.046  39
  -2  -6 -15 1228.85 235.781  37
   2   6  15 528.722 314.579   5
  -2  -6 -15 1584.28 243.651  26
   2   6  15 1595.36 210.365  42
   2   6  15 1440.70 189.548  23
  -2  -6 -15 1321.90 478.135   8
   2   6  15 1052.12 406.341   4
   2   6  15 1579.96 213.237  41
   2   6  15 1701.70 530.698  45
  -2  -6 -16 3019.43 330.859  39
  -2  -6 -16 3609.70 413.928  37
  -2  -6 -16 3446.35 366.491  26
   2   6  16 2762.08 704.352   5
  -2  -6 -16 2620.04 678.272   8
   2   6  16 3465.88 303.643  42
   2   6  16 3491.49 791.734  45
   2   6  16 3430.79 299.258  23
   2   6  16 3525.25 320.921  41
   2   6  17 1023.25 178.940  42
  -2  -6 -17 899.206 219.314  37
   2   6  17 887.384 167.429  34
   2   6  17 1029.42 179.785  41
   2   6  17 653.129 360.948  45
  -2  -6 -17 1175.31 212.499  26
   2   6  17 712.061 149.189  23
  -2  -6 -17 834.176 175.312  39
   2   6  17 1157.34 195.999  29
  -2  -6 -17 1482.91 523.461   8
   2   6  18 2476.33 280.108  41
  -2  -6 -18 2517.28 350.457  37
   2   6  18 2039.41 231.240  34
   2   6  18 2745.39 284.077  29
  -2  -6 -18 2468.96 308.946  26
   2   6  18 1775.60 220.158  23
  -2  -6 -18 1873.42 262.057  39
  -2  -6 -19 5528.28 427.724  39
  -2  -6 -19 6436.50 540.934  37
   2   6  19 6516.12 419.375  29
  -2  -6 -19 6718.48 498.542  26
   2   6  19 5369.15 366.066  23
  -2  -6 -20 1983.19 296.459  37
   2   6  20 2331.67 273.931  16
   2   6  20 1941.59 222.460  29
  -2  -6 -20 2086.46 266.957  26
  -2  -6 -21 6779.13 442.646  26
  -2  -6 -21 7087.90 511.897  37
   2   6  21 7252.47 443.198  16
   2   6  21 5838.35 353.225  29
   2   6  22 875.816 151.304  16
  -2  -6 -22 1006.28 178.188  37
  -2  -6 -22 678.783 130.630  26
   2   6  23 752.474 118.144  16
  -2  -6 -23 770.553 150.443  37
  -2  -6 -23 560.042 99.2696  26
   2   6  23 727.872 140.092  21
  -2  -6 -24-21.3890 41.8342  37
   2   6  24 66.9943 34.0180  16
   2   6  24-103.186 56.2163  21
  -2  -7  19-44.4595 35.2194   7
  -2  -7  18 556.619 109.009   7
  -2  -7  17 3626.25 267.103  11
  -2  -7  17 4580.07 332.540   7
  -2  -7  16 3315.85 312.039   7
  -2  -7  16 2639.17 262.637  11
  -2  -7  15 196.166 111.716   7
  -2  -7  15 139.761 70.5842  11
  -2  -7  14 4456.88 408.512   7
  -2  -7  14 4684.96 405.668  11
  -2  -7  13 5016.36 447.533   7
  -2  -7  13 4793.01 434.733  11
  -2  -7  12 1066.18 215.035   7
  -2  -7  12 951.779 206.069  11
  -2  -7  11 8912.57 1268.86   5
  -2  -7  11 10056.0 658.418   7
  -2  -7  11 9657.61 632.876  11
   2   7 -11 9734.51 1214.78   2
  -2  -7  10 20936.1 1911.05   5
  -2  -7  10 23962.5 980.696   7
  -2  -7  10 23053.1 971.737  11
   2   7 -10 25673.6 1947.89   2
  -2  -7   9 2973.29 696.587   5
  -2  -7   9 3246.76 373.242   9
  -2  -7   9 3329.65 367.776   7
   2   7  -9 3563.40 681.713   2
  -2  -7   9 3386.42 370.094  11
  -2  -7   8 9793.30 618.980   9
  -2  -7   8 9191.13 538.152  10
  -2  -7   8 10601.6 637.079  11
  -2  -7   8 9716.04 616.895   7
   2   7  -8 11487.1 1216.87   2
  -2  -7   8 10957.9 1301.76   5
  -2  -7   7 2486.20 300.726   9
  -2  -7   7 3124.98 341.000  11
  -2  -7   7 2699.74 321.194   7
   2   7  -7 3162.65 636.896   2
  -2  -7   7 2674.73 283.548  10
  -2  -7   7 2975.83 645.995   5
  -2  -7   6 34181.5 2124.67   5
  -2  -7   6 28338.3 986.364   9
  -2  -7   6 28229.5 1000.37   7
  -2  -7   6 24094.1 817.097  24
  -2  -7   6 33129.6 1085.95  11
   2   7  -6 36118.5 1961.28   2
  -2  -7   6 32876.8 949.816  10
  -2  -7   5 294.948 98.2522   9
  -2  -7   5 323.115 223.253   5
   2   7  -5-67.6583 115.672   2
  -2  -7   5 231.768 94.1623  11
  -2  -7   5 93.5861 55.4804  10
  -2  -7   4 4917.28 747.347   5
   2   7  -4 5384.22 676.442   2
  -2  -7   3 335.211 234.412   6
  -2  -7   3 60.9865 123.009   5
  -2  -7   2 64687.6 2504.71   5
   2   7  -2 65846.1 2139.38   2
  -2  -7   2 61167.2 2453.31   6
  -2  -7   1 9951.58 920.326   8
   2   7  -1 10278.4 799.907   2
  -2  -7   1 9290.66 919.449   6
   2   7   0 71995.6 1969.39   2
  -2  -7   0 69940.2 2383.35   8
  -2  -7   0 63654.4 2335.84   6
   2   7   0 59915.7 2445.51  45
   2   7   1 1417.40 380.371  45
  -2  -7  -1 1124.36 304.792   6
  -2  -7  -1 1359.94 330.037   8
   2   7   1 893.522 200.762   2
   2   7   2 68344.3 2550.55  45
  -2  -7  -2 70221.2 2360.67   8
  -2  -7  -2 74969.7 2472.07   6
   2   7   3 3966.88 608.142  45
  -2  -7  -3 3999.87 567.812   8
  -2  -7  -3 4034.01 587.247   6
   2   7   4 89631.6 2911.37  45
  -2  -7  -4 98109.4 2830.33   8
  -2  -7  -4 91945.2 2781.84   6
   2   7   5 38028.6 1924.50  45
  -2  -7  -5 38392.7 1805.28   8
  -2  -7  -5 38473.1 1835.11   6
   2   7   6 7568.96 874.969  45
  -2  -7  -6 7767.45 837.236   8
  -2  -7  -6 7143.66 820.123   6
  -2  -7  -7 286.257 164.065   6
  -2  -7  -7 814.064 277.577   8
   2   7   7 543.365 245.350  45
  -2  -7  -8 4521.12 677.780   6
  -2  -7  -8 4032.79 644.527   8
   2   7   8 4656.43 733.326  45
  -2  -7  -9 7950.02 924.801   8
   2   7   9 7937.89 959.521  45
  -2  -7 -10 270.014 177.971   8
   2   7  10 331.751 235.415   4
  -2  -7 -10 246.377 89.0518  26
   2   7  10 7.88501 59.8391  45
  -2  -7 -11 1529.22 237.385  37
  -2  -7 -11 1677.67 463.625   8
   2   7  11 1905.64 508.204   4
   2   7  11 1684.17 503.875  45
  -2  -7 -11 1592.65 227.674  26
   2   7  11 1198.69 164.585  42
   2   7  12 5054.43 344.995  42
  -2  -7 -12 4960.28 444.908  37
   2   7  12 4984.91 867.046  45
  -2  -7 -12 5028.81 824.080   8
  -2  -7 -12 4861.24 410.857  26
   2   7  12 5150.08 856.881   4
   2   7  13 359.124 274.204  45
   2   7  13 51.8923 71.8302  41
  -2  -7 -13 86.4411 123.052   8
  -2  -7 -13 157.289 77.2802  26
   2   7  13 90.5426 59.2919  42
  -2  -7 -13 153.622 86.4337  37
   2   7  13 237.506 203.397   4
   2   7  14-139.858 79.5428  41
  -2  -7 -14-227.239 105.801  37
   2   7  14 27.2624 51.2690  42
  -2  -7 -14-289.512 228.695   8
  -2  -7 -14 88.7331 61.1226  26
   2   7  14-15.8990 96.3775   4
   2   7  15 629.551 136.958  42
   2   7  15 611.228 331.149   5
  -2  -7 -15 470.243 320.076   8
   2   7  15 752.097 157.117  41
  -2  -7 -15 646.193 164.097  26
  -2  -7 -15 681.865 177.792  37
   2   7  15 354.613 270.984   4
   2   7  15 918.793 415.078  45
   2   7  16 2522.04 266.282  42
   2   7  16 2611.46 283.864  41
   2   7  16 2765.41 298.030  29
  -2  -7 -16 2380.96 309.091  26
   2   7  16 1618.57 545.864  45
  -2  -7 -16 2460.44 346.589  37
  -2  -7 -17 12098.5 752.316  37
   2   7  17 12888.1 620.027  34
   2   7  17 12558.4 613.550  29
  -2  -7 -17 11711.7 674.995  26
   2   7  17 12138.0 599.048  41
   2   7  18 54.5365 87.5430  41
  -2  -7 -18 49.5724 93.4806  37
  -2  -7 -18 116.120 80.2730  26
   2   7  18 186.475 98.2598  34
   2   7  18 107.929 87.5648  29
   2   7  19-38.0833 78.2654  34
   2   7  19-104.069 71.7231  16
  -2  -7 -19-5.12284 94.7293  37
  -2  -7 -19-164.780 93.0445  26
   2   7  19 1.32278 70.0498  29
  -2  -7 -20 141.800 83.7046  37
   2   7  20-52.6256 61.1804  34
  -2  -7 -20 89.3482 72.6003  26
   2   7  20 42.1604 68.8913  29
   2   7  20 244.749 74.1040  16
  -2  -7 -21 711.770 165.108  37
   2   7  21 705.231 133.067  16
  -2  -7 -21 773.795 154.399  26
   2   7  21 692.855 131.351  29
   2   7  21 660.183 131.200  27
  -2  -7 -22 722.567 156.043  37
  -2  -7 -22 392.039 96.9717  26
  -2  -7 -23 1115.28 167.669  37
  -2  -7 -23 719.841 103.713  26
   2   7  23 1156.98 165.119  21
  -2  -7 -24 3493.54 248.425  37
   2   7  24 3244.77 230.991  21
  -2  -8  17 346.192 86.7207   7
  -2  -8  16 2427.31 235.467   7
  -2  -8  16 2125.91 203.078  11
  -2  -8  15 1779.58 221.977   7
  -2  -8  15 1675.87 207.083  11
  -2  -8  14 135.295 85.3283  11
  -2  -8  14 200.492 102.775   7
  -2  -8  13 938.712 188.651   7
  -2  -8  13 995.650 189.474  11
  -2  -8  12 61.5239 112.016   7
  -2  -8  12 10.4621 72.6161  11
  -2  -8  11 41357.0 1283.91   7
  -2  -8  11 43116.7 1300.56  11
  -2  -8  10 14144.4 767.642   7
  -2  -8  10 14068.8 757.549  11
  -2  -8   9 39126.2 1261.26   9
  -2  -8   9 45486.3 1344.50   7
  -2  -8   9 40975.4 1293.65  11
   2   8  -9 42251.4 2579.21   2
  -2  -8   8 2153.02 293.599   9
  -2  -8   8 1974.78 584.828   5
  -2  -8   8 2203.18 301.572   7
  -2  -8   8 1919.76 282.657  11
   2   8  -8 1572.31 528.000   2
  -2  -8   7 6039.15 487.626   9
  -2  -8   7 5711.95 964.126   5
  -2  -8   7 6627.84 502.964   7
  -2  -8   7 7063.43 528.777  11
  -2  -8   7 6695.07 465.902  10
   2   8  -7 7517.02 1016.80   2
  -2  -8   6 6011.86 478.142   7
  -2  -8   6 6134.11 959.891   5
  -2  -8   6 6625.85 499.986   9
  -2  -8   6 6771.82 512.238  11
   2   8  -6 7019.13 931.820   2
  -2  -8   6 6298.69 437.229  10
  -2  -8   5 69281.3 3174.89   5
  -2  -8   5 67790.2 1565.18   7
  -2  -8   5 73529.8 1633.48   9
  -2  -8   5 72561.4 1456.14  10
  -2  -8   5 72452.9 1648.53  11
  -2  -8   4 493.709 283.064   5
  -2  -8   4 811.186 172.724   9
   2   8  -4 698.531 276.732   2
  -2  -8   4 743.417 159.514   7
  -2  -8   4 729.320 160.900  11
  -2  -8   4 858.836 154.154  10
  -2  -8   3 33050.9 1101.29  17
  -2  -8   3 36193.1 1121.58  11
  -2  -8   3 35284.9 2092.98   6
  -2  -8   3 35297.5 986.159  10
  -2  -8   3 37389.4 1119.60   9
  -2  -8   2 8249.24 517.213   9
  -2  -8   2 7710.63 517.767  17
  -2  -8   2 7970.95 522.979  11
  -2  -8   2 7847.94 957.578   6
   2   8  -2 5988.80 730.006   2
  -2  -8   2 7361.17 440.069  10
  -2  -8   1 34854.6 1117.79  37
   2   8  -1 37966.8 2221.07  45
  -2  -8   1 40947.4 2138.53   6
  -2  -8   1 38092.6 1093.88   9
   2   8   0 11999.2 1221.53  45
  -2  -8   0 12589.6 1077.81   8
  -2  -8   0 11865.6 1125.69   6
  -2  -8  -1 107.670 97.3193   8
   2   8   1 13.4413 63.3035  45
  -2  -8  -2 6309.60 765.142   8
   2   8   2 6651.65 890.483  45
  -2  -8  -2 6345.34 794.867   6
  -2  -8  -3 23745.5 1479.78   8
   2   8   3 25276.8 1715.19  45
  -2  -8  -3 24487.4 1580.46   6
  -2  -8  -4 4775.29 711.863   6
   2   8   4 3941.62 674.865  45
  -2  -8  -4 4309.10 630.920   8
   2   8   5 1913.75 478.187  45
  -2  -8  -5 1807.32 458.202   6
  -2  -8  -5 2069.53 434.727   8
  -2  -8  -6 830.724 300.749   6
  -2  -8  -6 1512.19 379.961   8
   2   8   6 862.508 320.776  45
  -2  -8  -7 13708.2 1271.41   6
   2   8   7 13841.4 1326.33  45
  -2  -8  -7 11729.3 608.324  26
  -2  -8  -7 13314.8 1163.53   8
  -2  -8  -8 2551.57 308.211  37
  -2  -8  -8 2379.69 500.835   8
  -2  -8  -8 2988.67 606.499   6
   2   8   8 2954.94 617.909  45
  -2  -8  -8 2386.71 276.708  26
  -2  -8  -9 15768.6 1461.58   6
  -2  -8  -9 15220.1 759.142  37
  -2  -8  -9 15543.1 719.436  26
   2   8   9 16850.2 1530.65  45
  -2  -8 -10 3781.36 388.941  37
  -2  -8 -10 4111.24 374.779  26
  -2  -8 -10 4121.51 744.560   6
  -2  -8 -10 3214.10 626.509   8
   2   8  10 3745.77 743.439  45
  -2  -8 -11 5990.74 947.372   6
   2   8  11 6259.41 382.416  42
  -2  -8 -11 7023.68 538.123  37
   2   8  11 7460.33 1072.33   4
  -2  -8 -11 5339.52 831.822   8
   2   8  11 7475.98 1061.54  45
  -2  -8 -11 7215.95 506.101  26
  -2  -8 -12 366.090 127.980  37
  -2  -8 -12 266.179 221.081   8
  -2  -8 -12 712.756 332.235   6
   2   8  12 405.868 113.429  41
   2   8  12 534.048 111.521  42
  -2  -8 -12 473.386 140.249  26
   2   8  12 463.367 209.244  45
   2   8  12 856.912 392.080   4
  -2  -8 -13 645.021 166.924  37
  -2  -8 -13 467.001 134.614  26
  -2  -8 -13 246.275 230.456   8
   2   8  13 617.326 129.540  42
   2   8  13 578.588 135.738  41
   2   8  13 987.541 410.318  45
   2   8  14 238.818 99.4977  41
  -2  -8 -14 94.3750 79.4158  26
   2   8  14 263.770 92.7644  42
  -2  -8 -14 162.709 92.8560  37
   2   8  14 327.861 254.065   4
  -2  -8 -15 5239.15 492.706  37
   2   8  15 5273.06 378.884  42
   2   8  15 5321.55 400.041  41
  -2  -8 -15 5167.13 447.294  26
   2   8  15 3756.49 894.624   4
   2   8  15 4669.59 930.986  45
  -2  -8 -16 9778.43 678.500  37
   2   8  16 10106.5 560.465  29
  -2  -8 -16 9272.91 603.178  26
   2   8  16 9505.92 536.053  41
  -2  -8 -17 5479.21 460.326  26
  -2  -8 -17 5662.37 506.927  37
   2   8  17 6052.51 433.264  34
   2   8  17 5730.42 420.575  29
   2   8  17 5389.55 405.698  41
   2   8  18 375.499 127.216  34
  -2  -8 -18 229.019 97.5175  37
   2   8  18 442.350 139.895  29
  -2  -8 -18 369.714 125.374  26
   2   8  18 222.081 112.581  41
   2   8  19 2294.76 253.324  34
   2   8  19 2509.96 266.918  29
  -2  -8 -19 2341.18 281.682  26
  -2  -8 -19 2226.87 304.372  37
  -2  -8 -20 11086.4 632.704  37
   2   8  20 9404.93 465.472  34
   2   8  20 9901.07 489.494  29
  -2  -8 -20 11099.2 561.372  26
  -2  -8 -21 7129.37 475.317  37
  -2  -8 -21 6637.19 397.036  26
   2   8  21 6153.34 360.691  29
   2   8  21 6574.94 372.137  27
  -2  -8 -22 1233.53 153.690  26
  -2  -8 -22 1473.83 199.082  37
  -2  -8 -23 186.238 75.5742  37
   2   8  23 181.340 79.1036  21
  -2  -8 -24 28.6999 29.8152  37
   2   8  24 28.5736 35.5994  21
  -2  -9  16 78.1259 40.5269   7
  -2  -9  15 26.3060 35.3148  11
  -2  -9  15 77.1096 66.7438   7
  -2  -9  14 1438.71 192.657   7
  -2  -9  14 1597.67 194.131  11
  -2  -9  13 2003.60 240.963   7
  -2  -9  13 2186.18 255.101  11
  -2  -9  12 15604.8 686.753   7
  -2  -9  12 16216.0 717.502  11
  -2  -9  11 58.0100 68.4101   7
  -2  -9  11 55.3476 67.7505  11
  -2  -9  10 1734.81 254.250   7
  -2  -9  10 1804.11 271.691  11
  -2  -9   9 18897.3 838.314   7
  -2  -9   9 18904.6 859.525  11
  -2  -9   8 27097.9 1001.47   7
  -2  -9   8 27287.3 1050.37  11
  -2  -9   7 90.4297 90.8052   9
  -2  -9   7-26.5493 74.6836   7
  -2  -9   7 106.485 105.741  11
  -2  -9   6 24043.4 985.325   9
  -2  -9   6 24931.2 1005.73  11
  -2  -9   6 21781.0 907.748   7
  -2  -9   6 22199.6 847.168  10
   2   9  -6 21958.0 1752.28   2
  -2  -9   5 18321.6 853.477   9
  -2  -9   5 16638.9 776.581   7
  -2  -9   5 19538.4 884.354  11
  -2  -9   5 16927.4 732.332  10
  -2  -9   4 7687.58 547.842  11
  -2  -9   4 7547.01 543.288   9
  -2  -9   4 6960.46 469.311  10
  -2  -9   3 10269.8 623.589   9
   2   9  -3 10318.4 1329.47  45
  -2  -9   3 10630.3 635.914  11
  -2  -9   3 10594.6 559.852  10
  -2  -9   2 28138.4 1049.55  17
  -2  -9   2 29000.9 918.545  10
  -2  -9   2 30985.4 1059.37   9
  -2  -9   2 30078.1 1052.11  11
  -2  -9   2 25394.1 1883.07   6
   2   9  -2 29155.0 2179.21  45
  -2  -9   1 826.175 173.606   9
  -2  -9   1 537.205 271.943   6
  -2  -9   1 1017.41 196.159  17
   2   9  -1 1380.02 463.548  45
  -2  -9   1 693.787 159.096  11
  -2  -9   1 920.263 161.974  10
  -2  -9   0 6644.01 480.217   9
   2   9   0 5811.82 961.768  45
  -2  -9   0 6009.39 469.785  17
  -2  -9   0 6005.23 486.081  37
  -2  -9   0 6058.74 463.729  11
  -2  -9   0 6157.95 412.252  10
  -2  -9   0 5520.53 825.960   6
  -2  -9  -1 96.8020 62.1606  17
  -2  -9  -1 241.986 159.306   8
  -2  -9  -1 205.306 76.5660  10
  -2  -9  -1 24.9521 48.7274  37
  -2  -9  -1 106.084 68.9396  11
  -2  -9  -1 82.7888 64.9005   9
   2   9   1 71.5802 113.075  45
  -2  -9  -2-66.1690 68.1700   9
  -2  -9  -2 57.4952 59.5810  37
  -2  -9  -2 120.994 72.9620  17
  -2  -9  -2 218.187 78.6684  10
   2   9   2 250.547 230.230  45
  -2  -9  -2-70.7969 47.7635  11
  -2  -9  -2-254.210 190.563   6
  -2  -9  -2 370.159 190.574   8
  -2  -9  -3 1012.81 204.793  37
  -2  -9  -3 1319.89 214.115   9
  -2  -9  -3 1070.58 200.915  17
  -2  -9  -3 966.709 308.110   8
  -2  -9  -3 1667.31 454.246   6
  -2  -9  -3 964.047 156.161  10
   2   9   3 1276.83 403.196  45
   2   9   4 16484.2 1535.13  45
  -2  -9  -4 16846.1 762.351   9
  -2  -9  -4 13593.4 685.256  17
  -2  -9  -4 15926.6 778.651  37
  -2  -9  -4 16176.3 1266.38   8
  -2  -9  -4 15948.0 1413.36   6
  -2  -9  -5 17386.0 774.392  17
  -2  -9  -5 21102.3 1468.48   8
  -2  -9  -5 21866.0 1662.37   6
  -2  -9  -5 22752.4 892.655   9
  -2  -9  -5 22063.7 917.358  37
   2   9   5 23912.6 1865.64  45
  -2  -9  -6 10016.1 624.964  37
  -2  -9  -6 7269.30 502.660  17
  -2  -9  -6 8307.68 944.560   8
  -2  -9  -6 9397.63 1113.18   6
   2   9   6 10387.5 1243.31  45
  -2  -9  -7 1857.78 268.112  37
  -2  -9  -7 1388.63 216.069  17
  -2  -9  -7 1789.51 253.436  26
  -2  -9  -7 1749.52 482.368   6
   2   9   7 1527.24 485.908  45
  -2  -9  -8 8389.65 1082.10   6
  -2  -9  -8 9581.85 620.527  37
   2   9   8 8912.70 1187.86  45
  -2  -9  -8 8596.49 554.329  26
  -2  -9  -9 1636.68 266.877  37
  -2  -9  -9 1079.38 409.648   6
  -2  -9  -9 1430.53 230.423  26
   2   9   9 1787.53 536.092  45
   2   9  10 146.824 202.718  45
   2   9  10 53.4795 43.4674  41
  -2  -9 -10-18.2778 44.3412  26
  -2  -9 -10 49.7624 58.3922  37
   2   9  11 142.166 186.724  45
  -2  -9 -11 163.648 88.6959  37
  -2  -9 -11 106.934 75.6399  26
   2   9  11 53.4580 55.9723  41
   2   9  11-201.145 239.083   4
   2   9  12 508.792 127.324  41
  -2  -9 -12 369.533 153.785  37
   2   9  12-137.393 165.643  45
  -2  -9 -12 386.144 120.390  26
   2   9  12 408.583 300.917   4
  -2  -9 -12 487.615 303.031   6
  -2  -9 -13 2703.96 676.644   6
  -2  -9 -13 3302.39 384.553  37
   2   9  13 3010.98 277.538  42
  -2  -9 -13 3264.08 358.550  26
   2   9  13 3767.17 332.696  41
   2   9  13 2787.10 732.045   4
   2   9  13 2653.93 699.371  45
  -2  -9 -14 110.886 117.306  37
   2   9  14 189.160 102.020  41
  -2  -9 -14 83.3098 95.9555  26
   2   9  15-138.291 86.1691  41
  -2  -9 -15-36.9876 98.9173  37
   2   9  15 28.1952 89.9137  29
  -2  -9 -15 21.6726 77.0188  26
  -2  -9 -16 138.047 115.730  37
   2   9  16 75.6357 90.2431  34
   2   9  16 146.841 94.2152  41
   2   9  16 146.616 103.228  29
  -2  -9 -16 53.0914 77.9462  26
  -2  -9 -17 14142.6 775.163  37
   2   9  17 13518.2 619.950  41
   2   9  17 14543.2 664.496  34
   2   9  17 14925.5 664.007  29
  -2  -9 -17 13872.4 703.526  26
  -2  -9 -18 9004.38 602.981  37
   2   9  18 8724.06 496.751  34
   2   9  18 8475.87 491.562  29
  -2  -9 -18 8239.57 520.176  26
  -2  -9 -19 8121.45 547.174  37
  -2  -9 -19 8306.37 489.762  26
   2   9  19 7878.02 448.381  34
   2   9  19 7614.34 441.330  29
  -2  -9 -20 2059.25 262.600  37
   2   9  20 2111.29 218.483  34
  -2  -9 -20 1938.77 225.737  26
   2   9  20 1789.27 211.194  29
   2   9  20 2229.62 232.897  27
  -2  -9 -21 3585.89 314.583  37
   2   9  21 2791.74 229.915  34
   2   9  21 3801.74 275.203  27
  -2  -9 -21 3331.01 258.248  26
  -2  -9 -22 922.252 147.140  37
   2   9  22 679.028 105.513  27
   2   9  22 847.414 140.543  21
  -2  -9 -23 198.890 62.9093  37
   2   9  23 122.320 54.6935  21
  -2 -10  14-37.3750 34.5576   7
  -2 -10  14-56.1786 38.4153  11
  -2 -10  13 2418.07 224.277  11
  -2 -10  13 1844.18 192.482   7
  -2 -10  12 397.572 102.558   7
  -2 -10  12 426.723 107.439  11
  -2 -10  11 10321.2 541.539  11
  -2 -10  11 9710.21 501.654   7
  -2 -10  10 3275.40 307.573   7
  -2 -10  10 3965.70 360.490  11
  -2 -10   9 225.452 100.771   7
  -2 -10   9 123.064 102.615  11
  -2 -10   8 3389.98 331.895   7
  -2 -10   8 3968.74 386.801  11
  -2 -10   7 4362.24 425.217   9
  -2 -10   7 4109.53 367.811   7
  -2 -10   7 4963.54 442.557  11
  -2 -10   6 6649.89 527.408   9
  -2 -10   6 5734.07 436.016   7
  -2 -10   6 7050.89 529.752  11
  -2 -10   5 17700.2 843.459   9
  -2 -10   5 17510.4 841.327  11
  -2 -10   4 39802.0 1252.22   9
  -2 -10   4 41726.1 1297.77  11
  -2 -10   4 34424.2 1058.81  10
   2  10  -4 34738.1 2613.47  45
  -2 -10   3-10.0133 89.9252   9
   2  10  -3 312.821 254.857  45
  -2 -10   3 134.258 99.0516  10
  -2 -10   3 183.993 105.674  11
  -2 -10   2 31369.1 1109.43   9
  -2 -10   2 30492.5 1095.48  11
   2  10  -2 27511.4 2261.72  45
  -2 -10   2 28088.7 936.272  10
  -2 -10   1 2405.13 311.941   9
  -2 -10   1 2585.93 331.552  17
  -2 -10   1 2288.08 301.151  11
  -2 -10   1 2040.25 249.994  10
  -2 -10   1 1610.38 500.491   6
   2  10  -1 1737.27 559.855  45
  -2 -10   0 689.714 173.037   9
  -2 -10   0 861.965 192.202  17
  -2 -10   0 641.413 135.451  10
  -2 -10   0 619.878 153.656  11
  -2 -10   0 604.920 310.876   6
   2  10   0 847.033 385.764  45
  -2 -10  -1 2084.26 575.731   6
  -2 -10  -1 3123.05 349.433  17
  -2 -10  -1 3473.35 365.503   9
  -2 -10  -1 2981.58 357.939  37
  -2 -10  -1 3371.90 348.173  11
  -2 -10  -1 2909.16 291.342  10
   2  10   1 2514.39 725.970  45
  -2 -10  -2 16133.9 778.650   9
  -2 -10  -2 15200.1 761.460  17
  -2 -10  -2 15335.5 801.746  37
  -2 -10  -2 13638.3 702.223  11
  -2 -10  -2 13676.3 616.932  10
  -2 -10  -2 13009.0 1372.03   6
   2  10   2 15220.0 1622.46  45
  -2 -10  -3 5391.87 450.144   9
  -2 -10  -3 5403.59 476.197  37
  -2 -10  -3 3579.56 715.135   6
  -2 -10  -3 5251.74 448.697  17
  -2 -10  -3 4518.50 393.634  11
   2  10   3 4941.94 879.673  45
  -2 -10  -3 4667.87 357.026  10
  -2 -10  -4 10576.7 666.425  37
  -2 -10  -4 9888.63 606.980  17
  -2 -10  -4 11315.0 649.252   9
  -2 -10  -4 7988.18 1087.75   6
  -2 -10  -4 9219.13 498.001  10
   2  10   4 10420.5 1325.42  45
  -2 -10  -5 10276.5 617.305  17
   2  10   5 11245.6 1385.67  45
  -2 -10  -5 11923.5 703.749  37
  -2 -10  -5 11382.4 652.596   9
  -2 -10  -5 8546.64 1101.23   6
  -2 -10  -6 13591.6 717.924   9
  -2 -10  -6 12647.2 729.105  37
  -2 -10  -6 11192.1 640.133  17
  -2 -10  -6 10585.7 1260.11   6
   2  10   6 13963.3 1564.98  45
  -2 -10  -7 14776.1 739.653  17
  -2 -10  -7 19018.4 850.620   9
  -2 -10  -7 14727.9 1502.21   6
  -2 -10  -7 17777.4 868.360  37
   2  10   7 17143.0 1737.09  45
  -2 -10  -8 23298.7 941.668   9
  -2 -10  -8 17903.8 811.547  17
  -2 -10  -8 22546.2 984.528  37
   2  10   8 19496.0 1857.91  45
  -2 -10  -8 18427.1 1701.40   6
  -2 -10  -9 13344.4 765.544  37
  -2 -10  -9 11526.1 658.246  17
   2  10   9 12602.7 1529.60  45
  -2 -10  -9 11113.6 1312.59   6
  -2 -10 -10 1454.05 492.126   6
  -2 -10 -10 2143.88 292.065  26
  -2 -10 -10 2259.38 322.521  37
   2  10  10 2549.76 654.216  45
   2  10  11 18.2664 61.4413  41
  -2 -10 -11 11.9060 81.4367  37
  -2 -10 -11-111.567 94.5928  26
  -2 -10 -11 240.370 205.870   6
   2  10  11-46.4929 141.501   4
   2  10  11-128.237 230.019  45
   2  10  12 11745.5 1504.32  45
  -2 -10 -12 11875.1 732.736  37
  -2 -10 -12 12786.7 710.570  26
   2  10  12 13814.2 660.987  29
   2  10  12 10922.4 1518.88   4
   2  10  12 12021.1 573.627  41
  -2 -10 -13 515.437 157.670  37
   2  10  13 394.754 110.921  41
  -2 -10 -13 550.795 163.277  26
   2  10  13 695.594 159.745  29
  -2 -10 -14 2562.33 343.360  37
   2  10  14 2604.22 288.628  29
  -2 -10 -14 2441.71 311.589  26
   2  10  14 2939.26 292.444  41
  -2 -10 -15 868.689 209.612  37
   2  10  15 758.401 166.798  34
  -2 -10 -15 702.338 173.117  26
   2  10  15 820.408 161.914  41
   2  10  15 783.270 174.292  29
   2  10  16 2894.76 286.701  41
  -2 -10 -16 2714.75 338.326  37
   2  10  16 2821.53 305.702  34
  -2 -10 -16 2659.54 314.510  26
   2  10  16 3118.76 310.219  29
  -2 -10 -17 4207.75 408.442  37
   2  10  17 4356.72 358.906  34
  -2 -10 -17 3745.41 354.450  26
   2  10  17 4351.15 353.241  29
   2  10  18 1472.91 204.283  34
  -2 -10 -18 1149.77 189.016  26
  -2 -10 -18 1420.74 236.459  37
   2  10  18 1298.74 190.982  29
  -2 -10 -19 894.408 177.508  37
   2  10  19 794.789 144.952  34
   2  10  19 735.507 147.118  29
   2  10  19 889.747 148.656  30
   2  10  19 1030.68 172.613  27
  -2 -10 -20 56.8694 55.8131  37
   2  10  20-14.7881 55.2498  29
   2  10  20 4.63288 20.8837  30
   2  10  20 124.108 72.6106  27
  -2 -10 -21 813.242 144.531  37
   2  10  21 1048.37 139.527  27
   2  10  21 990.128 150.327  21
   2  10  22 703.449 108.704  21
  -2 -10 -22 932.936 128.962  37
   2  10  22 746.294 95.9651  27
  -2 -11  12 984.881 126.455  11
  -2 -11  11 1055.42 147.497  11
  -2 -11  11 56.7168 28.9825   7
  -2 -11  10 39.1309 32.4499   7
  -2 -11  10 194.775 72.5398  11
  -2 -11   9 100.337 54.5203   7
  -2 -11   9 3290.00 303.155  11
  -2 -11   8 3977.84 353.439  11
  -2 -11   7 232.071 104.935  11
  -2 -11   6 132.300 94.1687   9
  -2 -11   6 137.679 96.7807  11
  -2 -11   5 662.531 170.794   9
  -2 -11   5 582.215 167.202  11
  -2 -11   4 15955.2 789.111   9
  -2 -11   4 15582.0 768.679  11
  -2 -11   3 26347.6 1013.49   9
  -2 -11   3 25077.3 979.733  11
  -2 -11   2 11559.3 674.389   9
  -2 -11   2 12463.8 693.720  11
  -2 -11   2 11326.5 587.323  10
  -2 -11   1 15226.0 760.948  11
  -2 -11   1 14638.5 761.462   9
  -2 -11   1 13460.9 638.323  10
  -2 -11   0 14550.9 761.306   9
  -2 -11   0 14384.6 770.061  17
  -2 -11   0 14564.5 743.938  11
  -2 -11  -1 4702.27 436.886   9
  -2 -11  -1 4354.55 420.428  17
   2  11   1 4088.20 898.388  45
  -2 -11  -1 4087.03 392.664  11
  -2 -11  -1 3098.54 298.275  10
  -2 -11  -2 1160.02 222.052  17
  -2 -11  -2 1078.35 235.934  37
  -2 -11  -2 1093.68 213.270   9
  -2 -11  -2 649.536 135.182  10
  -2 -11  -2 1116.70 204.164  11
   2  11   2 483.066 323.916  45
  -2 -11  -3 198.457 84.5526  37
  -2 -11  -3 144.184 89.9787   9
  -2 -11  -3 380.389 127.945  17
  -2 -11  -3 246.858 114.759  11
  -2 -11  -3 354.270 102.259  10
   2  11   4 120.583 158.875  45
  -2 -11  -4 421.010 164.645  37
  -2 -11  -4 424.092 145.584   9
  -2 -11  -4 351.481 145.188  17
  -2 -11  -4 475.728 134.558  11
  -2 -11  -5 70938.0 1655.09   9
  -2 -11  -5 70692.7 1756.18  37
  -2 -11  -5 69845.9 1624.06  17
  -2 -11  -6 6987.33 515.326  17
  -2 -11  -6 7573.91 579.931  37
  -2 -11  -6 7873.09 554.446   9
   2  11   6 6975.02 1173.47  45
  -2 -11  -7 12468.7 739.675  37
  -2 -11  -7 12621.3 698.325   9
  -2 -11  -7 10838.6 633.156  17
   2  11   7 11644.8 1492.58  45
  -2 -11  -8-17.7195 60.1253  17
  -2 -11  -8 71.7828 66.2935   9
  -2 -11  -8-152.814 109.725  37
  -2 -11  -9 8338.27 607.725  37
  -2 -11  -9 7253.78 513.704  17
   2  11   9 7976.98 482.732  29
  -2 -11  -9 8088.72 553.944   9
  -2 -11 -10 7298.36 521.005   9
  -2 -11 -10 7062.96 559.001  37
  -2 -11 -10 5821.68 454.722  17
   2  11  10 5810.10 414.639  29
  -2 -11 -11 3141.70 339.582   9
  -2 -11 -11 3108.86 368.820  37
   2  11  11 3514.55 327.335  29
  -2 -11 -12 3353.84 346.777   9
  -2 -11 -12 3051.80 368.779  37
   2  11  12 3495.73 332.002  29
  -2 -11 -13 8750.62 545.222   9
  -2 -11 -13 8780.17 611.070  37
   2  11  13 9556.55 536.167  29
   2  11  14 260.732 82.1421  41
  -2 -11 -14 267.838 111.783   9
   2  11  14 577.679 162.435  34
   2  11  14 395.986 119.356  29
  -2 -11 -14 386.547 144.321  37
  -2 -11 -15 28.0619 79.8325  37
  -2 -11 -15-117.112 72.8027   9
   2  11  15 14.3813 85.5485  34
   2  11  15 71.5884 85.8522  29
   2  11  16 941.768 168.490  29
  -2 -11 -16 916.619 185.243  37
   2  11  16 1073.25 190.459  34
  -2 -11 -16 678.475 138.627   9
  -2 -11 -17 557.131 154.860  37
   2  11  17 614.425 125.166  34
   2  11  17 705.554 146.599  29
   2  11  17 654.656 148.142  27
   2  11  18 124.421 67.8200  34
  -2 -11 -18 113.636 84.2263  37
   2  11  18 226.073 90.5913  30
   2  11  18 98.5302 66.8595  29
   2  11  18 85.0691 78.8317  27
  -2 -11 -19 654.624 131.794  37
   2  11  19 596.928 119.749  34
   2  11  19 461.373 108.486  30
   2  11  19 691.774 129.786  27
  -2 -11 -20 633.968 120.373  37
   2  11  20 638.009 112.097  34
   2  11  20 247.088 63.0448  30
   2  11  20 683.482 112.085  27
   2  11  20 476.868 96.6409  21
  -2 -11 -21 850.796 118.910  37
   2  11  21 872.777 107.677  27
  -2 -12  10 200.237 61.1194  11
  -2 -12   9 2197.03 206.458  11
  -2 -12   8 1876.74 206.591  11
  -2 -12   7 159.889 69.1711  11
  -2 -12   6 4438.40 352.763  11
  -2 -12   5-7.47646 86.6852   9
  -2 -12   5 26.8903 76.1345  11
  -2 -12   4 1833.49 260.191   9
  -2 -12   4 1550.54 225.439  11
  -2 -12   3 2478.23 301.525   9
  -2 -12   3 2496.64 292.157  11
  -2 -12   2 1729.61 254.474   9
  -2 -12   2 1830.74 248.709  11
  -2 -12   1 1293.06 229.328   9
  -2 -12   1 1068.06 197.504  11
  -2 -12   0 2556.58 296.695  11
  -2 -12   0 2534.89 316.868   9
  -2 -12  -1 192.176 79.9151   9
  -2 -12  -1 263.583 110.043  11
  -2 -12  -2 11895.2 669.121  17
  -2 -12  -2 10884.6 640.685   9
  -2 -12  -2 9827.78 575.024  11
  -2 -12  -3 14363.6 730.548   9
  -2 -12  -3 14757.6 736.581  17
  -2 -12  -4 15059.9 746.556   9
  -2 -12  -4 15047.1 793.485  37
  -2 -12  -4 14575.5 727.162  17
  -2 -12  -5 818.618 191.341  37
  -2 -12  -5 1005.92 200.837  17
  -2 -12  -5 967.063 192.642   9
  -2 -12  -6 1135.78 211.719   9
  -2 -12  -6 949.492 187.461  17
  -2 -12  -6 1012.97 211.197  37
  -2 -12  -7 47031.4 1290.18   9
  -2 -12  -7 45261.0 1378.02  37
  -2 -12  -8 702.973 160.863  17
   2  12   8 762.252 149.578  27
  -2 -12  -8 839.298 194.720  37
  -2 -12  -8 1002.19 199.175   9
  -2 -12  -9-33.2956 87.7432  37
  -2 -12  -9 55.1179 76.5946   9
  -2 -12  -9 114.949 69.3898  17
   2  12   9 143.696 91.7581  27
  -2 -12 -10 958.866 214.226  37
  -2 -12 -10 976.339 187.903   9
  -2 -12 -10 726.422 140.423  17
   2  12  10 468.224 116.470  29
   2  12  10 1044.70 186.543  27
  -2 -12 -11 17494.3 829.228  37
   2  12  11 19554.0 784.829  27
  -2 -12 -11 17895.7 749.741   9
   2  12  11 17275.6 663.876  29
   2  12  11 18698.5 756.610  34
  -2 -12 -12 4264.64 357.414   9
  -2 -12 -12 4263.83 407.686  37
   2  12  12 4521.86 369.466  34
   2  12  12 4285.70 336.665  29
   2  12  12 4668.24 383.157  27
   2  12  13 1950.00 228.595  29
  -2 -12 -13 2090.04 242.808   9
   2  12  13 2268.48 263.316  34
   2  12  13 2299.98 270.388  27
  -2 -12 -13 1950.22 271.658  37
  -2 -12 -14 1617.03 200.879   9
   2  12  14 2492.29 273.417  34
  -2 -12 -14 2281.94 289.425  37
   2  12  14 2381.84 243.779  29
   2  12  14 2474.13 271.316  27
  -2 -12 -15 57.7048 65.3564  37
  -2 -12 -15 75.2139 45.9504   9
[truncated: 733,697 more chars]
