# Supplementary material for: Binary solvent participation in crystals of a multi-aromatic 1,2,3-triazole
Source: Acta Crystallogr E Crystallogr Commun. 2025 Jan 1;81(Pt 1):38–41. doi: 10.1107/S2056989024011915 (PMC11701773; doi:10.1107/S2056989024011915)
Supplement: Supplementary file 2 [file e-81-00038-Isup4.hkl]

data_I                                                                          
_shelx_title ' Gammalabs 18-92 in P-1 No2' 
_shelx_refln_list_code          4                                               
_shelx_F_calc_maximum      188.23                                               
_exptl_crystal_F_000       860.00                                               
_reflns_d_resolution_high  0.7930                                               
                                                                                
loop_                                                                           
 _space_group_symop_operation_xyz                                               
 'x, y, z'                                                                      
 '-x, -y, -z'                                                                   
                                                                                
_cell_length_a     9.1493                                                       
_cell_length_b    12.3058                                                       
_cell_length_c    20.1432                                                       
_cell_angle_alpha  76.076                                                       
_cell_angle_beta   84.791                                                       
_cell_angle_gamma  71.829                                                       
                                                                                
_shelx_F_squared_multiplier     1.000                                           
                                                                                
loop_                                                                           
 _refln_index_h                                                                 
 _refln_index_k                                                                 
 _refln_index_l                                                                 
 _refln_F_squared_calc                                                          
 _refln_F_squared_meas                                                          
 _refln_F_squared_sigma                                                         
 _refln_observed_status                                                         
   1   0   0       3615.15       3462.56        54.70 o                         
   2   0   0        103.84         82.03         2.94 o                         
   3   0   0       1321.08       1316.94        21.98 o                         
   4   0   0          6.91          9.65         2.05 o                         
   5   0   0        527.16        511.86        21.68 o                         
   6   0   0         12.66         12.37         2.05 o                         
   7   0   0          2.33          6.48         1.36 o                         
   8   0   0         19.40         15.76         2.76 o                         
   9   0   0         67.99         73.40         4.30 o                         
  10   0   0          0.06         -0.29         0.78 o                         
 -10   1   0         34.88         30.87         2.33 o                         
  -9   1   0          7.74          7.54         1.38 o                         
  -8   1   0         55.47         53.53         4.67 o                         
  -7   1   0         39.66         38.29         3.76 o                         
  -6   1   0        854.00        815.17        19.20 o                         
  -5   1   0        485.16        547.85        22.25 o                         
  -4   1   0        729.05        845.44        23.99 o                         
  -3   1   0        406.89        405.43         8.31 o                         
  -2   1   0      13092.19      11772.31        83.94 o                         
  -1   1   0         23.60         11.09         1.23 o                         
   0   1   0        249.56        253.58         4.48 o                         
   1   1   0       4373.90       3975.17        24.40 o                         
   2   1   0         58.23         57.97         3.83 o                         
   3   1   0         27.04         10.61         4.28 o                         
   4   1   0          1.69          2.27         2.09 o                         
   5   1   0        456.30        557.69        22.38 o                         
   6   1   0         95.92        110.89        11.53 o                         
   7   1   0          0.66          1.09         1.06 o                         
   8   1   0         98.06         98.81         5.81 o                         
   9   1   0        266.18        262.02         9.42 o                         
  10   1   0        207.21        206.44         6.06 o                         
  11   1   0        829.26        797.34        66.53 o                         
 -10   2   0          3.57          2.16         1.15 o                         
  -9   2   0         92.95        109.24         4.28 o                         
  -8   2   0         44.28         47.91         3.16 o                         
  -7   2   0          0.89          3.29         1.74 o                         
  -6   2   0          0.45          1.87         0.97 o                         
  -5   2   0          4.62          0.66         1.40 o                         
  -4   2   0       1649.97       1776.93        68.08 o                         
  -3   2   0       1756.13       1673.14        26.95 o                         
  -2   2   0      14484.40      13377.00       271.69 o                         
  -1   2   0       5056.31       4784.93        65.38 o                         
   0   2   0        547.88        429.34        11.05 o                         
   1   2   0      10803.79      10711.77        56.04 o                         
   2   2   0       1273.14       1214.55        14.55 o                         
   3   2   0         11.12          4.73         0.91 o                         
   4   2   0         15.13          9.05         2.78 o                         
   5   2   0       1200.58       1324.59        35.45 o                         
   6   2   0       1504.49       1597.86        62.76 o                         
   7   2   0         13.51         15.79         3.93 o                         
   8   2   0       1642.77       1492.12        87.00 o                         
   9   2   0        152.79        158.74         6.43 o                         
  10   2   0         45.07         46.34         2.64 o                         
  11   2   0         12.61         15.56         1.44 o                         
 -10   3   0         69.25         65.85         4.51 o                         
  -9   3   0         80.18         86.88         3.82 o                         
  -8   3   0        146.87        169.69         6.38 o                         
  -7   3   0         48.07         45.67         2.88 o                         
  -6   3   0          8.08          6.94         1.21 o                         
  -5   3   0        200.82        216.82         5.92 o                         
  -4   3   0       1623.98       1707.53        42.37 o                         
  -3   3   0       1120.77       1146.87        25.41 o                         
  -2   3   0        149.30        136.86         5.53 o                         
  -1   3   0       1432.38       1413.92        33.08 o                         
   0   3   0      10167.18      10147.32        93.78 o                         
   1   3   0      15229.38      14658.91       166.88 o                         
   2   3   0       4484.21       4327.65        38.65 o                         
   3   3   0       2064.54       1906.03        32.80 o                         
   4   3   0        110.57        122.11         8.45 o                         
   5   3   0         39.06         45.15         6.67 o                         
   6   3   0        512.70        608.83        27.42 o                         
   7   3   0        186.72        173.37         8.47 o                         
   8   3   0        238.64        197.78        10.58 o                         
   9   3   0          0.50          0.54         0.97 o                         
  10   3   0        118.06        122.49         4.86 o                         
  11   3   0         79.79         88.62         4.29 o                         
  -9   4   0         45.92         55.55         3.75 o                         
  -8   4   0        170.05        186.68         5.58 o                         
  -7   4   0        106.87        116.80         5.04 o                         
  -6   4   0        967.87       1001.12        15.69 o                         
  -5   4   0         29.22         23.40         2.04 o                         
  -4   4   0          5.51          8.57         2.82 o                         
  -3   4   0        359.97        341.60        15.02 o                         
  -2   4   0        242.20        193.54        15.42 o                         
  -1   4   0        974.79        916.82        29.15 o                         
   0   4   0        844.98        840.52        16.86 o                         
   1   4   0         68.36         88.58         5.35 o                         
   2   4   0       1223.14       1177.76        42.56 o                         
   3   4   0       1786.30       1835.68        33.83 o                         
   4   4   0       1444.14       1773.24        32.87 o                         
   5   4   0         67.05         55.75         6.49 o                         
   6   4   0        966.06       1134.99        38.58 o                         
   7   4   0       1937.52       1914.77        24.86 o                         
   8   4   0         20.38         19.30         2.58 o                         
   9   4   0          0.67          1.37         1.29 o                         
  10   4   0          7.68          8.03         1.91 o                         
  11   4   0         56.41         50.61         3.31 o                         
  -9   5   0          0.37          1.92         1.01 o                         
  -8   5   0        254.81        312.18        10.35 o                         
  -7   5   0        315.72        336.35         9.63 o                         
  -6   5   0          2.11          2.35         1.06 o                         
  -5   5   0        400.51        389.14         9.42 o                         
  -4   5   0        257.47        224.49         6.35 o                         
  -3   5   0          7.90          7.54         3.11 o                         
  -2   5   0        910.72        938.42        30.72 o                         
  -1   5   0         10.02         10.16         3.10 o                         
   0   5   0        116.58        100.00         7.41 o                         
   1   5   0        369.93        500.83        15.32 o                         
   2   5   0       2155.08       2413.71        56.69 o                         
   3   5   0         72.23         79.08         8.51 o                         
   4   5   0       2660.81       2852.31        72.22 o                         
   5   5   0        435.03        456.96        19.41 o                         
   6   5   0        206.37        209.74         6.88 o                         
   7   5   0        671.09        642.61        12.39 o                         
   8   5   0         14.45         10.47         1.74 o                         
   9   5   0        285.35        285.92        10.57 o                         
  10   5   0         40.50         47.33         3.29 o                         
  11   5   0         97.39        104.40         7.24 o                         
  -8   6   0          5.66          4.92         1.77 o                         
  -7   6   0          4.75          3.62         1.06 o                         
  -6   6   0        558.23        584.61        10.81 o                         
  -5   6   0        620.16        643.06        12.47 o                         
  -4   6   0        141.73        136.87         5.04 o                         
  -3   6   0         34.29         19.81         2.06 o                         
  -2   6   0        799.42        856.29        32.73 o                         
  -1   6   0        306.29        304.07        17.76 o                         
   0   6   0       4053.99       4244.47        60.59 o                         
   1   6   0       1136.15       1325.92        39.19 o                         
   2   6   0         10.51         12.13         2.86 o                         
   3   6   0         34.02         34.63         4.01 o                         
   4   6   0       3558.32       3564.35        75.57 o                         
   5   6   0        155.46        136.38        12.98 o                         
   6   6   0         33.03         36.08         2.97 o                         
   7   6   0       1062.13       1127.40        18.26 o                         
   8   6   0         65.77         66.07         4.65 o                         
   9   6   0        213.65        236.86        16.09 o                         
  10   6   0         30.79         29.89         7.20 o                         
  11   6   0          1.18          0.50         1.25 o                         
  -7   7   0         17.97         16.17         2.07 o                         
  -6   7   0        105.27        114.21         4.45 o                         
  -5   7   0         24.55         22.28         2.26 o                         
  -4   7   0         38.97         42.95         2.74 o                         
  -3   7   0        160.47        148.08         7.32 o                         
  -2   7   0        577.34        552.79        25.51 o                         
  -1   7   0        552.96        576.65        27.25 o                         
   0   7   0         33.14         35.84         6.36 o                         
   1   7   0        171.50        166.32        10.74 o                         
   2   7   0       2172.19       2339.68        92.07 o                         
   3   7   0          4.77          4.35         1.86 o                         
   4   7   0        100.79         81.99         9.61 o                         
   5   7   0          8.56          6.25         1.42 o                         
   6   7   0       1309.84       1394.66        21.59 o                         
   7   7   0        100.71        108.80         6.24 o                         
   8   7   0        126.08        166.95         9.75 o                         
   9   7   0          7.31          7.52         2.21 o                         
  10   7   0         22.00         23.02         4.34 o                         
  11   7   0         57.42         47.51         3.97 o                         
  -7   8   0        117.17         98.06        27.06 o                         
  -6   8   0        180.95        199.23         6.53 o                         
  -5   8   0          2.36          3.96         1.22 o                         
  -4   8   0        385.61        430.54        10.04 o                         
  -3   8   0          3.78          3.03         2.19 o                         
  -2   8   0          4.00          4.23         3.84 o                         
  -1   8   0          2.70          2.47         2.23 o                         
   0   8   0        899.00        928.34        17.78 o                         
   1   8   0        416.05        410.98        19.52 o                         
   2   8   0        455.97        423.11        22.80 o                         
   3   8   0        333.77        345.61        11.11 o                         
   4   8   0         39.91         35.68         3.10 o                         
   5   8   0       2481.03       2550.46        68.06 o                         
   6   8   0         48.11         31.84         2.90 o                         
   7   8   0        103.92        101.97         7.10 o                         
   8   8   0          0.70         -0.22         1.62 o                         
   9   8   0          0.53          2.52         2.27 o                         
  10   8   0          0.44          2.97         1.58 o                         
  -6   9   0         31.07         29.06         2.63 o                         
  -5   9   0        876.01        925.54        38.67 o                         
  -4   9   0         53.64         68.99         4.03 o                         
  -3   9   0        287.23        290.20        15.47 o                         
  -2   9   0        509.06        497.28        26.83 o                         
  -1   9   0         17.42         15.89         4.06 o                         
   0   9   0        100.81        108.00         5.01 o                         
   1   9   0          2.78          6.44         1.48 o                         
   2   9   0        199.52        213.01         6.79 o                         
   3   9   0       1319.74       1326.06        46.53 o                         
   4   9   0          3.96          4.04         2.23 o                         
   5   9   0          4.99          8.08         1.56 o                         
   6   9   0        291.06        328.65         9.41 o                         
   7   9   0          3.61          1.24         1.69 o                         
   8   9   0         12.12         25.46         3.88 o                         
   9   9   0        212.68        258.41        10.21 o                         
  10   9   0         67.26         76.56         6.77 o                         
  -5  10   0         40.64         40.71         2.89 o                         
  -4  10   0         14.48         20.55         2.30 o                         
  -3  10   0         43.76         55.36         3.49 o                         
  -2  10   0         70.59         68.45         4.77 o                         
  -1  10   0        162.25        155.04         6.19 o                         
   0  10   0          5.16          4.96         1.54 o                         
   1  10   0        421.43        433.02        13.09 o                         
   2  10   0         24.46         24.21         2.63 o                         
   3  10   0       1918.76       1919.10        82.89 o                         
   4  10   0          5.52          5.82         1.64 o                         
   5  10   0         26.97         37.48         3.68 o                         
   6  10   0        445.65        508.02        13.84 o                         
   7  10   0        117.48        106.06         6.11 o                         
   8  10   0         80.09         94.92         6.67 o                         
   9  10   0          0.01          0.47         1.23 o                         
  -4  11   0          0.61         -0.46         0.89 o                         
  -3  11   0         14.12         17.70         2.04 o                         
  -2  11   0          4.84          6.94         1.75 o                         
  -1  11   0          0.08         -0.25         1.27 o                         
   0  11   0        414.41        387.08        12.61 o                         
   1  11   0        591.02        586.54        16.39 o                         
   2  11   0        490.79        503.72        15.20 o                         
   3  11   0        148.50        156.52         8.05 o                         
   4  11   0         11.73          6.57         2.24 o                         
   5  11   0         39.76         42.06         5.15 o                         
   6  11   0          1.80          2.52         1.48 o                         
   7  11   0          7.10         12.13         2.55 o                         
   8  11   0          1.22          0.05         1.87 o                         
   9  11   0         15.34         14.96         2.94 o                         
  -3  12   0         52.48         69.12         5.91 o                         
  -2  12   0         84.27         94.16         6.71 o                         
  -1  12   0          5.74          7.17         1.82 o                         
   0  12   0         26.77         25.88         3.37 o                         
   1  12   0          3.43         -0.33         1.65 o                         
   2  12   0         68.22         88.45         7.52 o                         
   3  12   0         68.67         63.00         4.95 o                         
   4  12   0         17.40         18.20         2.83 o                         
   5  12   0         10.01         12.56         2.90 o                         
   6  12   0          3.61          6.48         2.27 o                         
   7  12   0          0.34          0.21         1.19 o                         
   8  12   0         19.77         17.62         3.40 o                         
   9  12   0         38.47         34.66         3.58 o                         
  -2  13   0         92.49        108.20         5.98 o                         
  -1  13   0         60.62         65.70         5.23 o                         
   0  13   0         46.74         43.05         6.24 o                         
   1  13   0          1.90          7.35         2.33 o                         
   2  13   0          0.53          1.58         1.52 o                         
   3  13   0         25.29         23.48         5.38 o                         
   4  13   0          0.70          1.29         1.49 o                         
   5  13   0          0.15          0.77         2.95 o                         
   6  13   0          0.18          0.49         1.13 o                         
   7  13   0        181.13        101.84        71.28 o                         
   8  13   0         48.15         42.47         4.19 o                         
   0  14   0         22.04         16.48         2.17 o                         
   1  14   0          0.03         -1.67         1.67 o                         
   2  14   0         32.72         36.41         9.09 o                         
   3  14   0          7.23          2.16         5.01 o                         
   4  14   0         84.56         89.65         8.47 o                         
   5  14   0          0.03         -0.70         1.64 o                         
   6  14   0          6.05          8.13         2.38 o                         
  -6 -14   1          0.16         -1.37         1.37 o                         
  -5 -14   1        119.78        132.15         9.33 o                         
  -4 -14   1         35.74         37.55         5.33 o                         
  -3 -14   1          0.52         -0.90         0.90 o                         
  -2 -14   1         60.34         47.02         5.22 o                         
  -1 -14   1         61.02         57.95         4.08 o                         
   0 -14   1        120.06         94.44         6.51 o                         
  -8 -13   1          3.38          3.56         1.46 o                         
  -7 -13   1          0.32          0.64         0.58 o                         
  -6 -13   1        150.89        177.60         7.91 o                         
  -5 -13   1         53.80         60.30         7.24 o                         
  -4 -13   1        225.79        189.14        19.14 o                         
  -3 -13   1         13.19         13.17         2.94 o                         
  -2 -13   1         82.48         77.29         6.32 o                         
  -1 -13   1        360.15        391.99        14.09 o                         
   0 -13   1          7.51          5.60         2.52 o                         
   1 -13   1        131.65        137.83        15.80 o                         
   2 -13   1          9.51          4.16         1.26 o                         
  -8 -12   1          1.41          3.37         1.94 o                         
  -7 -12   1         71.05         39.15        29.11 o                         
  -6 -12   1        374.20        404.55        13.59 o                         
  -5 -12   1         46.40         52.53         5.32 o                         
  -4 -12   1         96.59         74.74         5.23 o                         
  -3 -12   1         18.64         10.89         2.31 o                         
  -2 -12   1         45.88         40.80         5.20 o                         
  -1 -12   1         46.97         56.11         5.93 o                         
   0 -12   1        120.68        130.82        10.18 o                         
   1 -12   1        232.75        257.11        11.11 o                         
   2 -12   1         31.75         28.42         4.15 o                         
   3 -12   1         44.63         47.38         2.92 o                         
  -9 -11   1          1.59         -0.61         0.93 o                         
  -8 -11   1          1.63          5.94         2.18 o                         
  -7 -11   1        102.65        131.40         6.39 o                         
  -6 -11   1        428.15        416.35        14.84 o                         
  -5 -11   1          3.90          2.97         1.55 o                         
  -4 -11   1        280.07        277.57        15.91 o                         
  -3 -11   1        396.44        382.23        12.47 o                         
  -2 -11   1        506.00        498.82        16.72 o                         
  -1 -11   1          0.61          2.42         2.03 o                         
   0 -11   1        327.84        337.56        12.33 o                         
   1 -11   1          9.95          8.75         1.64 o                         
   2 -11   1          9.85         10.38         1.88 o                         
   3 -11   1         10.09          9.14         1.73 o                         
   4 -11   1         53.89         50.92         3.13 o                         
  -9 -10   1         51.97         46.41         3.96 o                         
  -8 -10   1        384.47        406.94        13.30 o                         
  -7 -10   1        154.91        147.20         7.31 o                         
  -6 -10   1          1.14          0.74         1.16 o                         
  -5 -10   1        110.17         96.66         7.60 o                         
  -4 -10   1         24.57         26.16         3.14 o                         
  -3 -10   1          0.31          2.00         1.15 o                         
  -2 -10   1         99.53         77.83         4.90 o                         
  -1 -10   1          0.01         -0.49         2.08 o                         
   0 -10   1         28.38         26.74         2.94 o                         
   1 -10   1         16.75         15.08         2.45 o                         
   2 -10   1          8.87         10.53         2.13 o                         
   3 -10   1        231.99        253.76         7.97 o                         
   4 -10   1        302.98        319.93         9.08 o                         
   5 -10   1          4.61          1.20         0.94 o                         
 -10  -9   1         26.02         33.73         4.39 o                         
  -9  -9   1          1.07          1.73         1.50 o                         
  -8  -9   1        185.70        204.29         9.98 o                         
  -7  -9   1          0.97         -0.47         1.54 o                         
  -6  -9   1        420.06        411.25        10.85 o                         
  -5  -9   1         10.96         11.74         1.91 o                         
  -4  -9   1        329.89        329.32        24.87 o                         
  -3  -9   1        327.89        351.42        12.08 o                         
  -2  -9   1         30.16         30.03         3.26 o                         
  -1  -9   1        364.12        407.62        10.41 o                         
   0  -9   1        620.99        616.38        13.18 o                         
   1  -9   1        314.18        299.86         9.37 o                         
   2  -9   1        107.48         85.33         5.00 o                         
   3  -9   1          5.02          6.79         1.50 o                         
   4  -9   1         36.62         34.98         2.98 o                         
   5  -9   1        413.04        470.90         9.76 o                         
   6  -9   1        348.66        373.28        11.36 o                         
 -10  -8   1         57.83         71.95         6.96 o                         
  -9  -8   1        155.47        175.08         8.61 o                         
  -8  -8   1        731.76        794.08        20.51 o                         
  -7  -8   1       2297.46       2427.94       124.13 o                         
  -6  -8   1         49.11         49.76         4.23 o                         
  -5  -8   1        657.16        673.34        20.90 o                         
  -4  -8   1        151.53        140.27         9.02 o                         
  -3  -8   1         30.16         25.88         3.07 o                         
  -2  -8   1       1314.94       1293.21        38.54 o                         
  -1  -8   1        132.47        149.61         5.92 o                         
   0  -8   1        336.23        334.60         8.69 o                         
   1  -8   1        183.15        173.28         7.46 o                         
   2  -8   1        456.29        428.69        13.59 o                         
   3  -8   1        270.34        256.24         9.45 o                         
   4  -8   1        385.62        415.96        10.26 o                         
   5  -8   1         96.64         99.32         4.09 o                         
   6  -8   1        311.57        339.35         9.92 o                         
   7  -8   1          4.70          4.46         1.12 o                         
 -11  -7   1          3.24          2.37         1.10 o                         
 -10  -7   1         78.96         90.53         8.17 o                         
  -9  -7   1          0.08         -0.87         1.29 o                         
  -8  -7   1        858.67        924.69       121.59 o                         
  -7  -7   1        617.84        689.11        16.54 o                         
  -6  -7   1        469.51        483.02        12.78 o                         
  -5  -7   1        190.05        203.60         7.93 o                         
  -4  -7   1        250.46        211.17        18.29 o                         
  -3  -7   1        693.99        726.53        28.12 o                         
  -2  -7   1        267.70        343.85        17.53 o                         
  -1  -7   1          9.34          7.08         3.36 o                         
   0  -7   1        186.26        210.99        15.80 o                         
   1  -7   1         79.89         71.02         9.71 o                         
   2  -7   1         15.87         16.44         2.59 o                         
   3  -7   1        339.60        313.60         7.99 o                         
   4  -7   1        374.63        378.86        20.48 o                         
   5  -7   1         22.77         22.34         2.47 o                         
   6  -7   1          7.04          7.15         1.38 o                         
   7  -7   1          8.03          5.77         1.28 o                         
 -10  -6   1         67.00         65.24        16.38 o                         
  -9  -6   1        120.90        124.71        11.99 o                         
  -8  -6   1         18.04         19.17         2.67 o                         
  -7  -6   1        319.03        336.55         9.37 o                         
  -6  -6   1        120.08        107.72         5.08 o                         
  -5  -6   1        151.41        186.97        15.88 o                         
  -4  -6   1        926.15        960.98        39.68 o                         
  -3  -6   1          3.12          0.81         1.37 o                         
  -2  -6   1        199.04        155.10         9.35 o                         
  -1  -6   1        927.01       1026.27        42.95 o                         
   0  -6   1         71.79         52.64         8.08 o                         
   1  -6   1         28.08         24.28         5.08 o                         
   2  -6   1          0.00          4.79         2.91 o                         
   3  -6   1         74.66         48.06         3.19 o                         
   4  -6   1         99.99         95.81         4.19 o                         
   5  -6   1        870.70        945.74        26.22 o                         
   6  -6   1         32.61         36.40         2.71 o                         
   7  -6   1        208.94        227.39         6.25 o                         
   8  -6   1        406.73        359.40        62.74 o                         
 -11  -5   1         11.54         12.35         1.68 o                         
 -10  -5   1        286.82        275.77        71.07 o                         
  -9  -5   1         76.16         84.27         5.47 o                         
  -8  -5   1         19.59         21.14         2.86 o                         
  -7  -5   1          0.99          1.54         1.33 o                         
  -6  -5   1          7.95          2.86         0.95 o                         
  -5  -5   1        135.50        121.27         9.73 o                         
  -4  -5   1        269.23        214.60        13.54 o                         
  -3  -5   1         71.80         75.90        11.25 o                         
  -2  -5   1        133.61        154.69         8.40 o                         
  -1  -5   1        464.36        554.72        17.28 o                         
   0  -5   1       4249.63       4490.17        85.64 o                         
   1  -5   1       1277.42       1292.82        40.33 o                         
   2  -5   1        273.32        268.97        16.76 o                         
   3  -5   1        205.59        202.41        15.92 o                         
   4  -5   1        203.72        193.87         8.85 o                         
   5  -5   1          7.97         10.72         1.68 o                         
   6  -5   1       1338.90       1339.84        58.20 o                         
   7  -5   1         81.79         81.34         4.18 o                         
   8  -5   1          2.27          1.67         1.40 o                         
   9  -5   1         38.55         31.29         3.24 o                         
 -11  -4   1        183.63        204.08         6.40 o                         
 -10  -4   1         83.56         83.31        12.84 o                         
  -9  -4   1         42.84         44.05         4.11 o                         
  -8  -4   1        751.17        756.61        22.19 o                         
  -7  -4   1        156.07        141.62         6.29 o                         
  -6  -4   1        115.05         96.83         6.29 o                         
  -5  -4   1         11.81         16.82         3.97 o                         
  -4  -4   1        530.00        638.53        19.63 o                         
  -3  -4   1       1012.34        985.04        24.53 o                         
  -2  -4   1       1072.96       1227.93        20.77 o                         
  -1  -4   1        515.07        549.96        11.74 o                         
   0  -4   1       1250.63       1320.51        33.18 o                         
   1  -4   1       6755.73       7144.70        70.00 o                         
   2  -4   1        512.63        490.38        16.77 o                         
   3  -4   1       2214.43       2239.44        47.27 o                         
   4  -4   1        281.27        300.47        24.64 o                         
   5  -4   1         64.68         52.67         3.00 o                         
   6  -4   1        102.86         95.40         3.81 o                         
   7  -4   1          0.11          0.20         1.18 o                         
   8  -4   1          0.45         -0.26         0.94 o                         
   9  -4   1          1.37          3.39         1.22 o                         
 -11  -3   1         20.49         30.60         2.54 o                         
 -10  -3   1         87.46         85.63         7.86 o                         
  -9  -3   1         60.94         56.36         3.45 o                         
  -8  -3   1         45.34         31.09         2.80 o                         
  -7  -3   1        133.10        146.06        10.33 o                         
  -6  -3   1          6.23          5.49         2.82 o                         
  -5  -3   1         79.20         75.64         8.93 o                         
  -4  -3   1          0.70         -0.05         1.43 o                         
  -3  -3   1         48.45         25.63         2.80 o                         
  -2  -3   1      10007.71       9409.40        60.53 o                         
  -1  -3   1       7149.87       6780.69        56.60 o                         
   0  -3   1       1455.79       1364.76        19.35 o                         
   1  -3   1          1.52          1.89         0.85 o                         
   2  -3   1          4.11          0.12         1.76 o                         
   3  -3   1        413.27        418.24        21.66 o                         
   4  -3   1       2518.33       2330.74        66.05 o                         
   5  -3   1       2474.07       2234.47        57.78 o                         
   6  -3   1         25.29         15.81         1.58 o                         
   7  -3   1        311.81        345.02         8.28 o                         
   8  -3   1          7.38          7.47         1.20 o                         
   9  -3   1         75.03         84.21         3.70 o                         
  10  -3   1         47.02         42.67         3.58 o                         
 -11  -2   1        217.58        239.56         8.63 o                         
 -10  -2   1         27.95         30.05         2.92 o                         
  -9  -2   1        149.82        147.79         5.84 o                         
  -8  -2   1         31.70         26.23         2.99 o                         
  -7  -2   1        649.76        639.66        21.21 o                         
  -6  -2   1        219.73        274.75        15.43 o                         
  -5  -2   1        234.32        234.00        14.96 o                         
  -4  -2   1          3.25          4.30         2.10 o                         
  -3  -2   1       3932.58       3823.08        43.80 o                         
  -2  -2   1       1713.02       1548.36        23.11 o                         
  -1  -2   1        983.93       1029.25        16.45 o                         
   0  -2   1       5263.36       5210.02        35.12 o                         
   1  -2   1       2687.39       2675.19        30.51 o                         
   2  -2   1      14636.29      13600.12       225.78 o                         
   3  -2   1        744.80        692.27        14.43 o                         
   4  -2   1       1053.88        997.13        34.00 o                         
   5  -2   1         63.95         63.10         9.80 o                         
   6  -2   1       1154.47       1081.85        24.32 o                         
   7  -2   1        488.71        495.25        10.07 o                         
   8  -2   1          5.01          5.90         1.35 o                         
   9  -2   1        314.14        355.90         8.97 o                         
  10  -2   1          2.17          2.55         0.99 o                         
 -11  -1   1         14.46         13.95         2.10 o                         
 -10  -1   1         47.97         50.25         2.82 o                         
  -9  -1   1         19.95         22.21         2.95 o                         
  -8  -1   1         28.75         26.28         2.78 o                         
  -7  -1   1        586.74        530.77        15.80 o                         
  -6  -1   1         44.39         41.12         6.89 o                         
  -5  -1   1          3.45          2.88         3.33 o                         
  -4  -1   1          3.53          6.19         2.98 o                         
  -3  -1   1       1237.25       1115.23        57.81 o                         
  -2  -1   1        645.31        560.63        12.59 o                         
  -1  -1   1       1812.04       1707.52        22.12 o                         
   0  -1   1         89.45         96.67         3.37 o                         
   1  -1   1       5259.84       5280.49        37.07 o                         
   2  -1   1       2584.63       2598.93        24.53 o                         
   3  -1   1        547.99        484.25        10.21 o                         
   4  -1   1        184.59        219.64        12.07 o                         
   5  -1   1         52.05         49.08         6.93 o                         
   6  -1   1        103.78        105.70         4.92 o                         
   7  -1   1         13.34          8.25         1.60 o                         
   8  -1   1        419.58        434.44         9.39 o                         
   9  -1   1         94.07        103.76         4.22 o                         
  10  -1   1        147.03        162.47         4.73 o                         
 -10   0   1         33.80         28.28         1.70 o                         
  -9   0   1        284.91        286.78         9.74 o                         
  -8   0   1          8.09          6.81         2.05 o                         
  -7   0   1        148.44        135.49         7.57 o                         
  -6   0   1        550.40        530.22        35.19 o                         
  -5   0   1       2063.76       2312.68        72.08 o                         
  -4   0   1        460.12        506.63        15.46 o                         
  -3   0   1         56.21         67.88         3.49 o                         
  -2   0   1          5.06         15.63         1.71 o                         
  -1   0   1         91.03         88.80         3.60 o                         
   1   0   1       2157.61       2182.27        33.20 o                         
   2   0   1      18256.41      17980.54        69.28 o                         
   3   0   1        883.63        893.43        16.57 o                         
   4   0   1        304.92        296.70        13.89 o                         
   5   0   1        144.68        195.71        13.03 o                         
   6   0   1        446.16        397.72        13.70 o                         
   7   0   1          1.91          4.30         1.31 o                         
   8   0   1       3619.20       3706.26        55.00 o                         
   9   0   1        137.97        155.55         5.32 o                         
  10   0   1          2.42          3.97         1.07 o                         
 -10   1   1          2.97          1.56         1.06 o                         
  -9   1   1          8.13         10.45         1.49 o                         
  -8   1   1        148.36        152.87         7.72 o                         
  -7   1   1         17.63         16.99         2.52 o                         
  -6   1   1        371.94        341.81        10.17 o                         
  -5   1   1         25.36         33.88         5.68 o                         
  -4   1   1         32.03         37.30         4.31 o                         
  -3   1   1        796.99        752.38        11.87 o                         
  -2   1   1       9433.36       8524.02       147.49 o                         
  -1   1   1          5.68          6.39         1.22 o                         
   0   1   1       1997.80       2061.82        49.22 o                         
   1   1   1        441.51        336.22        12.68 o                         
   2   1   1        213.19        223.53         7.68 o                         
   3   1   1       1340.57       1400.24        26.79 o                         
   4   1   1       1963.55       2299.67        41.29 o                         
   5   1   1         52.93         52.85         6.83 o                         
   6   1   1         17.08         13.73         4.08 o                         
   7   1   1        516.04        491.15        21.04 o                         
   8   1   1        308.85        296.00         9.84 o                         
   9   1   1        155.47        151.72         6.10 o                         
  10   1   1         29.72         27.47         1.81 o                         
  11   1   1         95.61         82.94         5.31 o                         
 -10   2   1          0.58          1.60         0.60 o                         
  -9   2   1          7.23          3.63         0.98 o                         
  -8   2   1        332.10        343.49         8.16 o                         
  -7   2   1        114.32        112.73         6.67 o                         
  -6   2   1        182.04        154.23         5.77 o                         
  -5   2   1          6.30          9.06         3.79 o                         
  -4   2   1       2329.92       2538.33        75.19 o                         
  -3   2   1         21.48         18.13         2.50 o                         
  -2   2   1        133.46        130.26         6.14 o                         
  -1   2   1       3344.05       3269.68        46.46 o                         
   0   2   1        930.64        853.43        12.73 o                         
   1   2   1        132.28        137.36         5.57 o                         
   2   2   1        283.74        242.48         7.29 o                         
   3   2   1         54.44         50.54         4.57 o                         
   4   2   1        125.96        141.86        10.18 o                         
   5   2   1        849.22       1003.01        37.70 o                         
   6   2   1          8.26          2.78         3.59 o                         
   7   2   1          3.75          1.79         2.05 o                         
   8   2   1          0.38          1.24         1.39 o                         
   9   2   1        259.14        311.52        10.13 o                         
  10   2   1          6.82          4.42         0.88 o                         
  11   2   1          6.24          9.01         1.32 o                         
 -10   3   1          6.26          4.66         1.34 o                         
  -9   3   1         13.00         14.92         1.74 o                         
  -8   3   1         25.63         26.67         2.66 o                         
  -7   3   1        105.07        108.22         5.49 o                         
  -6   3   1        481.48        431.92         9.52 o                         
  -5   3   1        105.51        105.99         4.14 o                         
  -4   3   1        547.17        630.61        31.12 o                         
  -3   3   1         89.93        113.31         6.43 o                         
  -2   3   1         52.56         52.23         4.16 o                         
  -1   3   1        455.13        421.36        10.33 o                         
   0   3   1      18203.06      16943.75       109.13 o                         
   1   3   1       1318.12       1359.16        32.92 o                         
   2   3   1          3.85          4.77         1.18 o                         
   3   3   1       1668.77       1651.47        44.91 o                         
   4   3   1       1575.96       1895.68        42.96 o                         
   5   3   1       1617.34       1614.36        63.37 o                         
   6   3   1          0.09         -1.43         2.76 o                         
   7   3   1        356.18        338.36        13.47 o                         
   8   3   1       1350.66       1310.52        41.20 o                         
   9   3   1        260.81        263.38         9.70 o                         
  10   3   1         11.69          8.25         1.45 o                         
  11   3   1         33.87         42.02         3.02 o                         
  -9   4   1          5.26          2.84         1.01 o                         
  -8   4   1          2.91          3.02         1.18 o                         
  -7   4   1          0.12         -1.03         1.10 o                         
  -6   4   1        731.17        697.98        23.56 o                         
  -5   4   1         42.94         44.84         2.86 o                         
  -4   4   1        555.01        480.63        48.93 o                         
  -3   4   1        121.35        111.44         8.65 o                         
  -2   4   1         20.32         11.75         1.92 o                         
  -1   4   1       1319.81       1182.38        26.85 o                         
   0   4   1       1374.15       1381.28        30.68 o                         
   1   4   1       1545.67       1550.42        33.12 o                         
   2   4   1       1707.58       1779.88        38.66 o                         
   3   4   1       7170.70       6565.84       173.16 o                         
   4   4   1         65.86         73.91         5.22 o                         
   5   4   1        375.61        356.78        16.74 o                         
   6   4   1         35.33         36.94         7.01 o                         
   7   4   1         32.72         23.48         2.33 o                         
   8   4   1        325.94        270.31        14.85 o                         
   9   4   1        135.41        145.97        10.41 o                         
  10   4   1          1.74          0.30         1.13 o                         
  11   4   1        137.11        163.34         5.87 o                         
  -9   5   1        116.71        102.45         5.81 o                         
  -8   5   1        186.93        221.81         6.42 o                         
  -7   5   1         63.48         58.93         3.99 o                         
  -6   5   1       1487.53       1504.74        66.63 o                         
  -5   5   1        103.48         92.28         4.19 o                         
  -4   5   1          2.17          5.63         1.02 o                         
  -3   5   1          1.41          0.25         2.12 o                         
  -2   5   1        803.82        861.38        23.37 o                         
  -1   5   1        427.13        439.36        18.64 o                         
   0   5   1         17.18         22.44         3.08 o                         
   1   5   1       1789.81       1919.83        54.34 o                         
   2   5   1        639.30        607.15        14.18 o                         
   3   5   1       1436.84       1451.74        29.15 o                         
   4   5   1       1855.64       2017.93        47.13 o                         
   5   5   1        707.61        755.72        40.29 o                         
   6   5   1         74.98         77.72         3.75 o                         
   7   5   1          0.58          0.47         1.48 o                         
   8   5   1        151.67        165.46         7.91 o                         
   9   5   1        431.37        491.33        16.10 o                         
  10   5   1          0.12          1.16         1.16 o                         
  11   5   1         21.86         23.17         2.20 o                         
  -8   6   1        129.57        131.01         5.78 o                         
  -7   6   1          8.12          8.57         1.67 o                         
  -6   6   1        197.81        209.24         6.49 o                         
  -5   6   1          4.57          5.72         1.33 o                         
  -4   6   1        383.37        377.33         9.18 o                         
  -3   6   1          0.30         -0.17         1.11 o                         
  -2   6   1         60.56         40.76         7.07 o                         
  -1   6   1       1727.81       1866.59        43.36 o                         
   0   6   1       1220.67       1363.41        50.20 o                         
   1   6   1       1231.92       1315.95        35.00 o                         
   2   6   1       7024.24       7520.82        77.51 o                         
   3   6   1        139.64        108.33         9.23 o                         
   4   6   1        993.63       1067.28        31.56 o                         
   5   6   1        541.58        577.83        26.97 o                         
   6   6   1        255.38        262.97         9.92 o                         
   7   6   1        156.10        147.98         6.93 o                         
   8   6   1        511.05        530.62        24.93 o                         
   9   6   1          7.95          7.06         1.93 o                         
  10   6   1         55.52         44.09         4.28 o                         
  11   6   1          4.00          3.53         1.38 o                         
  -7   7   1         29.39         31.60         2.73 o                         
  -6   7   1        190.72        216.62         7.73 o                         
  -5   7   1         17.25         16.38         1.98 o                         
  -4   7   1         28.03         25.75         2.27 o                         
  -3   7   1        291.96        236.86         7.15 o                         
  -2   7   1         16.74         15.49         2.65 o                         
  -1   7   1          0.12          0.51         4.58 o                         
   0   7   1        225.96        195.79        17.11 o                         
   1   7   1        144.22        116.65         9.79 o                         
   2   7   1         37.05         39.48         4.83 o                         
   3   7   1        160.68        171.01        10.79 o                         
   4   7   1        213.35        212.38        15.48 o                         
   5   7   1         97.59        104.79         6.22 o                         
   6   7   1        311.08        312.46        18.59 o                         
   7   7   1          0.23          2.92         1.15 o                         
   8   7   1          4.31          4.48         2.26 o                         
   9   7   1        287.52        335.13        13.03 o                         
  10   7   1          5.29          8.70         2.97 o                         
  11   7   1          1.17          1.66         0.96 o                         
  -7   8   1          0.01          1.11         0.91 o                         
  -6   8   1         26.57         22.19         2.26 o                         
  -5   8   1        202.24        224.89         7.21 o                         
  -4   8   1         14.03         11.99         1.61 o                         
  -3   8   1         13.11          9.18         1.73 o                         
  -2   8   1         15.95         22.87         3.00 o                         
  -1   8   1         44.79         37.64         3.63 o                         
   0   8   1        473.71        474.99        15.21 o                         
   1   8   1         48.05         29.41         7.83 o                         
   2   8   1          5.15          1.76         1.84 o                         
   3   8   1         97.03        109.25        11.30 o                         
   4   8   1       1138.36       1147.56        58.23 o                         
   5   8   1       1017.26        995.59        38.13 o                         
   6   8   1        138.64        144.29         6.16 o                         
   7   8   1        352.64        385.31        15.53 o                         
   8   8   1          4.34          6.15         2.34 o                         
   9   8   1         78.24         84.01         6.22 o                         
  10   8   1        299.94         93.14       178.94 o                         
  -6   9   1          4.56          5.02         1.33 o                         
  -5   9   1        368.52        425.48        10.90 o                         
  -4   9   1        178.90        199.01         8.12 o                         
  -3   9   1         31.47         33.86         4.12 o                         
  -2   9   1        362.88        352.75        19.31 o                         
  -1   9   1         51.99         45.67         3.63 o                         
   0   9   1          0.01         -0.30         0.86 o                         
   1   9   1        247.21        245.84         7.80 o                         
   2   9   1          0.22          3.56         0.92 o                         
   3   9   1        292.26        269.84        15.62 o                         
   4   9   1         40.79         26.57         4.03 o                         
   5   9   1       1348.17       1391.28        22.14 o                         
   6   9   1        776.31        825.07        15.31 o                         
   7   9   1          4.64          4.26         2.72 o                         
   8   9   1          1.72          8.70         2.48 o                         
   9   9   1          1.60          1.31         1.38 o                         
  10   9   1        164.54         46.97        97.51 o                         
  -5  10   1          0.67          1.72         1.03 o                         
  -4  10   1        158.88        181.36         6.32 o                         
  -3  10   1        370.11        394.78        11.00 o                         
  -2  10   1        168.46        189.46         9.03 o                         
  -1  10   1          0.03          0.27         1.48 o                         
   0  10   1         18.05         16.73         2.15 o                         
   1  10   1        179.23        162.76         6.12 o                         
   2  10   1         96.92        107.53         5.22 o                         
   3  10   1       1069.67       1020.21        44.88 o                         
   4  10   1          0.68          5.02         1.92 o                         
   5  10   1         12.53          9.71         2.38 o                         
   6  10   1        718.09        781.14        16.11 o                         
   7  10   1        310.75        348.12        11.17 o                         
   8  10   1          9.87         14.58         2.89 o                         
   9  10   1         63.89         79.55         5.46 o                         
  10  10   1          7.97          2.88         1.06 o                         
  -5  11   1          1.20         -1.12         1.12 o                         
  -4  11   1         41.42         43.27         2.68 o                         
  -3  11   1         77.37         78.53         4.14 o                         
  -2  11   1        135.98        154.88         6.02 o                         
  -1  11   1          3.42          4.12         1.27 o                         
   0  11   1        103.75        101.63         5.71 o                         
   1  11   1        423.46        426.31        13.93 o                         
   2  11   1        163.53        138.15         7.65 o                         
   3  11   1         36.54         32.55         3.74 o                         
   4  11   1          9.23         11.90         2.92 o                         
   5  11   1         19.00         15.18         3.24 o                         
   6  11   1         16.68         18.60         3.48 o                         
   7  11   1          0.42          1.63         1.50 o                         
   8  11   1         62.67         61.97         7.16 o                         
   9  11   1         56.05         62.24         6.02 o                         
  -3  12   1         13.15         14.00         2.03 o                         
  -2  12   1         71.30         73.68         3.77 o                         
  -1  12   1        150.95        164.43         6.54 o                         
   0  12   1         76.47         62.08         4.23 o                         
   1  12   1        174.54        164.88         8.33 o                         
   2  12   1         15.30          7.72         2.25 o                         
   3  12   1        147.96        144.17         7.36 o                         
   4  12   1          2.34          5.85         2.27 o                         
   5  12   1         82.52        106.64         7.64 o                         
   6  12   1        206.74        204.82        10.10 o                         
   7  12   1         12.56         19.39         3.11 o                         
   8  12   1        490.84        528.28        18.27 o                         
   9  12   1          5.02          3.99         1.67 o                         
  -2  13   1        109.09        106.04        10.62 o                         
  -1  13   1         16.74         16.03         2.15 o                         
   0  13   1         26.27         27.48         3.67 o                         
   1  13   1          0.25         -1.26         1.46 o                         
   2  13   1          0.00         -0.95         1.45 o                         
   3  13   1        338.92        304.33        51.12 o                         
   4  13   1         31.76         33.46         4.15 o                         
   5  13   1          0.94          0.45         1.43 o                         
   6  13   1         39.93         43.55         4.26 o                         
   7  13   1          1.82          2.18         1.22 o                         
   8  13   1        106.75        134.21         7.69 o                         
   0  14   1         53.41         45.49        11.17 o                         
   1  14   1          9.32          5.73         2.15 o                         
   2  14   1         10.26          3.26         8.46 o                         
   3  14   1        147.72        148.39        11.13 o                         
   4  14   1         53.42         59.54         7.12 o                         
   5  14   1         51.97         64.43         6.99 o                         
   6  14   1         81.85         82.80         5.68 o                         
   4  15   1        157.30        109.15         7.19 o                         
   5  15   1         38.82         19.73         2.88 o                         
  -5 -14   2         20.19         17.10         3.34 o                         
  -4 -14   2         71.37         64.99         6.79 o                         
  -3 -14   2         21.81         18.35         4.70 o                         
  -2 -14   2        194.09        138.79         8.65 o                         
  -1 -14   2         68.26         57.73         5.37 o                         
  -7 -13   2         43.90         52.01         5.12 o                         
  -6 -13   2         92.67        103.81         5.87 o                         
  -5 -13   2         37.09         25.68         5.05 o                         
  -4 -13   2         25.98         19.04         3.07 o                         
  -3 -13   2         38.57         37.50         4.38 o                         
  -2 -13   2          5.87          6.51         2.28 o                         
  -1 -13   2          1.49          0.69         1.91 o                         
   0 -13   2        158.06        171.76         8.29 o                         
   1 -13   2         32.71         38.33         4.71 o                         
   2 -13   2         24.58         17.07         2.06 o                         
  -8 -12   2         80.61         91.67         6.83 o                         
  -7 -12   2          7.69         14.31         3.39 o                         
  -6 -12   2          5.54          2.62         1.36 o                         
  -5 -12   2          0.42          1.67         1.28 o                         
  -4 -12   2         59.33         61.25         4.77 o                         
  -3 -12   2         14.70         21.09         3.74 o                         
  -2 -12   2         57.69         61.92         6.18 o                         
  -1 -12   2        103.66        109.82         8.15 o                         
   0 -12   2        113.53        137.54         8.66 o                         
   1 -12   2          7.90          6.81         2.57 o                         
   2 -12   2         19.59         17.70         3.04 o                         
   3 -12   2          0.91         -0.21         0.81 o                         
  -9 -11   2          6.13         13.07         2.46 o                         
  -8 -11   2         41.60         51.72         5.97 o                         
  -7 -11   2        378.35        417.57        13.23 o                         
  -6 -11   2         13.84          7.34         2.32 o                         
  -5 -11   2          4.67          3.80         1.53 o                         
  -4 -11   2         26.11         23.53         3.28 o                         
  -3 -11   2         11.43          3.85         1.78 o                         
  -2 -11   2        436.45        408.01        12.97 o                         
  -1 -11   2         99.04         94.17         8.17 o                         
   0 -11   2         88.48         76.68         6.04 o                         
   1 -11   2          4.85          2.09         1.75 o                         
   2 -11   2         27.44         35.36         3.19 o                         
   3 -11   2         77.74         93.44         6.84 o                         
   4 -11   2          0.08         -0.79         0.83 o                         
  -9 -10   2          2.35          0.73         1.11 o                         
  -8 -10   2        125.56        166.88        10.51 o                         
  -7 -10   2        116.40        141.81         7.00 o                         
  -6 -10   2        685.26        679.34        13.74 o                         
  -5 -10   2          3.40          3.50         1.26 o                         
  -4 -10   2        164.13        181.48         8.66 o                         
  -3 -10   2        471.75        503.30        14.47 o                         
  -2 -10   2        934.06       1031.31        31.39 o                         
  -1 -10   2        490.05        497.63        14.31 o                         
   0 -10   2          2.78          2.79         1.37 o                         
   1 -10   2        347.99        395.05        11.46 o                         
   2 -10   2        220.76        261.60         9.24 o                         
   3 -10   2          7.07          6.30         1.64 o                         
   4 -10   2         19.88         17.14         2.26 o                         
   5 -10   2         75.94         65.04         4.47 o                         
 -10  -9   2          0.91          2.92         1.72 o                         
  -9  -9   2         31.29         41.86         3.95 o                         
  -8  -9   2          5.33          2.57         1.48 o                         
  -7  -9   2          0.78          0.95         1.42 o                         
  -6  -9   2         11.17          7.55         1.46 o                         
  -5  -9   2        255.93        267.04        12.11 o                         
  -4  -9   2         88.08         92.51         6.55 o                         
  -3  -9   2         88.63         93.50         4.97 o                         
  -2  -9   2       1025.75       1017.39        20.60 o                         
  -1  -9   2         21.80         24.50         2.31 o                         
   0  -9   2         10.06         12.95         3.20 o                         
   1  -9   2         33.25         31.32         3.18 o                         
   2  -9   2        177.87        175.53         6.52 o                         
   3  -9   2        216.78        262.15         7.42 o                         
   4  -9   2         77.51         78.87         3.86 o                         
   5  -9   2         15.82         16.09         1.69 o                         
   6  -9   2         95.61         97.83         5.46 o                         
 -10  -8   2        115.37        125.90         8.98 o                         
  -9  -8   2        700.36        799.42        28.49 o                         
  -8  -8   2        311.55        360.82        14.54 o                         
  -7  -8   2       3987.07       4377.50        76.94 o                         
  -6  -8   2         11.56          6.36         2.26 o                         
  -5  -8   2        491.21        447.29        22.18 o                         
  -4  -8   2          3.97          3.38         0.95 o                         
  -3  -8   2          0.09          1.76         1.33 o                         
  -2  -8   2        255.33        266.10         8.04 o                         
  -1  -8   2         69.99         61.28         3.72 o                         
   0  -8   2         81.91         95.77         4.91 o                         
   1  -8   2        559.15        573.20        19.72 o                         
   2  -8   2        593.97        529.02        17.51 o                         
   3  -8   2         76.19         70.02         4.67 o                         
   4  -8   2        200.61        221.20         7.45 o                         
   5  -8   2        386.73        416.06         9.67 o                         
   6  -8   2         29.92         23.85         2.65 o                         
   7  -8   2          1.50         -1.27         1.27 o                         
 -11  -7   2          0.01          0.32         0.94 o                         
 -10  -7   2          0.02         -0.02         1.72 o                         
  -9  -7   2          4.91          2.05         2.13 o                         
  -8  -7   2         77.76         95.44         7.23 o                         
  -7  -7   2          4.02          3.53         1.58 o                         
  -6  -7   2       1212.25       1252.29        20.72 o                         
  -5  -7   2        445.82        447.82        13.99 o                         
  -4  -7   2          0.19          3.38         1.60 o                         
  -3  -7   2        185.75        223.13        18.19 o                         
  -2  -7   2       1957.52       2227.81        47.09 o                         
  -1  -7   2         91.95        146.90        18.74 o                         
   0  -7   2          0.62          3.63         2.83 o                         
   1  -7   2        215.70        231.12         9.58 o                         
   2  -7   2          6.79          7.30         1.51 o                         
   3  -7   2        849.64        918.17        20.02 o                         
   4  -7   2        457.93        499.17        11.90 o                         
   5  -7   2         19.66         20.84         2.19 o                         
   6  -7   2        115.71        121.15         5.09 o                         
   7  -7   2         78.21         82.25         4.28 o                         
 -10  -6   2          7.16          9.22         1.96 o                         
  -9  -6   2         22.24         20.09         5.13 o                         
  -8  -6   2        170.56        178.33         9.85 o                         
  -7  -6   2        354.38        359.77        10.85 o                         
  -6  -6   2         57.21         48.34         3.83 o                         
  -5  -6   2         19.54         34.90         4.36 o                         
  -4  -6   2        601.94        537.32       113.54 o                         
  -3  -6   2       3024.88       3561.67        62.11 o                         
  -2  -6   2       1735.03       2155.02        44.04 o                         
  -1  -6   2        111.55        131.23        10.75 o                         
   0  -6   2       3253.63       3475.06        58.83 o                         
   1  -6   2        262.70        295.83        22.24 o                         
   2  -6   2          0.26         -0.94         2.03 o                         
   3  -6   2          9.65          7.50         1.44 o                         
   4  -6   2         16.66         13.94         1.60 o                         
   5  -6   2        510.60        582.28        14.23 o                         
   6  -6   2        116.27        125.24         4.99 o                         
   7  -6   2         30.32         36.86         3.44 o                         
   8  -6   2          0.04          0.73         0.92 o                         
 -11  -5   2         20.71         14.05         2.23 o                         
 -10  -5   2         51.62         44.82        11.36 o                         
  -9  -5   2        111.29        119.56        11.76 o                         
  -8  -5   2        529.20        529.56        25.17 o                         
  -7  -5   2        360.61        355.03         9.16 o                         
  -6  -5   2        430.03        395.15        16.41 o                         
  -5  -5   2        541.89        545.00        25.25 o                         
  -4  -5   2        412.35        469.66        17.45 o                         
  -3  -5   2       2099.43       2379.65        40.07 o                         
  -2  -5   2         10.88         17.36         2.92 o                         
  -1  -5   2       3176.69       3651.47        67.67 o                         
   0  -5   2        447.97        539.35        20.51 o                         
   1  -5   2         41.07         38.26         5.92 o                         
   2  -5   2        695.71        773.71        35.70 o                         
   3  -5   2        670.38        696.43        30.06 o                         
   4  -5   2        177.45        144.77         6.27 o                         
   5  -5   2        217.91        216.40         6.18 o                         
   6  -5   2        315.43        314.08        11.48 o                         
   7  -5   2         48.35         53.69         3.38 o                         
   8  -5   2         68.34         43.53         3.89 o                         
   9  -5   2         62.96         48.03         3.91 o                         
 -11  -4   2        126.12        122.29         4.83 o                         
 -10  -4   2          4.62          4.82         1.63 o                         
  -9  -4   2         58.35         56.09         5.71 o                         
  -8  -4   2       2440.67       2409.87        51.70 o                         
  -7  -4   2        314.50        305.80         8.49 o                         
  -6  -4   2        415.42        387.53        13.98 o                         
  -5  -4   2        736.82        800.65        29.76 o                         
  -4  -4   2        270.08        209.01        16.65 o                         
  -3  -4   2        136.45        112.19         8.83 o                         
  -2  -4   2       5577.99       5793.51        47.13 o                         
  -1  -4   2          1.97          0.37         0.93 o                         
   0  -4   2       1485.14       1652.16        32.64 o                         
   1  -4   2        456.50        466.32        18.44 o                         
   2  -4   2        568.17        553.05        24.08 o                         
   3  -4   2        759.51        785.28        28.62 o                         
   4  -4   2       1026.05        907.69        59.10 o                         
   5  -4   2       1534.44       1448.85        44.05 o                         
   6  -4   2       2247.69       2132.50        86.74 o                         
   7  -4   2          0.36         -0.47         1.11 o                         
   8  -4   2          1.53          1.73         1.18 o                         
   9  -4   2        150.32        167.67         9.00 o                         
 -11  -3   2         90.06         82.15         4.24 o                         
 -10  -3   2          7.04          5.71         1.95 o                         
  -9  -3   2         81.85         80.09         4.83 o                         
  -8  -3   2        672.61        675.54        16.94 o                         
  -7  -3   2        119.76        119.62         7.15 o                         
  -6  -3   2         30.38         31.44         4.09 o                         
  -5  -3   2        392.39        430.64        21.01 o                         
  -4  -3   2        402.79        428.69        18.66 o                         
  -3  -3   2       2639.38       2649.79        28.15 o                         
  -2  -3   2       5699.48       5920.43        52.71 o                         
  -1  -3   2       1603.02       1586.65        20.23 o                         
   0  -3   2         16.30         12.60         1.64 o                         
   1  -3   2       1443.24       1414.10        28.23 o                         
   2  -3   2        968.02       1069.97        27.96 o                         
   3  -3   2          2.57         -0.25         1.23 o                         
   4  -3   2       1775.57       1839.91        56.50 o                         
   5  -3   2       1068.66        974.92        26.78 o                         
   6  -3   2        122.98        117.11         3.97 o                         
   7  -3   2         36.07         37.87         2.60 o                         
   8  -3   2        266.75        303.81         7.15 o                         
   9  -3   2         13.43         14.85         1.98 o                         
 -11  -2   2         84.27         84.81         3.35 o                         
 -10  -2   2          2.25          0.76         1.44 o                         
  -9  -2   2          0.74         -1.18         1.18 o                         
  -8  -2   2        135.90        132.42         5.79 o                         
  -7  -2   2       4710.75       4316.78       198.15 o                         
  -6  -2   2        117.37        141.25        11.23 o                         
  -5  -2   2        277.17        300.41        17.09 o                         
  -4  -2   2        180.45        158.61        10.49 o                         
  -3  -2   2       6735.21       6512.83        60.09 o                         
  -2  -2   2       1733.69       1446.10        20.77 o                         
  -1  -2   2        468.69        462.98        11.86 o                         
   0  -2   2      11708.43      11898.06       114.59 o                         
   1  -2   2       7919.52       8162.95        87.05 o                         
   2  -2   2      10174.69       9712.71       156.46 o                         
   3  -2   2       1418.42       1326.84        47.66 o                         
   4  -2   2        798.98        789.31        26.65 o                         
   5  -2   2         86.52         92.60        21.48 o                         
   6  -2   2          0.25          1.33         0.86 o                         
   7  -2   2         31.99         33.75         2.54 o                         
   8  -2   2         54.90         60.70         3.21 o                         
   9  -2   2        107.36        114.85         4.06 o                         
  10  -2   2         20.63         18.63         5.61 o                         
 -11  -1   2        103.49         94.05         3.79 o                         
 -10  -1   2         35.15         34.67         2.18 o                         
  -9  -1   2          0.01          0.00         1.53 o                         
  -8  -1   2        518.85        496.97        14.26 o                         
  -7  -1   2       1024.46        952.70        32.16 o                         
  -6  -1   2        350.81        282.21        13.35 o                         
  -5  -1   2        825.25        846.41        23.85 o                         
  -4  -1   2        790.22        925.27        34.49 o                         
  -3  -1   2        918.05        911.13        37.53 o                         
  -2  -1   2        140.79        116.44         6.55 o                         
  -1  -1   2        213.64        193.07         9.27 o                         
   0  -1   2          7.32          8.89         1.08 o                         
   1  -1   2       8429.50       8163.08        38.04 o                         
   2  -1   2       7904.01       7746.26        58.63 o                         
   3  -1   2       3525.86       3462.43        47.32 o                         
   4  -1   2        497.05        465.27        16.42 o                         
   5  -1   2         34.92         21.96         5.90 o                         
   6  -1   2         42.16         38.36         2.98 o                         
   7  -1   2        371.85        355.57        13.88 o                         
   8  -1   2          1.69          2.28         1.08 o                         
   9  -1   2        288.97        320.76         7.24 o                         
  10  -1   2          0.94          1.99         1.10 o                         
 -10   0   2          0.03          0.04         0.79 o                         
  -9   0   2         18.00         15.81         2.59 o                         
  -8   0   2        185.08        186.26         7.45 o                         
  -7   0   2        177.27        149.36         6.33 o                         
  -6   0   2          4.02          5.92         1.94 o                         
  -5   0   2          8.99         12.29         4.48 o                         
  -4   0   2        426.68        405.73        13.98 o                         
  -3   0   2        774.22        864.54        16.27 o                         
  -2   0   2      11976.14      12046.13        70.62 o                         
  -1   0   2        758.97        742.17        14.53 o                         
   0   0   2        384.12        326.10         6.22 o                         
   1   0   2       2018.46       1826.62        13.46 o                         
   2   0   2       6567.03       6690.21        87.33 o                         
   3   0   2       2856.29       2861.90        28.85 o                         
   4   0   2          5.72          8.82         2.11 o                         
   5   0   2         24.22         22.37         5.86 o                         
   6   0   2          6.35          7.94         1.56 o                         
   7   0   2          2.18          2.70         1.20 o                         
   8   0   2        586.50        597.93        12.71 o                         
   9   0   2          0.96          0.91         1.04 o                         
  10   0   2        725.01        844.11        19.18 o                         
 -10   1   2        120.83        142.63         4.42 o                         
  -9   1   2         24.42         24.63         2.14 o                         
  -8   1   2         65.45         59.94         4.94 o                         
  -7   1   2        421.41        422.53        10.87 o                         
  -6   1   2        418.88        367.09        15.26 o                         
  -5   1   2        166.75        140.12        11.63 o                         
  -4   1   2        954.00       1050.59        38.86 o                         
  -3   1   2        509.99        541.82        12.55 o                         
  -2   1   2       1589.13       1660.16        29.04 o                         
  -1   1   2        554.81        662.26        44.45 o                         
   0   1   2      10424.00      10115.81        49.48 o                         
   1   1   2       2872.43       2792.88        43.79 o                         
   2   1   2        701.69        555.80         8.06 o                         
   3   1   2         99.41         96.03         5.58 o                         
   4   1   2        391.91        404.48        16.98 o                         
   5   1   2        196.68        242.27        14.92 o                         
   6   1   2         15.57          8.88         4.80 o                         
   7   1   2        241.09        243.26        10.80 o                         
   8   1   2        252.23        254.35        15.65 o                         
   9   1   2        121.33        116.63         5.35 o                         
  10   1   2          7.40          5.25         0.95 o                         
 -10   2   2         14.47         16.91         1.42 o                         
  -9   2   2          8.72          8.59         1.48 o                         
  -8   2   2        135.55        136.04         5.86 o                         
  -7   2   2        516.42        491.69        12.18 o                         
  -6   2   2        575.89        532.42        10.06 o                         
  -5   2   2        111.39        122.11        16.86 o                         
  -4   2   2       2548.01       2548.50        43.80 o                         
  -3   2   2        882.09        851.29        18.69 o                         
  -2   2   2         72.73         54.29         4.72 o                         
  -1   2   2       8446.24       8018.77        91.44 o                         
   0   2   2        376.77        329.54         9.39 o                         
   1   2   2       1233.13       1287.53        22.90 o                         
   2   2   2        987.05       1102.92        16.25 o                         
   3   2   2       3364.14       3072.71       161.45 o                         
   4   2   2       1666.51       1709.85        38.33 o                         
   5   2   2        868.89        927.30        38.11 o                         
   6   2   2          1.75          0.40         2.01 o                         
   7   2   2          0.50          1.99         1.45 o                         
   8   2   2        223.66        208.09        14.01 o                         
   9   2   2        209.42        189.21         8.51 o                         
  10   2   2        105.81        115.59         4.18 o                         
  11   2   2         89.69         99.34         3.43 o                         
 -10   3   2        118.59        104.05         5.50 o                         
  -9   3   2         44.36         43.79         2.76 o                         
  -8   3   2        284.58        317.46         8.69 o                         
  -7   3   2        837.48        869.11        18.39 o                         
  -6   3   2         20.58         20.51         2.08 o                         
  -5   3   2         74.38         60.29         2.91 o                         
  -4   3   2          6.43          7.56         2.43 o                         
  -3   3   2       1214.20       1091.96        29.33 o                         
  -2   3   2        891.98        885.29        18.03 o                         
  -1   3   2        240.66        268.18        10.22 o                         
   0   3   2       7775.48       7594.31        73.32 o                         
   1   3   2        382.84        378.31        14.72 o                         
   2   3   2       3188.09       3191.14        38.00 o                         
   3   3   2        435.90        481.19        12.82 o                         
   4   3   2        445.53        417.77        15.82 o                         
   5   3   2       4506.35       4928.25        85.64 o                         
   6   3   2       2164.05       2454.33        56.02 o                         
   7   3   2         63.25         61.10         4.78 o                         
   8   3   2         14.18         15.26         2.33 o                         
   9   3   2        134.77        147.59         8.91 o                         
  10   3   2         64.13         74.11         3.82 o                         
  11   3   2        144.65        148.81         5.58 o                         
  -9   4   2         10.81         12.94         1.70 o                         
  -8   4   2         27.83         26.70         2.46 o                         
  -7   4   2         26.18         28.60         2.90 o                         
  -6   4   2        613.90        606.87        12.31 o                         
  -5   4   2        301.62        260.26         6.30 o                         
  -4   4   2        425.75        429.24        27.83 o                         
  -3   4   2        225.47        194.33        13.32 o                         
  -2   4   2         56.98         47.14         4.43 o                         
  -1   4   2       3313.67       3188.92        33.58 o                         
   0   4   2       1417.24       1283.84        19.74 o                         
   1   4   2         83.63         90.12         4.71 o                         
   2   4   2       1838.72       1670.31        28.33 o                         
   3   4   2       1866.42       1837.62        36.71 o                         
   4   4   2       4086.78       4286.33        74.43 o                         
   5   4   2        288.21        291.85        15.22 o                         
   6   4   2        149.29        188.97        15.78 o                         
   7   4   2          1.10          1.19         1.34 o                         
   8   4   2          7.81          4.95         1.14 o                         
   9   4   2         28.36         28.13         3.17 o                         
  10   4   2         33.69         28.07         5.31 o                         
  11   4   2          0.05          0.80         0.91 o                         
  -9   5   2         32.25         29.02         3.14 o                         
  -8   5   2          3.03          2.34         1.31 o                         
  -7   5   2         61.53         75.70         5.14 o                         
  -6   5   2        140.78        142.98         6.94 o                         
  -5   5   2        681.82        622.71        19.64 o                         
  -4   5   2        257.14        218.25         5.34 o                         
  -3   5   2        615.14        621.85        33.12 o                         
  -2   5   2          2.00          1.46         1.74 o                         
  -1   5   2        684.14        697.71        23.17 o                         
   0   5   2       5310.09       4519.22       396.54 o                         
   1   5   2        356.43        359.51        11.26 o                         
   2   5   2        267.93        271.47        13.05 o                         
   3   5   2        405.41        457.14        16.22 o                         
   4   5   2        142.33        147.50        11.25 o                         
   5   5   2       2917.98       3020.18        59.55 o                         
   6   5   2       1381.88       1388.87        37.06 o                         
   7   5   2        242.43        241.73         7.81 o                         
   8   5   2        470.60        487.90        11.69 o                         
   9   5   2         38.58         35.50         3.88 o                         
  10   5   2         62.38         67.30         5.04 o                         
  11   5   2         61.11         53.80         6.62 o                         
  -8   6   2          0.00         -0.25         0.71 o                         
  -7   6   2          0.70          0.59         1.30 o                         
  -6   6   2        485.22        505.11        17.61 o                         
  -5   6   2        253.75        254.22         7.89 o                         
  -4   6   2         27.63         22.69         2.49 o                         
  -3   6   2        286.60        267.60        12.00 o                         
  -2   6   2       2223.29       2321.14        59.71 o                         
  -1   6   2        770.90        789.68        27.49 o                         
   0   6   2          1.59         -1.67         1.67 o                         
   1   6   2         92.67        100.00         9.34 o                         
   2   6   2        703.17        706.93        17.67 o                         
   3   6   2       1955.76       2011.28        72.65 o                         
   4   6   2        501.99        480.29        21.40 o                         
   5   6   2        288.96        276.38        18.91 o                         
   6   6   2          0.04         -0.16         1.74 o                         
   7   6   2         46.01         50.36         4.13 o                         
   8   6   2        431.69        454.70        12.88 o                         
   9   6   2        313.31        323.21        13.04 o                         
  10   6   2        192.46        156.64         9.34 o                         
  11   6   2         99.52         92.84         6.19 o                         
  -7   7   2         49.22         54.18         4.51 o                         
  -6   7   2         66.62         74.08         3.68 o                         
  -5   7   2          1.48          1.12         1.03 o                         
  -4   7   2         50.82         47.21         3.07 o                         
  -3   7   2          0.21         -1.82         2.01 o                         
  -2   7   2         37.34         33.36         3.72 o                         
  -1   7   2        521.56        575.58        34.55 o                         
   0   7   2        394.16        411.03        27.64 o                         
   1   7   2          3.79          4.92         3.59 o                         
   2   7   2       2252.97       2476.89        63.16 o                         
   3   7   2        467.84        400.03        19.49 o                         
   4   7   2       1089.22       1158.19        53.50 o                         
   5   7   2        393.35        400.89        13.39 o                         
   6   7   2          2.99          2.44         2.01 o                         
   7   7   2        271.69        277.41         9.63 o                         
   8   7   2       2392.07       2749.87        63.92 o                         
   9   7   2        146.60        159.86         8.89 o                         
  10   7   2        132.69        147.76        10.27 o                         
  11   7   2        158.34        170.54         7.66 o                         
  -7   8   2        152.12        136.44        23.57 o                         
  -6   8   2          3.66          1.79         0.99 o                         
  -5   8   2        331.27        357.70         9.36 o                         
  -4   8   2        242.24        248.84         8.94 o                         
  -3   8   2          2.05          1.64         1.22 o                         
  -2   8   2         66.05         54.41         5.09 o                         
  -1   8   2         49.79         46.02         4.82 o                         
   0   8   2        148.48        141.43         8.25 o                         
   1   8   2          1.25         -0.68         3.36 o                         
   2   8   2        244.13        223.00        16.28 o                         
   3   8   2        157.19        177.11        14.26 o                         
   4   8   2         20.44         21.10         2.51 o                         
   5   8   2         90.94         90.39         5.30 o                         
   6   8   2       1449.33       1482.25        51.95 o                         
   7   8   2        342.49        333.33        13.47 o                         
   8   8   2        308.74        347.26        13.98 o                         
   9   8   2         38.91         49.14         4.95 o                         
  10   8   2         31.83         21.75        16.24 o                         
  -6   9   2         26.00         21.28         2.44 o                         
  -5   9   2          0.69         -0.62         1.12 o                         
  -4   9   2         88.97         95.37         6.50 o                         
  -3   9   2         15.89         18.15         2.51 o                         
  -2   9   2          0.83          1.53         1.43 o                         
  -1   9   2          9.62          5.16         3.12 o                         
   0   9   2        848.50        827.03        27.36 o                         
   1   9   2         29.63         36.32         3.21 o                         
   2   9   2          5.01          1.72         2.15 o                         
   3   9   2         86.71         88.76         5.33 o                         
   4   9   2        169.47        191.08         7.55 o                         
   5   9   2        356.85        369.70        11.44 o                         
   6   9   2       1845.71       1815.03        38.41 o                         
   7   9   2        884.70        925.04        32.36 o                         
   8   9   2         50.09         51.28         5.35 o                         
   9   9   2        114.21        134.48         7.64 o                         
  10   9   2          5.63          3.12         0.99 o                         
  -6  10   2         19.82         14.62         2.42 o                         
  -5  10   2         98.11        112.04         4.76 o                         
  -4  10   2        115.05        129.06         6.06 o                         
  -3  10   2         17.39         17.29         2.66 o                         
  -2  10   2        271.42        287.92        11.24 o                         
  -1  10   2        143.65        143.87         6.74 o                         
   0  10   2        307.79        290.22        10.25 o                         
   1  10   2        685.01        726.57        14.81 o                         
   2  10   2        480.20        508.68        14.02 o                         
   3  10   2        889.94        884.14        22.25 o                         
   4  10   2        628.74        630.98        49.64 o                         
   5  10   2         50.36         69.17         5.04 o                         
   6  10   2          6.90          3.97         1.85 o                         
   7  10   2         16.67         16.46         2.69 o                         
   8  10   2         84.18         98.55         6.98 o                         
   9  10   2         32.61         27.04         4.64 o                         
  10  10   2        296.92        286.62        10.71 o                         
  -5  11   2          4.09          0.83         1.67 o                         
  -4  11   2          6.33          5.04         0.99 o                         
  -3  11   2          6.05          7.24         1.48 o                         
  -2  11   2         43.66         46.10         3.42 o                         
  -1  11   2         44.36         48.05         3.66 o                         
   0  11   2        313.59        326.29        14.85 o                         
   1  11   2        272.45        299.73        10.17 o                         
   2  11   2         27.42         33.08         3.65 o                         
   3  11   2         39.67         33.42         3.18 o                         
   4  11   2          0.44          2.57         1.91 o                         
   5  11   2         19.75         25.61         4.28 o                         
   6  11   2         38.76         38.39         4.77 o                         
   7  11   2         71.12         79.08         6.34 o                         
   8  11   2          1.93          3.59         2.44 o                         
   9  11   2         84.54         94.06         7.50 o                         
  -4  12   2          0.22          0.91         1.30 o                         
  -3  12   2         85.53         98.07         4.24 o                         
  -2  12   2        109.14        105.75         4.09 o                         
  -1  12   2         22.60         20.26         2.25 o                         
   0  12   2        609.49        633.09        15.55 o                         
   1  12   2        223.53        218.65         9.51 o                         
   2  12   2        397.71        376.15        17.38 o                         
   3  12   2         20.71         13.91         2.35 o                         
   4  12   2          0.35          1.34         1.73 o                         
   5  12   2         10.60          6.93         2.46 o                         
   6  12   2         61.99         53.39         5.27 o                         
   7  12   2          4.02          3.77         1.71 o                         
   8  12   2        221.74        258.12        13.10 o                         
   9  12   2         16.49         16.63         2.91 o                         
  -2  13   2         14.66          9.72         1.58 o                         
  -1  13   2         10.95         12.00         2.42 o                         
   0  13   2         16.92         11.37         1.88 o                         
   1  13   2          0.13          1.37         1.19 o                         
   2  13   2          2.68          2.06         1.60 o                         
   3  13   2        125.26        136.43        12.57 o                         
   4  13   2          0.69          1.02         1.31 o                         
   5  13   2         21.18         23.18         3.40 o                         
   6  13   2         83.14         87.83         6.01 o                         
   7  13   2         22.37         18.65         2.53 o                         
   8  13   2          0.05          0.59         1.05 o                         
  -1  14   2        191.95        170.72         9.47 o                         
   0  14   2          2.51          3.73         1.64 o                         
   1  14   2         10.45          6.52         1.62 o                         
   2  14   2        158.98         53.74        81.36 o                         
   3  14   2         72.40         80.20         8.46 o                         
   4  14   2          3.73          1.83         1.74 o                         
   5  14   2         55.14         80.17         8.12 o                         
   6  14   2        137.21        164.13         9.27 o                         
   7  14   2          9.82         12.51         2.31 o                         
   3  15   2         55.02         41.43         4.53 o                         
   4  15   2         80.79         66.66         5.87 o                         
   5  15   2         55.44         38.59         4.22 o                         
  -3 -14   3        127.47         91.83         6.50 o                         
  -2 -14   3          0.64          1.78         1.22 o                         
  -1 -14   3        276.74        231.09         9.97 o                         
  -6 -13   3         32.01         22.94         3.67 o                         
  -5 -13   3         70.71         25.13        42.46 o                         
  -4 -13   3         21.33         16.40         2.72 o                         
  -3 -13   3         88.09         88.19         6.39 o                         
  -2 -13   3          8.33          8.98         2.47 o                         
  -1 -13   3         69.98         73.94         7.88 o                         
   0 -13   3          0.05         -1.31         1.31 o                         
   1 -13   3          0.03         -0.46         0.82 o                         
  -8 -12   3         17.41         10.45         2.54 o                         
  -7 -12   3          5.57          7.04         2.50 o                         
  -6 -12   3         35.68         46.91         4.37 o                         
  -5 -12   3         39.77         35.14         3.45 o                         
  -4 -12   3         19.47         13.28         2.38 o                         
  -3 -12   3          1.17          2.96         2.16 o                         
  -2 -12   3         83.98         86.41         7.29 o                         
  -1 -12   3         40.37         41.38         5.01 o                         
   0 -12   3        188.41        195.90        14.48 o                         
   1 -12   3         17.65         15.11         2.93 o                         
   2 -12   3         54.09         61.90         4.02 o                         
   3 -12   3          3.77          4.39         1.33 o                         
  -8 -11   3         61.65         73.59         6.72 o                         
  -7 -11   3        142.56        150.80         8.02 o                         
  -6 -11   3         50.88         50.74         4.27 o                         
  -5 -11   3          2.53          1.90         1.27 o                         
  -4 -11   3         18.49         13.32         2.66 o                         
  -3 -11   3         79.63         57.62         5.01 o                         
  -2 -11   3        856.13        892.89        24.47 o                         
  -1 -11   3        107.29         95.66         8.19 o                         
   0 -11   3        313.17        321.38        23.78 o                         
   1 -11   3          4.78          7.44         3.66 o                         
   2 -11   3         97.39        102.96         7.74 o                         
   3 -11   3         89.18        101.42         5.63 o                         
   4 -11   3         91.68         88.98         7.18 o                         
  -9 -10   3         14.50         13.61         2.31 o                         
  -8 -10   3         53.84         53.26         4.60 o                         
  -7 -10   3          4.40          3.99         1.60 o                         
  -6 -10   3        157.07        165.62         6.74 o                         
  -5 -10   3         48.29         52.04         3.53 o                         
  -4 -10   3        601.96        608.44        15.85 o                         
  -3 -10   3        435.82        429.19        13.46 o                         
  -2 -10   3          0.78          4.23         1.99 o                         
  -1 -10   3        130.54        109.89         9.72 o                         
   0 -10   3        365.45        375.55        13.46 o                         
   1 -10   3         72.22         79.02         4.56 o                         
   2 -10   3        191.66        203.23         8.31 o                         
   3 -10   3         79.98         91.10         5.93 o                         
   4 -10   3         14.23         10.04         2.08 o                         
   5 -10   3         16.10         10.72         2.55 o                         
 -10  -9   3          3.83          4.03         1.46 o                         
  -9  -9   3          5.76          0.52         1.54 o                         
  -8  -9   3        883.97       1007.48        39.55 o                         
  -7  -9   3         11.31          8.11         2.12 o                         
  -6  -9   3          4.37          8.77         1.72 o                         
  -5  -9   3          3.69          5.56         1.36 o                         
  -4  -9   3         36.03         39.37         3.00 o                         
  -3  -9   3        201.17        215.94         7.89 o                         
  -2  -9   3        360.18        364.51        11.71 o                         
  -1  -9   3        322.26        323.22         9.59 o                         
   0  -9   3        194.22        193.91         7.68 o                         
   1  -9   3        108.15        129.15         5.53 o                         
   2  -9   3          0.98          2.00         1.27 o                         
   3  -9   3        140.73        134.51         5.28 o                         
   4  -9   3        521.23        562.49        10.92 o                         
   5  -9   3         37.49         46.46         2.62 o                         
   6  -9   3        128.13        137.24         9.24 o                         
 -10  -8   3          0.58          5.76         2.34 o                         
  -9  -8   3         15.55         14.07         4.14 o                         
  -8  -8   3         36.91         43.17         3.97 o                         
  -7  -8   3       2062.60       2220.00        48.07 o                         
  -6  -8   3         38.35         45.54         3.75 o                         
  -5  -8   3        360.78        347.40        10.14 o                         
  -4  -8   3        680.50        605.25        10.79 o                         
  -3  -8   3         15.59         10.52         1.72 o                         
  -2  -8   3       1154.83       1233.18        18.94 o                         
  -1  -8   3        707.99        697.88        30.06 o                         
   0  -8   3       1083.22       1014.54        41.62 o                         
   1  -8   3       1656.21       1677.04        58.94 o                         
   2  -8   3         13.98         12.31         2.04 o                         
   3  -8   3       1290.03       1389.28        20.62 o                         
   4  -8   3       1002.30       1095.18        16.38 o                         
   5  -8   3         74.22         85.64         4.06 o                         
   6  -8   3        157.01        146.80         6.25 o                         
 -10  -7   3        112.60        103.64        21.14 o                         
  -9  -7   3         32.00         36.34         6.30 o                         
  -8  -7   3        404.01        432.45        12.79 o                         
  -7  -7   3        106.18         98.71         6.82 o                         
  -6  -7   3         40.46         35.54         3.36 o                         
  -5  -7   3         28.89         26.34         2.49 o                         
  -4  -7   3       1072.87       1041.22        38.24 o                         
  -3  -7   3        282.02        307.52        71.00 o                         
  -2  -7   3         11.69          5.40         4.76 o                         
  -1  -7   3         23.87         15.29         4.54 o                         
   0  -7   3        972.20       1062.38        37.40 o                         
   1  -7   3        298.67        275.73        11.58 o                         
   2  -7   3          8.05         14.48         2.00 o                         
   3  -7   3         28.32         28.31         2.66 o                         
   4  -7   3         11.50          9.84         1.80 o                         
   5  -7   3        627.52        738.42        12.57 o                         
   6  -7   3        476.00        520.18        10.13 o                         
   7  -7   3         88.48         95.02         4.49 o                         
 -10  -6   3         55.03         43.09        13.31 o                         
  -9  -6   3          5.55         11.34         4.24 o                         
  -8  -6   3          2.94          3.61         3.00 o                         
  -7  -6   3         75.52         69.13         4.80 o                         
  -6  -6   3         53.89         43.53         3.18 o                         
  -5  -6   3        639.30        640.48        19.52 o                         
  -4  -6   3         74.69         78.94        11.59 o                         
  -3  -6   3        569.35        690.83        31.77 o                         
  -2  -6   3       1230.06       1315.54        37.16 o                         
  -1  -6   3       1175.82       1332.94        41.80 o                         
   0  -6   3          2.89         17.44         5.63 o                         
   1  -6   3        741.37        786.22        31.07 o                         
   2  -6   3        453.56        377.53        28.18 o                         
   3  -6   3        400.63        348.84         8.85 o                         
   4  -6   3          2.80          4.19         1.05 o                         
   5  -6   3        235.89        254.25         7.93 o                         
   6  -6   3         39.03         41.16         2.98 o                         
   7  -6   3        519.29        575.98        12.86 o                         
   8  -6   3        217.18        171.72        47.70 o                         
 -11  -5   3          0.89          0.75         0.82 o                         
 -10  -5   3         67.41         76.11        12.79 o                         
  -9  -5   3        178.02        183.53        14.45 o                         
  -8  -5   3       1140.98       1191.94        26.40 o                         
  -7  -5   3       3195.32       3212.32        48.60 o                         
  -6  -5   3       1538.42       1360.51        73.48 o                         
  -5  -5   3        153.70        161.21        13.88 o                         
  -4  -5   3        361.87        429.84        20.28 o                         
  -3  -5   3       2973.86       3205.63        48.16 o                         
  -2  -5   3        132.52        145.77         8.75 o                         
  -1  -5   3        371.56        398.66        13.38 o                         
   0  -5   3       1400.35       1599.17        36.65 o                         
   1  -5   3       4171.43       4345.01        65.69 o                         
   2  -5   3        412.74        425.08        22.64 o                         
   3  -5   3         23.17         14.52         4.79 o                         
   4  -5   3          0.23          1.19         0.94 o                         
   5  -5   3       1122.21       1200.71        18.91 o                         
   6  -5   3         12.89         12.97         1.94 o                         
   7  -5   3         15.29         13.23         1.87 o                         
   8  -5   3        225.09        177.95         8.68 o                         
 -11  -4   3          7.90          5.42         1.18 o                         
 -10  -4   3        503.62        547.99        20.33 o                         
  -9  -4   3          5.23          2.74         1.36 o                         
  -8  -4   3        474.92        488.48        15.55 o                         
  -7  -4   3        367.40        343.74        10.70 o                         
  -6  -4   3          7.24          4.11         1.61 o                         
  -5  -4   3        304.38        308.05        18.52 o                         
  -4  -4   3         68.75         70.53         6.26 o                         
  -3  -4   3        285.95        314.05        14.40 o                         
  -2  -4   3        705.37        832.85        21.12 o                         
  -1  -4   3        539.90        606.87        15.78 o                         
   0  -4   3      10196.30      10234.35        82.46 o                         
   1  -4   3        347.11        343.89        16.50 o                         
   2  -4   3        280.17        276.47        16.40 o                         
   3  -4   3       1184.57       1286.44        47.94 o                         
   4  -4   3       1114.71       1043.14        24.62 o                         
   5  -4   3        684.24        640.98        11.77 o                         
   6  -4   3       3348.05       3524.88        47.02 o                         
   7  -4   3         25.34         25.76         2.10 o                         
   8  -4   3         11.39         14.12         1.62 o                         
   9  -4   3          4.45          7.69         2.21 o                         
 -11  -3   3          3.89          3.73         0.80 o                         
 -10  -3   3        179.17        179.66         9.28 o                         
  -9  -3   3         53.02         58.14         4.59 o                         
  -8  -3   3         72.01         70.58         6.11 o                         
  -7  -3   3         97.24         93.18         5.59 o                         
  -6  -3   3          6.47          4.72         1.14 o                         
  -5  -3   3         57.65         62.78         7.09 o                         
  -4  -3   3        512.84        509.22        16.15 o                         
  -3  -3   3        235.15        239.73         8.59 o                         
  -2  -3   3       1637.95       1855.99        30.23 o                         
  -1  -3   3         25.77         40.35         3.40 o                         
   0  -3   3      15605.11      15300.44        60.84 o                         
   1  -3   3       5009.54       5029.20        82.54 o                         
   2  -3   3        166.66         97.83         8.92 o                         
   3  -3   3        982.90       1023.96        32.94 o                         
   4  -3   3       2339.74       2484.90        67.82 o                         
   5  -3   3        487.67        410.57         8.56 o                         
   6  -3   3        547.48        542.55        11.08 o                         
   7  -3   3          0.01          1.30         1.04 o                         
   8  -3   3        110.70        113.89         4.07 o                         
   9  -3   3         21.24         18.84         2.58 o                         
 -11  -2   3          0.68          1.10         0.65 o                         
 -10  -2   3        102.03        111.37         6.47 o                         
  -9  -2   3         28.45         23.62         2.68 o                         
  -8  -2   3        651.50        680.24        13.52 o                         
  -7  -2   3          0.11          0.20         1.47 o                         
  -6  -2   3         72.33         78.42         4.16 o                         
  -5  -2   3       1948.38       2077.85        46.01 o                         
  -4  -2   3         16.48          9.71         2.84 o                         
  -3  -2   3       4483.59       4791.59        67.96 o                         
  -2  -2   3       1110.17       1154.61        18.00 o                         
  -1  -2   3       2110.36       2038.12        37.86 o                         
   0  -2   3       2314.75       2334.47        39.73 o                         
   1  -2   3      24070.37      23713.54       106.07 o                         
   2  -2   3        194.79        184.89         8.16 o                         
   3  -2   3        228.32        265.84        13.33 o                         
   4  -2   3       4435.62       4487.34        82.94 o                         
   5  -2   3        315.26        335.94        16.31 o                         
   6  -2   3          2.27          1.01         0.69 o                         
   7  -2   3         46.73         50.38         2.86 o                         
   8  -2   3         58.34         67.22         3.37 o                         
   9  -2   3        222.40        249.13         6.79 o                         
  10  -2   3         14.63         19.97         6.93 o                         
 -11  -1   3         19.02         18.15         2.36 o                         
 -10  -1   3         26.21         22.89         2.02 o                         
  -9  -1   3         87.18         76.33         4.20 o                         
  -8  -1   3        192.10        161.90         8.48 o                         
  -7  -1   3         37.00         38.72         3.53 o                         
  -6  -1   3        214.48        197.38        12.01 o                         
  -5  -1   3          1.13          3.47         2.14 o                         
  -4  -1   3         18.94         10.92         2.51 o                         
  -3  -1   3          1.70          0.85         1.03 o                         
  -2  -1   3       2757.64       2498.01        31.25 o                         
  -1  -1   3          0.02          0.51         0.74 o                         
   0  -1   3       5905.86       5982.76        61.05 o                         
   1  -1   3      22883.76      22631.59       101.29 o                         
   2  -1   3       3043.84       3038.58        38.95 o                         
   3  -1   3        421.62        388.77        10.53 o                         
   4  -1   3        250.44        317.41        12.36 o                         
   5  -1   3        263.67        283.26        19.58 o                         
   6  -1   3         66.59         52.16         3.86 o                         
   7  -1   3         26.85         27.29         2.26 o                         
   8  -1   3        441.90        465.93         9.62 o                         
   9  -1   3         20.32         18.34         1.89 o                         
  10  -1   3        156.65        154.31        26.40 o                         
 -10   0   3          4.36          5.70         1.02 o                         
  -9   0   3         91.37         93.29         5.58 o                         
  -8   0   3        251.09        247.15         8.57 o                         
  -7   0   3        299.72        270.57        11.05 o                         
  -6   0   3        106.14        109.62         6.58 o                         
  -5   0   3       1510.38       1514.48        50.67 o                         
  -4   0   3        444.61        479.08        19.07 o                         
  -3   0   3          8.68          9.57         1.71 o                         
  -2   0   3      12679.54      13025.92       279.03 o                         
  -1   0   3        157.77        189.57         6.64 o                         
   0   0   3        580.66        515.68         8.81 o                         
   1   0   3       7879.43       7497.60        44.49 o                         
   2   0   3       5144.39       4688.96        39.01 o                         
   3   0   3        858.42        824.32        21.37 o                         
   4   0   3       1131.63       1253.38        26.42 o                         
   5   0   3        583.38        539.98        26.32 o                         
   6   0   3         80.65         72.58         3.94 o                         
   7   0   3          5.12          5.39         1.50 o                         
   8   0   3          0.93          2.57         1.17 o                         
   9   0   3        324.63        345.54         7.76 o                         
  10   0   3          3.09          5.64         0.88 o                         
 -10   1   3         41.25         41.71         2.39 o                         
  -9   1   3        201.87        210.58         5.83 o                         
  -8   1   3          1.33          1.70         1.49 o                         
  -7   1   3          1.65          3.06         1.49 o                         
  -6   1   3        423.28        410.34        20.16 o                         
  -5   1   3         60.47         81.20         9.14 o                         
  -4   1   3       2314.06       2565.59        43.06 o                         
  -3   1   3         41.42         79.46         5.66 o                         
  -2   1   3      19336.88      19715.08       351.65 o                         
  -1   1   3       3998.14       4144.09        41.55 o                         
   0   1   3         68.01         47.43         4.00 o                         
   1   1   3       2797.04       2819.89        23.80 o                         
   2   1   3       4165.42       4312.58        33.14 o                         
   3   1   3        949.36        914.31        20.59 o                         
   4   1   3       1200.21       1293.45        30.72 o                         
   5   1   3        156.15        118.64        10.71 o                         
   6   1   3          2.31          0.60         3.33 o                         
   7   1   3        420.43        379.57        11.21 o                         
   8   1   3        953.91        835.93        37.95 o                         
   9   1   3        510.45        559.54        10.07 o                         
  10   1   3         65.15         69.47         2.81 o                         
 -10   2   3         31.83         33.04         1.88 o                         
  -9   2   3          0.77          1.90         1.10 o                         
  -8   2   3         13.20         12.68         2.53 o                         
  -7   2   3        219.52        218.42         7.97 o                         
  -6   2   3         61.03         52.45         3.89 o                         
  -5   2   3       1507.14       1475.29        75.40 o                         
  -4   2   3        152.15        176.54        11.91 o                         
  -3   2   3          0.54          3.47         1.46 o                         
  -2   2   3       2448.15       2600.96        50.15 o                         
  -1   2   3       1749.09       1833.79        51.07 o                         
   0   2   3       4370.26       4618.96       102.07 o                         
   1   2   3       3328.18       3129.41        48.70 o                         
   2   2   3        607.50        638.27        18.14 o                         
   3   2   3        382.03        300.99        16.59 o                         
   4   2   3          1.76          1.77         2.29 o                         
   5   2   3        180.12        156.20        12.41 o                         
   6   2   3          0.23         -1.83         2.93 o                         
   7   2   3        180.70        147.34         5.98 o                         
   8   2   3       1082.35       1022.84        30.75 o                         
   9   2   3         47.09         39.22         3.74 o                         
  10   2   3         82.93        104.45         3.96 o                         
  11   2   3        187.01        190.18        11.96 o                         
  -9   3   3         13.63         11.39         1.48 o                         
  -8   3   3        149.85        158.24         6.15 o                         
  -7   3   3         64.53         69.28         4.67 o                         
  -6   3   3        230.17        247.11         6.43 o                         
  -5   3   3        269.63        228.43         6.33 o                         
  -4   3   3       1544.73       1560.09        70.72 o                         
  -3   3   3       1276.92       1342.29        26.06 o                         
  -2   3   3          0.08          2.37         1.55 o                         
  -1   3   3       1052.41       1089.76        75.03 o                         
   0   3   3       1472.20       1504.56        22.35 o                         
   1   3   3       1275.79       1241.65        27.45 o                         
   2   3   3        701.35        607.02        20.74 o                         
   3   3   3       1261.63       1250.14        33.05 o                         
   4   3   3        202.78        236.51        12.06 o                         
   5   3   3        185.72        209.17        12.73 o                         
   6   3   3        565.26        576.89        27.11 o                         
   7   3   3         36.64         37.32         3.37 o                         
   8   3   3       1244.99       1089.94        85.46 o                         
   9   3   3        201.38        196.34         7.10 o                         
  10   3   3         50.81         50.27         3.67 o                         
  11   3   3        184.01        217.82         5.38 o                         
  -9   4   3         25.16         25.85         2.28 o                         
  -8   4   3         24.81         28.12         2.49 o                         
  -7   4   3         43.98         47.93         3.62 o                         
  -6   4   3        259.53        255.44         7.33 o                         
  -5   4   3        146.70        153.23         4.58 o                         
  -4   4   3        534.41        619.49        34.52 o                         
  -3   4   3        264.78        219.63        11.11 o                         
  -2   4   3         55.24         48.78         5.37 o                         
  -1   4   3          1.26          1.94         0.65 o                         
   0   4   3          9.02          7.34         1.36 o                         
   1   4   3        912.16        907.69        26.49 o                         
   2   4   3        126.31        115.60         7.67 o                         
   3   4   3          0.49          1.54         1.10 o                         
   4   4   3        306.64        325.96        24.28 o                         
   5   4   3        286.32        330.15        19.17 o                         
   6   4   3        718.44        750.06        42.64 o                         
   7   4   3         35.95         20.65         2.49 o                         
   8   4   3        123.00        114.38         5.00 o                         
   9   4   3        302.20        286.02        10.71 o                         
  10   4   3         49.97         47.52         3.39 o                         
  11   4   3          0.18          1.35         0.89 o                         
  -9   5   3          9.34          4.13         1.38 o                         
  -8   5   3          3.60          2.33         1.20 o                         
  -7   5   3          0.92          1.19         1.44 o                         
  -6   5   3        150.43        169.07         6.52 o                         
  -5   5   3          9.65          6.55         1.09 o                         
  -4   5   3       1249.90       1131.99        18.24 o                         
  -3   5   3        110.89         85.73         9.93 o                         
  -2   5   3        411.97        477.56        28.61 o                         
  -1   5   3         91.96         99.75         6.86 o                         
   0   5   3        290.18        247.20        28.95 o                         
   1   5   3        185.22        178.84         8.01 o                         
   2   5   3       1153.26       1159.83        18.20 o                         
   3   5   3        369.68        367.45        13.40 o                         
   4   5   3         30.41         33.76         7.14 o                         
   5   5   3         36.28         21.27         5.50 o                         
   6   5   3        358.26        339.54         9.68 o                         
   7   5   3          1.43          5.99         3.18 o                         
   8   5   3          5.46          5.84         1.57 o                         
   9   5   3        447.56        436.72        16.63 o                         
  10   5   3        116.30        123.08         6.84 o                         
  11   5   3         82.92         79.89         8.43 o                         
  -8   6   3          0.99          0.75         0.77 o                         
  -7   6   3        158.85        190.80         7.36 o                         
  -6   6   3        252.33        272.04        11.95 o                         
  -5   6   3         50.35         39.03         2.73 o                         
  -4   6   3         21.67         18.99         1.61 o                         
  -3   6   3          8.44         12.15         1.60 o                         
  -2   6   3        380.65        342.45        25.32 o                         
  -1   6   3       2602.12       2745.10        81.56 o                         
   0   6   3          9.24          2.12         1.34 o                         
   1   6   3        236.12        243.28        16.34 o                         
   2   6   3       3257.86       3257.77        51.14 o                         
   3   6   3        228.68        286.82        14.80 o                         
   4   6   3        175.91        212.89        14.48 o                         
   5   6   3        469.26        435.17        23.93 o                         
   6   6   3          0.64          0.22         0.92 o                         
   7   6   3         10.46         10.99         1.97 o                         
   8   6   3         32.07         36.56         3.74 o                         
   9   6   3         61.46         71.17         4.20 o                         
  10   6   3          0.44         -0.16         1.98 o                         
  11   6   3         65.15         85.00         5.96 o                         
  -7   7   3         70.52         73.46         6.13 o                         
  -6   7   3         14.00         13.32         1.58 o                         
  -5   7   3         81.80         77.30         3.98 o                         
  -4   7   3          4.15          3.93         1.15 o                         
  -3   7   3         69.30         65.93         3.46 o                         
  -2   7   3         16.01          6.99         3.05 o                         
  -1   7   3       1302.11       1455.73        57.80 o                         
   0   7   3         21.10          9.66         4.67 o                         
   1   7   3        127.38        109.84        10.36 o                         
   2   7   3        146.66        138.98        11.77 o                         
   3   7   3        644.85        643.92        24.93 o                         
   4   7   3       3999.95       3920.73        67.73 o                         
   5   7   3        101.03        109.05         6.64 o                         
   6   7   3          6.73          6.34         2.13 o                         
   7   7   3        347.98        335.84        10.65 o                         
   8   7   3         81.09         81.65         5.76 o                         
   9   7   3        140.10        140.65         8.48 o                         
  10   7   3          0.13         -0.51         0.83 o                         
  11   7   3         36.99         45.58         4.02 o                         
  -7   8   3         24.74         22.41         3.75 o                         
  -6   8   3         24.78         20.25         2.24 o                         
  -5   8   3        151.48        166.04         6.30 o                         
  -4   8   3        217.19        229.59         7.13 o                         
  -3   8   3        787.51        772.89        20.04 o                         
  -2   8   3        243.41        254.92         9.34 o                         
  -1   8   3          9.56          4.07         2.44 o                         
   0   8   3       1136.21       1013.63        40.42 o                         
   1   8   3        440.61        356.63        42.26 o                         
   2   8   3        848.43        849.04        31.75 o                         
   3   8   3          5.68         -2.48         2.48 o                         
   4   8   3        778.28        944.04        19.15 o                         
   5   8   3          0.01          2.44         1.65 o                         
   6   8   3          4.38          4.71         2.92 o                         
   7   8   3        251.19        248.97        11.07 o                         
   8   8   3        154.84        159.86         9.57 o                         
   9   8   3         18.41         23.19         3.47 o                         
  10   8   3         21.99         17.06         3.32 o                         
  -6   9   3        219.89         93.74       126.00 o                         
  -5   9   3        144.80        144.03         5.57 o                         
  -4   9   3        361.52        381.08        10.09 o                         
  -3   9   3        145.22        138.24        11.47 o                         
  -2   9   3          1.51          1.49         1.63 o                         
  -1   9   3         52.23         51.00         5.42 o                         
   0   9   3         48.63         50.13         4.30 o                         
   1   9   3         68.06         63.28         4.18 o                         
   2   9   3         31.78         38.85         3.01 o                         
   3   9   3         54.83         51.49         4.20 o                         
   4   9   3        814.15        812.99        32.57 o                         
   5   9   3          3.81          4.04         1.27 o                         
   6   9   3        355.71        375.73        11.75 o                         
   7   9   3         33.53         38.74         4.02 o                         
   8   9   3        214.08        218.84        10.99 o                         
   9   9   3         86.21         92.37         6.44 o                         
  10   9   3          6.25          7.46         2.26 o                         
  -6  10   3        175.78        118.18        34.08 o                         
  -5  10   3        314.73        335.62         8.94 o                         
  -4  10   3        137.11        148.72         5.70 o                         
  -3  10   3         33.01         30.97         2.91 o                         
  -2  10   3          0.11          0.26         1.34 o                         
  -1  10   3        431.49        471.48        12.28 o                         
   0  10   3        700.77        701.13        28.66 o                         
   1  10   3         96.03         99.05         5.44 o                         
   2  10   3        166.15        171.46         6.66 o                         
   3  10   3        103.39        106.43         8.60 o                         
   4  10   3        205.35        207.25        13.50 o                         
   5  10   3          7.99         14.87         3.72 o                         
   6  10   3          5.39          5.03         1.89 o                         
   7  10   3          4.54          7.11         2.13 o                         
   8  10   3        122.40        141.95         8.38 o                         
   9  10   3          0.32          1.45         2.12 o                         
  10  10   3         19.42         14.68         2.72 o                         
  -5  11   3          4.14          4.45         1.13 o                         
  -4  11   3        110.70        116.00         4.37 o                         
  -3  11   3        130.67        141.19         5.05 o                         
  -2  11   3          5.05          5.06         1.55 o                         
  -1  11   3        379.76        416.18        11.37 o                         
   0  11   3         53.34         56.70         4.52 o                         
   1  11   3         38.36         30.73         3.35 o                         
   2  11   3          5.69          8.95         1.56 o                         
   3  11   3        219.25        204.06        14.30 o                         
   4  11   3        288.49        267.58        12.70 o                         
   5  11   3          1.26          2.70         1.79 o                         
   6  11   3          2.00          2.47         1.67 o                         
   7  11   3        141.15        129.01         8.13 o                         
   8  11   3         10.00          7.29         3.15 o                         
   9  11   3         52.91         51.48         5.76 o                         
  10  11   3         21.62         16.74         2.35 o                         
  -4  12   3        244.00        205.19        34.87 o                         
  -3  12   3          8.44          3.27         0.96 o                         
  -2  12   3          6.58          8.99         1.51 o                         
  -1  12   3          9.46         13.19         1.97 o                         
   0  12   3          3.61          3.22         1.67 o                         
   1  12   3          8.29          8.69         2.21 o                         
   2  12   3        478.27        505.78        18.02 o                         
   3  12   3         52.53         53.05         5.46 o                         
   4  12   3          2.32          5.64         2.20 o                         
   5  12   3          7.04          2.40         2.70 o                         
   6  12   3         96.56        118.64         7.87 o                         
   7  12   3          1.10          3.07         1.61 o                         
   8  12   3         21.00         25.21         4.30 o                         
   9  12   3         52.22         55.67         5.12 o                         
  -2  13   3          3.48          3.31         1.17 o                         
  -1  13   3         12.85         13.86         3.17 o                         
   0  13   3        295.00        295.32        13.16 o                         
   1  13   3         48.02         57.22         4.50 o                         
   2  13   3          5.08          4.39         1.90 o                         
   3  13   3        126.91         92.93        24.07 o                         
   4  13   3        283.98        337.57        12.53 o                         
   5  13   3          8.45          6.62         2.02 o                         
   6  13   3          6.23          8.86         2.23 o                         
   7  13   3        436.17        470.05        12.55 o                         
   8  13   3         41.40         52.41         5.13 o                         
  -1  14   3         17.86         23.05         3.65 o                         
   0  14   3          0.62         -0.95         1.80 o                         
   1  14   3        160.55        132.98        13.72 o                         
   2  14   3         40.79         40.01         3.81 o                         
   3  14   3         31.70         36.78         5.96 o                         
   4  14   3         27.83         24.35         5.00 o                         
   5  14   3         59.91         54.04         6.73 o                         
   6  14   3          1.02         -0.22         0.97 o                         
   7  14   3        226.03        192.57        17.02 o                         
   3  15   3          2.85          3.99         2.10 o                         
   4  15   3          2.09          0.75         1.11 o                         
   5  15   3         66.02         52.56         5.16 o                         
  -5 -13   4         47.03         15.00        20.32 o                         
  -4 -13   4          0.21          2.42         2.18 o                         
  -3 -13   4          1.30          3.67         2.78 o                         
  -2 -13   4         57.36         42.30         5.97 o                         
  -1 -13   4          1.69          2.99         2.01 o                         
   0 -13   4         19.93         25.79         4.32 o                         
   1 -13   4         23.14         27.25         3.76 o                         
  -7 -12   4        272.87        286.32        12.87 o                         
  -6 -12   4         40.57         34.79         3.69 o                         
  -5 -12   4        106.08        104.17         5.61 o                         
  -4 -12   4        495.82        521.32        16.58 o                         
  -3 -12   4         32.31         30.88         4.48 o                         
  -2 -12   4         47.79         58.48         5.92 o                         
  -1 -12   4          0.01          1.09         1.39 o                         
   0 -12   4         50.29         53.52         5.18 o                         
   1 -12   4          6.70          8.80         2.16 o                         
   2 -12   4          3.20          3.40         1.06 o                         
  -8 -11   4          4.09          1.71         1.58 o                         
  -7 -11   4        283.24        318.75        11.24 o                         
  -6 -11   4          0.79          0.58         1.15 o                         
  -5 -11   4          0.43          3.38         1.23 o                         
  -4 -11   4         18.93         16.28         2.83 o                         
  -3 -11   4          4.10          3.22         2.00 o                         
  -2 -11   4        570.81        547.61        19.13 o                         
  -1 -11   4         39.46         49.20         5.87 o                         
   0 -11   4         82.17         93.49         8.24 o                         
   1 -11   4         41.48         45.49         5.49 o                         
   2 -11   4         47.85         48.35         5.17 o                         
   3 -11   4         13.87         11.93         2.05 o                         
   4 -11   4        200.53        191.00        10.94 o                         
  -9 -10   4         19.54          6.71        12.87 o                         
  -8 -10   4        140.78        162.89         7.63 o                         
  -7 -10   4         27.42         35.94         3.51 o                         
  -6 -10   4        546.09        577.44        11.96 o                         
  -5 -10   4         52.13         44.20         3.24 o                         
  -4 -10   4        139.12        126.44         6.92 o                         
  -3 -10   4        119.29        122.54         7.24 o                         
  -2 -10   4       1416.54       1324.60        61.99 o                         
  -1 -10   4        130.50        119.61         8.89 o                         
   0 -10   4          2.82          4.59         2.37 o                         
   1 -10   4          3.07          4.22         2.01 o                         
   2 -10   4          0.19          1.39         1.43 o                         
   3 -10   4         29.91         33.32         2.86 o                         
   4 -10   4         11.35          6.27         3.15 o                         
   5 -10   4          1.31          0.47         0.87 o                         
 -10  -9   4          0.46         -1.57         1.57 o                         
  -9  -9   4         23.33         26.66         4.74 o                         
  -8  -9   4          0.05          2.27         1.39 o                         
  -7  -9   4          1.31          1.37         1.25 o                         
  -6  -9   4       2032.41       2260.81        34.78 o                         
  -5  -9   4         17.02         12.19         1.93 o                         
  -4  -9   4        523.06        496.92        11.64 o                         
  -3  -9   4         96.80         99.04         5.42 o                         
  -2  -9   4        262.39        255.87        10.35 o                         
  -1  -9   4        202.66        210.32        13.92 o                         
   0  -9   4          1.58          2.97         1.12 o                         
   1  -9   4         78.80         59.61         4.13 o                         
   2  -9   4        152.54        160.31         8.33 o                         
   3  -9   4         20.08         18.16         2.25 o                         
   4  -9   4         26.83         23.96         2.47 o                         
   5  -9   4        280.56        328.57         8.62 o                         
   6  -9   4          2.71          5.37         2.04 o                         
 -10  -8   4        311.49        358.46        13.95 o                         
  -9  -8   4        429.99        511.71        20.87 o                         
  -8  -8   4         12.75         15.11         2.47 o                         
  -7  -8   4         24.80         38.80         4.11 o                         
  -6  -8   4        168.48        173.01         8.65 o                         
  -5  -8   4          0.05         -0.93         0.93 o                         
  -4  -8   4        216.51        208.33         7.23 o                         
  -3  -8   4         71.97         64.46         4.15 o                         
  -2  -8   4         30.44         26.43         2.60 o                         
  -1  -8   4         35.09         30.18         2.42 o                         
   0  -8   4        107.29        108.83         4.83 o                         
   1  -8   4        935.74        914.41        14.01 o                         
   2  -8   4        311.72        331.70         8.77 o                         
   3  -8   4        233.73        265.56         8.27 o                         
   4  -8   4        137.11        163.04         6.30 o                         
   5  -8   4        727.00        815.49        11.96 o                         
   6  -8   4         38.02         46.27         2.83 o                         
 -10  -7   4          2.66          1.95         1.90 o                         
  -9  -7   4         35.43         40.68         6.47 o                         
  -8  -7   4          4.64          3.87         1.77 o                         
  -7  -7   4         39.42         37.53         3.82 o                         
  -6  -7   4        386.46        351.64        12.39 o                         
  -5  -7   4        121.63        126.73         5.69 o                         
  -4  -7   4         20.96         16.88         1.77 o                         
  -3  -7   4         63.81         71.61         5.90 o                         
  -2  -7   4        165.11        180.07        17.42 o                         
  -1  -7   4       1080.58       1144.56        38.07 o                         
   0  -7   4          8.66         11.85         1.85 o                         
   1  -7   4          3.95          5.80         1.25 o                         
   2  -7   4        121.00        129.82         5.15 o                         
   3  -7   4        218.54        211.07         7.76 o                         
   4  -7   4        200.89        212.46         8.32 o                         
   5  -7   4         52.96         61.53         3.65 o                         
   6  -7   4         73.60         71.15         3.97 o                         
   7  -7   4         52.68         50.10         4.02 o                         
 -10  -6   4         43.54         42.90         4.79 o                         
  -9  -6   4        309.17        376.73        19.99 o                         
  -8  -6   4        149.38        165.03        10.52 o                         
  -7  -6   4         23.68         22.55         3.30 o                         
  -6  -6   4        236.98        229.78         9.19 o                         
  -5  -6   4          0.15          1.56         1.43 o                         
  -4  -6   4         72.63         60.56         6.69 o                         
  -3  -6   4         18.58         15.94         6.93 o                         
  -2  -6   4        524.20        591.66        18.58 o                         
  -1  -6   4        376.97        423.12        20.89 o                         
   0  -6   4        219.77        203.62        15.29 o                         
   1  -6   4       1981.51       2031.69        51.94 o                         
   2  -6   4        895.17        870.99        15.93 o                         
   3  -6   4        125.66        136.99         5.13 o                         
   4  -6   4         15.64         18.36         1.93 o                         
   5  -6   4        264.80        275.89         8.26 o                         
   6  -6   4         75.43         82.84         4.95 o                         
   7  -6   4        386.54        404.09        10.45 o                         
   8  -6   4         95.55         71.99        13.02 o                         
 -10  -5   4         20.49         22.02         2.84 o                         
  -9  -5   4         19.53         24.82         5.46 o                         
  -8  -5   4         27.79         32.52         4.44 o                         
  -7  -5   4        396.02        396.63        11.43 o                         
  -6  -5   4         51.75         60.66         3.86 o                         
  -5  -5   4        761.01        657.55        24.92 o                         
  -4  -5   4          1.75          2.87         1.70 o                         
  -3  -5   4        149.00        118.46         9.63 o                         
  -2  -5   4       5338.58       5886.14        78.58 o                         
  -1  -5   4         74.21         69.95         5.18 o                         
   0  -5   4         18.03         15.60         3.90 o                         
   1  -5   4       4349.44       4514.73        69.31 o                         
   2  -5   4       1804.85       1773.66        47.43 o                         
   3  -5   4          5.12          5.71         1.49 o                         
   4  -5   4          6.62          9.21         1.76 o                         
   5  -5   4         66.48         64.57         3.67 o                         
   6  -5   4         19.94         18.99         2.26 o                         
   7  -5   4         66.89         55.49         3.92 o                         
   8  -5   4        251.12        270.03        13.49 o                         
 -11  -4   4         32.25         25.81         2.92 o                         
 -10  -4   4          0.72          1.16         1.17 o                         
  -9  -4   4          1.37          3.92         1.58 o                         
  -8  -4   4        777.65        820.06        22.27 o                         
  -7  -4   4         37.70         38.05         4.35 o                         
  -6  -4   4        520.40        520.41        12.85 o                         
  -5  -4   4        395.90        408.10        18.60 o                         
  -4  -4   4        386.64        382.78        13.78 o                         
  -3  -4   4        648.86        719.79        26.06 o                         
  -2  -4   4       1159.34       1237.57        38.14 o                         
  -1  -4   4       3720.76       4068.45        45.29 o                         
   0  -4   4          4.29          5.10         2.43 o                         
   1  -4   4       5413.17       5517.31        68.73 o                         
   2  -4   4        252.41        255.71        16.16 o                         
   3  -4   4        240.72        215.11        16.33 o                         
   4  -4   4         53.68         54.90         3.09 o                         
   5  -4   4         97.86         96.18         3.78 o                         
   6  -4   4         27.40         29.84         2.48 o                         
   7  -4   4         46.09         41.36         3.14 o                         
   8  -4   4        710.45        732.14        56.95 o                         
   9  -4   4        211.53        235.00        10.10 o                         
 -11  -3   4        406.15        371.64         7.49 o                         
 -10  -3   4         18.13         19.01         1.83 o                         
  -9  -3   4         11.30          8.18         2.14 o                         
  -8  -3   4       1046.29       1057.53        24.24 o                         
  -7  -3   4         23.51         29.00         4.34 o                         
  -6  -3   4        567.18        511.90        16.54 o                         
  -5  -3   4        234.51        206.71        12.94 o                         
  -4  -3   4         29.43         37.05         4.13 o                         
  -3  -3   4          0.59          3.29         1.26 o                         
  -2  -3   4        399.42        376.12        12.35 o                         
  -1  -3   4        909.56        903.61        19.85 o                         
   0  -3   4       1635.43       1583.88        23.64 o                         
   1  -3   4        122.62        126.16         9.29 o                         
   2  -3   4         26.85         26.82         4.81 o                         
   3  -3   4         31.59         43.99         6.83 o                         
   4  -3   4         23.60         23.85         7.06 o                         
   5  -3   4        624.28        602.03        10.34 o                         
   6  -3   4       1077.71       1122.95        20.00 o                         
   7  -3   4        645.37        647.82        29.19 o                         
   8  -3   4         31.95         36.23         3.07 o                         
   9  -3   4        273.71        161.35       156.65 o                         
 -11  -2   4         97.64        105.55         5.68 o                         
 -10  -2   4          3.86          5.54         1.01 o                         
  -9  -2   4        231.98        247.40         9.34 o                         
  -8  -2   4         82.65         81.58         5.71 o                         
  -7  -2   4         26.04         22.32         2.69 o                         
  -6  -2   4          0.81          1.70         2.74 o                         
  -5  -2   4         10.79         12.47         3.06 o                         
  -4  -2   4        538.75        586.16        16.34 o                         
  -3  -2   4        930.62        966.28        18.75 o                         
  -2  -2   4         35.82         37.50         3.38 o                         
  -1  -2   4       1322.36       1270.97        21.24 o                         
   0  -2   4       9684.70       9767.06        48.68 o                         
   1  -2   4       9933.30       9816.17        83.94 o                         
   2  -2   4         79.59         63.18         6.52 o                         
   3  -2   4       5802.95       6150.24        72.15 o                         
   4  -2   4         51.60         57.49         9.62 o                         
   5  -2   4          2.95          5.06         1.00 o                         
   6  -2   4          0.05          2.48         0.97 o                         
   7  -2   4         50.76         46.31         2.74 o                         
   8  -2   4        139.23        156.92         5.00 o                         
   9  -2   4        138.57        146.78         7.24 o                         
  10  -2   4         70.88         68.44        21.35 o                         
 -10  -1   4         40.67         41.50         2.65 o                         
  -9  -1   4         57.21         62.01         4.04 o                         
  -8  -1   4        250.37        216.72         9.27 o                         
  -7  -1   4        198.52        203.48         8.60 o                         
  -6  -1   4        367.17        326.23         9.96 o                         
  -5  -1   4        343.73        342.62        18.84 o                         
  -4  -1   4        252.71        280.04        15.01 o                         
  -3  -1   4       1315.48       1426.24        29.15 o                         
  -2  -1   4        657.51        638.69        16.41 o                         
  -1  -1   4        108.44        101.57         5.21 o                         
   0  -1   4       4945.59       4877.87        37.37 o                         
   1  -1   4       5936.11       5553.64        78.80 o                         
   2  -1   4        963.09        944.30        19.92 o                         
   3  -1   4        400.90        407.03        12.43 o                         
   4  -1   4        375.97        347.53        17.04 o                         
   5  -1   4         41.45         38.47         6.50 o                         
   6  -1   4        390.34        334.20         7.60 o                         
   7  -1   4         75.81         70.01         3.54 o                         
   8  -1   4        165.48        190.19         5.71 o                         
   9  -1   4        202.21        221.18         5.16 o                         
  10  -1   4         14.41         17.71         2.75 o                         
 -10   0   4        264.89        279.15         6.39 o                         
  -9   0   4        273.38        287.32         9.60 o                         
  -8   0   4          1.53          1.10         1.23 o                         
  -7   0   4         27.42         27.58         2.77 o                         
  -6   0   4         80.37         64.72         6.28 o                         
  -5   0   4        420.75        459.91        21.93 o                         
  -4   0   4        142.04        144.87        10.82 o                         
  -3   0   4      10203.25      10266.97        87.34 o                         
  -2   0   4       7966.09       8139.07        86.85 o                         
  -1   0   4       1165.37       1284.98        25.43 o                         
   0   0   4       1671.92       1604.59        17.86 o                         
   1   0   4        379.97        429.76         8.19 o                         
   2   0   4       1331.95       1093.70        20.74 o                         
   3   0   4          9.12         20.08         2.68 o                         
   4   0   4        289.01        385.08        14.97 o                         
   5   0   4        109.04         87.82         8.02 o                         
   6   0   4        218.60        178.70         6.13 o                         
   7   0   4        139.33        134.53         5.23 o                         
   8   0   4         27.04         23.72         2.10 o                         
   9   0   4         81.57         82.89         3.51 o                         
  10   0   4        397.97        451.29         8.88 o                         
 -10   1   4          3.13          3.81         0.95 o                         
  -9   1   4          0.22          1.16         1.30 o                         
  -8   1   4        268.43        271.59         8.91 o                         
  -7   1   4        381.56        336.52        28.08 o                         
  -6   1   4         68.98         55.94         4.26 o                         
  -5   1   4         41.74         29.21         7.02 o                         
  -4   1   4        325.09        425.51        17.33 o                         
  -3   1   4       4014.66       4119.76        60.24 o                         
  -2   1   4      17176.72      17812.35       106.97 o                         
  -1   1   4      35429.03      33274.24      1302.57 o                         
   0   1   4      10917.21      10730.41       160.90 o                         
   1   1   4       8787.09       8506.53        47.74 o                         
   2   1   4       7539.68       7273.92        49.43 o                         
   3   1   4        258.89        315.68         9.80 o                         
   4   1   4       2842.44       3045.25        69.29 o                         
   5   1   4        231.58        261.12        19.62 o                         
   6   1   4         33.40         26.04         4.80 o                         
   7   1   4        257.37        239.36         7.76 o                         
   8   1   4        453.25        387.81        14.84 o                         
   9   1   4        349.02        393.69         8.36 o                         
  10   1   4         49.57         47.37         2.83 o                         
 -10   2   4         23.23         21.44         1.49 o                         
  -9   2   4         69.67         70.96         3.75 o                         
  -8   2   4        208.85        211.79         8.85 o                         
  -7   2   4          6.04          4.54         1.67 o                         
  -6   2   4       1680.49       1658.83        26.18 o                         
  -5   2   4        367.65        405.57        42.56 o                         
  -4   2   4         82.11        104.87         9.76 o                         
  -3   2   4          6.99         21.86         5.12 o                         
  -2   2   4         53.80         55.48         6.35 o                         
  -1   2   4         34.52         36.77         4.73 o                         
   0   2   4       1086.21       1063.86        41.97 o                         
   1   2   4         23.15         27.78         2.41 o                         
   2   2   4        117.70         98.41         5.22 o                         
   3   2   4       1858.34       1824.59        49.11 o                         
   4   2   4        878.86       1011.33        26.62 o                         
   5   2   4        188.13        166.98        13.07 o                         
   6   2   4        306.26        292.99        23.05 o                         
   7   2   4        462.93        386.87        13.48 o                         
   8   2   4        130.53        129.42         5.16 o                         
   9   2   4        165.98        171.68         6.34 o                         
  10   2   4        569.99        603.01        14.69 o                         
  11   2   4         47.54         41.86         2.83 o                         
  -9   3   4          4.00          4.80         1.10 o                         
  -8   3   4        223.90        233.63         7.38 o                         
  -7   3   4        618.44        623.72        13.66 o                         
  -6   3   4         77.32         63.90         3.34 o                         
  -5   3   4         20.08         17.39         1.91 o                         
  -4   3   4        145.83        174.86        11.67 o                         
  -3   3   4        148.49        163.97        10.66 o                         
  -2   3   4        327.13        367.23        16.81 o                         
  -1   3   4        142.83        171.71         9.72 o                         
   0   3   4       1512.33       1695.05        28.26 o                         
   1   3   4       1226.13       1144.49        22.06 o                         
   2   3   4          4.74          7.90         2.04 o                         
   3   3   4        115.49         67.46         9.72 o                         
   4   3   4          1.56         16.40         3.93 o                         
   5   3   4       1853.90       2160.06        64.30 o                         
   6   3   4         57.51         65.46        11.72 o                         
   7   3   4        499.49        416.42        20.80 o                         
   8   3   4         13.70          5.35         1.67 o                         
   9   3   4         32.78         30.34         2.91 o                         
  10   3   4         96.34        102.49         5.16 o                         
  11   3   4          2.40          2.27         0.83 o                         
  -9   4   4         29.92         29.87         2.39 o                         
  -8   4   4        269.96        271.81        11.88 o                         
  -7   4   4        261.48        263.81         8.18 o                         
  -6   4   4        152.59        140.48         5.44 o                         
  -5   4   4        226.36        218.63         5.48 o                         
  -4   4   4       1025.60       1191.33        48.85 o                         
  -3   4   4         62.20         75.53         7.74 o                         
  -2   4   4       1385.82       1584.21        44.48 o                         
  -1   4   4        621.87        628.90        21.92 o                         
   0   4   4       1815.28       1872.44        29.35 o                         
   1   4   4       2321.55       2037.28        32.19 o                         
   2   4   4        450.70        440.25        31.04 o                         
   3   4   4        141.66        140.64         7.52 o                         
   4   4   4       2453.02       2348.32        43.91 o                         
   5   4   4        167.85        149.51        13.14 o                         
   6   4   4          4.30          1.39         2.19 o                         
   7   4   4          1.05         -0.46         1.18 o                         
   8   4   4        261.87        258.88        14.35 o                         
   9   4   4         20.00         22.10         2.29 o                         
  10   4   4          0.03          0.23         1.30 o                         
  11   4   4          3.35          3.42         0.76 o                         
  -9   5   4         30.27         23.04         4.58 o                         
  -8   5   4         30.72         37.96         3.17 o                         
  -7   5   4          5.45          4.97         1.63 o                         
  -6   5   4         39.48         34.80         3.10 o                         
  -5   5   4         90.08         77.02         3.38 o                         
  -4   5   4        145.94        125.05         4.07 o                         
  -3   5   4        177.34        208.29        15.90 o                         
  -2   5   4          0.02         -0.24         3.76 o                         
  -1   5   4          0.65         -1.92         1.92 o                         
   0   5   4         73.80         64.96         5.33 o                         
   1   5   4        208.77        245.95        12.99 o                         
   2   5   4        526.32        562.56        22.33 o                         
   3   5   4        137.21        116.30         7.61 o                         
   4   5   4        431.21        392.60        20.33 o                         
   5   5   4        366.03        308.46        19.63 o                         
   6   5   4        205.33        223.03         7.93 o                         
   7   5   4         99.13         97.19         5.03 o                         
   8   5   4        340.16        330.88        18.24 o                         
   9   5   4         20.97         22.29         2.87 o                         
  10   5   4          0.71         -0.22         0.98 o                         
  11   5   4         29.25         38.22         4.21 o                         
  -8   6   4         24.54         27.49         1.96 o                         
  -7   6   4        137.64        167.95         6.87 o                         
  -6   6   4         35.30         36.58         2.77 o                         
  -5   6   4         30.69         24.47         2.20 o                         
  -4   6   4          2.44          2.13         1.09 o                         
  -3   6   4        194.64        195.81         7.41 o                         
  -2   6   4       1659.90       1791.07        59.07 o                         
  -1   6   4          1.79          3.97         1.96 o                         
   0   6   4        438.98        468.17        28.67 o                         
   1   6   4        345.50        426.70        18.71 o                         
   2   6   4         12.83         14.84         3.52 o                         
   3   6   4        130.03        138.50        10.57 o                         
   4   6   4        310.46        292.42        17.01 o                         
   5   6   4         43.76         31.94         8.35 o                         
   6   6   4          1.15          0.73         1.26 o                         
   7   6   4         30.19         33.09         3.38 o                         
   8   6   4        163.27        157.70        11.77 o                         
   9   6   4        615.80        661.74        15.40 o                         
  10   6   4         16.29         17.94         2.12 o                         
  11   6   4         54.24         54.42         4.71 o                         
  -7   7   4          0.00          1.60         0.90 o                         
  -6   7   4         23.37         21.48         1.81 o                         
  -5   7   4        148.81        154.58         5.56 o                         
  -4   7   4        117.31        127.96         5.21 o                         
  -3   7   4        237.61        219.56         7.83 o                         
  -2   7   4        747.77        705.81        26.72 o                         
  -1   7   4        646.14        735.99        39.27 o                         
   0   7   4        783.83        869.91        40.40 o                         
   1   7   4        525.75        510.54        22.35 o                         
   2   7   4       3170.64       3244.69        81.44 o                         
   3   7   4        316.08        330.35        18.04 o                         
   4   7   4         59.61         87.41        10.03 o                         
   5   7   4         27.96         26.01         4.61 o                         
   6   7   4        572.42        606.46        13.90 o                         
   7   7   4        115.47        126.47         6.55 o                         
   8   7   4        304.20        353.37        11.75 o                         
   9   7   4         37.45         47.63         4.92 o                         
  10   7   4         13.73         13.34         2.21 o                         
  11   7   4         31.66         34.33         3.00 o                         
  -7   8   4         79.20         69.46         9.82 o                         
  -6   8   4         38.97         38.12         2.98 o                         
  -5   8   4          3.40          1.80         1.12 o                         
  -4   8   4          4.74          2.95         1.31 o                         
  -3   8   4        155.20        146.21         8.09 o                         
  -2   8   4        134.22        138.43         6.40 o                         
  -1   8   4        286.01        294.93        12.35 o                         
   0   8   4         22.09         27.13         3.66 o                         
   1   8   4        460.92        428.50        38.11 o                         
   2   8   4        168.13        151.13        13.44 o                         
   3   8   4         36.61         32.47         5.73 o                         
   4   8   4          1.06          3.03         1.56 o                         
   5   8   4        119.73        145.60         7.93 o                         
   6   8   4         85.24         78.93         6.19 o                         
   7   8   4        210.56        202.88        13.36 o                         
   8   8   4        186.87        218.63        11.22 o                         
   9   8   4        134.09        154.24         8.55 o                         
  10   8   4        251.16        200.82        27.57 o                         
  -6   9   4          0.00          0.96         1.06 o                         
  -5   9   4         11.41         14.39         1.95 o                         
  -4   9   4         72.24         75.12         4.63 o                         
  -3   9   4        101.06         98.56         7.49 o                         
  -2   9   4         25.32         22.22         2.40 o                         
  -1   9   4        322.99        341.09        11.78 o                         
   0   9   4        275.31        245.54         9.55 o                         
   1   9   4         20.61         16.44         2.44 o                         
   2   9   4        592.17        542.29        13.82 o                         
   3   9   4        511.47        435.82        16.24 o                         
   4   9   4       1221.99       1252.04        43.81 o                         
   5   9   4        926.31        973.93        23.17 o                         
   6   9   4         36.94         27.97         3.15 o                         
   7   9   4         67.17         61.48         4.95 o                         
   8   9   4        159.06        178.72         9.89 o                         
   9   9   4         11.18         13.27         2.72 o                         
  10   9   4          3.76          1.59         1.77 o                         
  -6  10   4        169.19        122.47        30.79 o                         
  -5  10   4         32.93         30.94         2.24 o                         
  -4  10   4          0.15          0.74         1.29 o                         
  -3  10   4        155.48        166.36         7.40 o                         
  -2  10   4        231.27        229.29        13.11 o                         
  -1  10   4        171.29        167.26        12.81 o                         
   0  10   4         81.90         69.35         5.31 o                         
   1  10   4         23.89         22.80         3.73 o                         
   2  10   4        357.89        348.96        13.50 o                         
   3  10   4        955.83        907.94        20.87 o                         
   4  10   4        107.89        101.82         9.71 o                         
   5  10   4        602.79        631.00        18.66 o                         
   6  10   4         24.78         18.90         3.40 o                         
   7  10   4         33.59         27.01         3.35 o                         
   8  10   4          9.22          8.85         3.63 o                         
   9  10   4         64.99         63.61         7.07 o                         
  10  10   4         27.15         41.47         4.47 o                         
  -5  11   4         70.52         51.77         3.94 o                         
  -4  11   4          1.57          2.60         1.02 o                         
  -3  11   4         48.73         46.86         3.01 o                         
  -2  11   4        138.21        136.96         6.44 o                         
  -1  11   4        390.92        393.19        14.24 o                         
   0  11   4         17.41         15.11         2.09 o                         
   1  11   4        651.88        672.05        14.72 o                         
   2  11   4         17.11         12.76         2.31 o                         
   3  11   4         19.60         14.97         2.48 o                         
   4  11   4         66.66         70.78         5.48 o                         
   5  11   4         32.37         29.39         4.42 o                         
   6  11   4        134.48        149.93         9.35 o                         
   7  11   4        387.28        389.22        14.25 o                         
   8  11   4         41.74         23.12        10.71 o                         
   9  11   4         93.25         97.48         8.02 o                         
  10  11   4          5.59          7.24         1.80 o                         
  -4  12   4          4.36          2.69         1.05 o                         
  -3  12   4          0.00         -0.45         0.82 o                         
  -2  12   4        141.24        142.71         5.18 o                         
  -1  12   4        107.18         99.62         5.07 o                         
   0  12   4          8.45         13.58         2.43 o                         
   1  12   4         13.62         11.52         2.14 o                         
   2  12   4        521.23        517.04        15.13 o                         
   3  12   4          3.67          6.24         1.77 o                         
   4  12   4        594.11        617.01        18.43 o                         
   5  12   4        120.23        131.20         8.55 o                         
   6  12   4        145.80        161.00        11.53 o                         
   7  12   4        145.24        152.86         8.29 o                         
   8  12   4          2.10          2.84         3.84 o                         
   9  12   4         17.09         18.53         3.05 o                         
  -2  13   4        332.22        373.96         9.76 o                         
  -1  13   4        239.01        228.18         8.96 o                         
   0  13   4         79.79         94.36         5.92 o                         
   1  13   4        211.95        242.94        16.21 o                         
   2  13   4         71.85         78.05         6.52 o                         
   3  13   4          6.89          6.08         3.18 o                         
   4  13   4         55.11         57.48         5.35 o                         
   5  13   4          5.04          8.73         2.18 o                         
   6  13   4          1.01          1.84         2.52 o                         
   7  13   4          2.73          5.45         1.84 o                         
   8  13   4          3.80          3.65         1.61 o                         
  -1  14   4        290.61        302.64        13.45 o                         
   0  14   4          0.71          3.70         1.16 o                         
   1  14   4         59.31         38.01         3.51 o                         
   2  14   4         18.70         15.41         3.49 o                         
   3  14   4        149.47        163.56        11.87 o                         
   4  14   4          0.24          2.03         2.16 o                         
   5  14   4          8.12          5.40         1.60 o                         
   6  14   4         55.71         65.14         4.89 o                         
   7  14   4        220.64        199.61         6.71 o                         
   3  15   4        181.19        200.44        10.17 o                         
   4  15   4        260.64        243.00        11.65 o                         
   5  15   4         18.54         15.29         2.81 o                         
  -5 -13   5         21.38         10.74         2.47 o                         
  -4 -13   5         45.53         49.97         5.84 o                         
  -3 -13   5         20.70         29.19         4.65 o                         
  -2 -13   5         65.37         70.67         7.19 o                         
  -1 -13   5        115.80        116.28         8.90 o                         
   0 -13   5          0.01          0.82         1.27 o                         
  -6 -12   5         73.23         13.09         3.13 o                         
  -5 -12   5         68.54         70.54         9.67 o                         
  -4 -12   5          0.00         -0.73         1.67 o                         
  -3 -12   5          0.02          2.93         2.08 o                         
  -2 -12   5          0.50          0.38         1.99 o                         
  -1 -12   5        273.49        308.23        17.63 o                         
   0 -12   5         23.48         27.01         5.23 o                         
   1 -12   5        130.50        130.75         7.03 o                         
   2 -12   5          0.40          1.08         0.86 o                         
  -7 -11   5        501.73        570.46        14.50 o                         
  -6 -11   5        116.96        108.17         4.94 o                         
  -5 -11   5         51.45         56.08         3.92 o                         
  -4 -11   5         10.45         16.88         2.35 o                         
  -3 -11   5        115.39        111.83         8.51 o                         
  -2 -11   5         22.64         21.68         4.15 o                         
  -1 -11   5         60.54         73.61         7.25 o                         
   0 -11   5         40.23         43.53         7.67 o                         
   1 -11   5        137.03        120.18        13.91 o                         
   2 -11   5         83.34         93.85         6.79 o                         
   3 -11   5          6.83          5.37         1.22 o                         
  -9 -10   5         35.14         27.99         3.64 o                         
  -8 -10   5         47.25         53.03         4.24 o                         
  -7 -10   5          8.05          8.13         1.83 o                         
  -6 -10   5        597.52        617.50        11.24 o                         
  -5 -10   5        243.47        216.04         6.93 o                         
  -4 -10   5        412.67        387.70        14.01 o                         
  -3 -10   5        204.36        182.41         7.62 o                         
  -2 -10   5        606.08        611.51        20.69 o                         
  -1 -10   5          0.17         -0.16         1.98 o                         
   0 -10   5         53.87         50.44         4.64 o                         
   1 -10   5         24.08         21.41         3.43 o                         
   2 -10   5        367.27        399.76        16.49 o                         
   3 -10   5         63.58         57.55         4.23 o                         
   4 -10   5        498.83        552.24        17.97 o                         
   5 -10   5        119.52        121.30         7.86 o                         
 -10  -9   5        149.05        130.23         6.70 o                         
  -9  -9   5          0.10          1.25         1.36 o                         
  -8  -9   5          0.46          2.51         1.15 o                         
  -7  -9   5         90.79         95.85         5.78 o                         
  -6  -9   5        439.07        479.09        18.93 o                         
  -5  -9   5          3.47          4.59         1.34 o                         
  -4  -9   5         69.14         65.86         4.64 o                         
  -3  -9   5        243.39        228.45         9.32 o                         
  -2  -9   5        612.78        617.30        21.53 o                         
  -1  -9   5          9.71          8.09         1.66 o                         
   0  -9   5         42.38         42.34         5.03 o                         
   1  -9   5        372.42        392.46        16.38 o                         
   2  -9   5         11.67         13.47         2.15 o                         
   3  -9   5         77.81         72.59         4.60 o                         
   4  -9   5         29.79         34.75         2.57 o                         
   5  -9   5          2.08          4.12         1.13 o                         
   6  -9   5        530.52        464.03        14.82 o                         
 -10  -8   5        387.96        443.00        14.58 o                         
  -9  -8   5        269.95        335.56        16.34 o                         
  -8  -8   5         75.64         90.71         5.48 o                         
  -7  -8   5         90.05         92.43         6.04 o                         
  -6  -8   5        120.93        116.39         6.08 o                         
  -5  -8   5         25.55         28.15         2.57 o                         
  -4  -8   5         32.93         34.74         2.86 o                         
  -3  -8   5        425.24        440.42        11.54 o                         
  -2  -8   5       2384.69       2483.41        34.65 o                         
  -1  -8   5        134.51        128.74         5.31 o                         
   0  -8   5          7.48          9.38         1.51 o                         
   1  -8   5        148.26        131.37         5.41 o                         
   2  -8   5        525.18        587.47        13.54 o                         
   3  -8   5         40.70         36.18         3.02 o                         
   4  -8   5        345.34        400.31         9.77 o                         
   5  -8   5         75.65         93.60         4.03 o                         
   6  -8   5         73.68         86.63         4.46 o                         
 -10  -7   5         10.07         15.27         3.37 o                         
  -9  -7   5        819.86        926.31        29.23 o                         
  -8  -7   5          0.04          1.76         2.14 o                         
  -7  -7   5         31.14         36.68         3.93 o                         
  -6  -7   5        995.56       1016.35        42.85 o                         
  -5  -7   5         86.28         79.32         4.70 o                         
  -4  -7   5        173.55        160.78         5.84 o                         
  -3  -7   5        620.96        547.18        23.62 o                         
  -2  -7   5          0.09          5.36         2.33 o                         
  -1  -7   5         94.03        101.86         5.53 o                         
   0  -7   5         89.84        121.20         7.74 o                         
   1  -7   5          4.89          5.46         1.21 o                         
   2  -7   5        669.23        703.15        13.36 o                         
   3  -7   5        209.48        199.58         9.38 o                         
   4  -7   5        744.96        773.52        15.49 o                         
   5  -7   5         18.79         18.58         2.11 o                         
   6  -7   5        190.31        194.56         6.71 o                         
   7  -7   5        119.59        133.53         7.77 o                         
 -10  -6   5        374.31        379.08        49.97 o                         
  -9  -6   5         40.63         48.12         7.34 o                         
  -8  -6   5        150.05        184.97        11.06 o                         
  -7  -6   5        344.07        369.09        11.63 o                         
  -6  -6   5        542.52        534.18        12.42 o                         
  -5  -6   5         47.53         46.16         3.44 o                         
  -4  -6   5        119.31        127.47         6.41 o                         
  -3  -6   5        233.59        244.26        14.95 o                         
  -2  -6   5        908.49        961.90        24.79 o                         
  -1  -6   5       2210.76       2348.81        61.62 o                         
   0  -6   5         81.54         89.29        10.58 o                         
   1  -6   5        217.92        224.29        17.78 o                         
   2  -6   5         12.29         13.93         1.86 o                         
   3  -6   5        490.04        492.23        13.40 o                         
   4  -6   5         32.73         28.95         2.78 o                         
   5  -6   5        169.51        186.00         7.03 o                         
   6  -6   5         43.46         45.27         3.23 o                         
   7  -6   5          8.65         16.63         2.25 o                         
   8  -6   5         24.50         21.38         4.08 o                         
 -10  -5   5        114.80        121.70         7.57 o                         
  -9  -5   5         55.48         55.95         7.88 o                         
  -8  -5   5        154.07        169.85        10.70 o                         
  -7  -5   5        789.00        765.88        20.31 o                         
  -6  -5   5        120.58        106.94         6.03 o                         
  -5  -5   5        153.50        143.11         5.86 o                         
  -4  -5   5        414.63        393.59        19.40 o                         
  -3  -5   5         36.87         15.42         3.03 o                         
  -2  -5   5        211.20        280.38        14.37 o                         
  -1  -5   5         31.53         50.44         4.94 o                         
   0  -5   5         10.04         10.35         3.40 o                         
   1  -5   5        516.23        573.51        25.81 o                         
   2  -5   5        703.65        717.64        31.26 o                         
   3  -5   5         21.17         21.23         1.85 o                         
   4  -5   5         10.55          8.95         1.57 o                         
   5  -5   5          0.04          0.78         1.21 o                         
   6  -5   5        188.87        203.78         7.89 o                         
   7  -5   5         21.97         16.22         2.18 o                         
   8  -5   5        287.37        319.04        10.03 o                         
 -10  -4   5         90.67        101.81         8.53 o                         
  -9  -4   5         11.89         12.45         2.22 o                         
  -8  -4   5        750.95        810.48        21.77 o                         
  -7  -4   5        389.00        363.36        11.02 o                         
  -6  -4   5        299.40        309.63        10.07 o                         
  -5  -4   5        450.79        474.34        23.32 o                         
  -4  -4   5        488.74        485.98        17.67 o                         
  -3  -4   5       1807.59       1993.82        32.93 o                         
  -2  -4   5        115.91        101.87         7.84 o                         
  -1  -4   5       1556.21       1730.17        34.44 o                         
   0  -4   5       2941.20       2898.47        48.93 o                         
   1  -4   5         67.38         65.36         8.02 o                         
   2  -4   5        123.11        152.40        13.12 o                         
   3  -4   5        234.45        236.44        17.87 o                         
   4  -4   5         67.29         66.91         3.25 o                         
   5  -4   5         20.07         23.26         1.96 o                         
   6  -4   5         30.67         33.91         2.92 o                         
   7  -4   5          1.70          2.14         1.28 o                         
   8  -4   5         38.89         53.61         4.82 o                         
   9  -4   5         33.27         38.14         4.04 o                         
 -11  -3   5         45.52         29.77         2.91 o                         
 -10  -3   5          3.05          2.24         1.16 o                         
  -9  -3   5         63.11         67.40         4.87 o                         
  -8  -3   5         19.70         17.79         3.66 o                         
  -7  -3   5          0.19         -0.43         1.14 o                         
  -6  -3   5        126.91        130.19         5.58 o                         
  -5  -3   5         44.67         30.20         5.94 o                         
  -4  -3   5       1163.09       1261.11        44.86 o                         
  -3  -3   5       1431.11       1560.36        31.42 o                         
  -2  -3   5          0.44          3.19         1.12 o                         
  -1  -3   5        274.84        263.95        15.31 o                         
   0  -3   5       4283.60       4195.38        80.52 o                         
   1  -3   5       2471.26       2482.83        43.73 o                         
   2  -3   5        189.92        230.10        14.54 o                         
   3  -3   5        246.68        258.82        17.07 o                         
   4  -3   5          0.33          3.50         6.61 o                         
   5  -3   5        117.31        124.80         4.20 o                         
   6  -3   5        130.76        140.37         4.64 o                         
   7  -3   5         36.46         32.49         2.10 o                         
   8  -3   5        971.24       1114.52        18.36 o                         
   9  -3   5         20.95         17.60         4.18 o                         
 -10  -2   5          0.02          0.37         0.82 o                         
  -9  -2   5         32.95         29.28         3.35 o                         
  -8  -2   5         45.51         50.65         5.27 o                         
  -7  -2   5        536.30        483.95        12.84 o                         
  -6  -2   5        512.36        478.62        10.87 o                         
  -5  -2   5       3019.61       3231.18        73.77 o                         
  -4  -2   5          7.90          5.26         1.86 o                         
  -3  -2   5        330.87        332.07        12.75 o                         
  -2  -2   5       1193.33       1245.24        28.73 o                         
  -1  -2   5         20.09          5.36         1.37 o                         
   0  -2   5       4430.88       4358.88        43.03 o                         
   1  -2   5         52.70         55.15         6.24 o                         
   2  -2   5       1949.54       1963.95        38.43 o                         
   3  -2   5        424.35        440.15        20.06 o                         
   4  -2   5          5.17          1.06         4.65 o                         
   5  -2   5          0.02         -0.64         1.15 o                         
   6  -2   5        529.09        509.34        10.89 o                         
   7  -2   5         79.09         72.50         3.42 o                         
   8  -2   5          7.50          8.81         1.39 o                         
   9  -2   5        362.96        395.07        21.21 o                         
  10  -2   5        383.26        285.87        86.36 o                         
 -10  -1   5         11.87         10.27         1.64 o                         
  -9  -1   5         28.35         24.58         2.73 o                         
  -8  -1   5        219.55        210.83        11.81 o                         
  -7  -1   5          7.85          8.28         1.71 o                         
  -6  -1   5         48.34         44.23         3.68 o                         
  -5  -1   5         51.16         52.39         7.55 o                         
  -4  -1   5        300.17        251.38        12.36 o                         
  -3  -1   5         62.21         73.46         5.93 o                         
  -2  -1   5        235.27        239.21        10.49 o                         
  -1  -1   5       1225.47       1286.68        23.12 o                         
   0  -1   5       1245.92       1221.17        20.97 o                         
   1  -1   5        939.47        910.41        18.09 o                         
   2  -1   5          1.76          1.47         1.67 o                         
   3  -1   5        119.50        142.64         9.70 o                         
   4  -1   5       2904.54       3062.12        47.40 o                         
   5  -1   5        493.49        512.04        30.32 o                         
   6  -1   5          3.85          3.45         1.24 o                         
   7  -1   5         11.87         11.37         1.59 o                         
   8  -1   5        218.50        224.69         6.11 o                         
   9  -1   5         27.28         31.03         1.88 o                         
  10  -1   5          3.11          6.81         2.07 o                         
 -10   0   5         16.22         15.45         1.59 o                         
  -9   0   5          8.25          9.13         1.70 o                         
  -8   0   5        548.69        521.76        17.52 o                         
  -7   0   5          7.63         10.33         1.58 o                         
  -6   0   5         23.58         22.24         2.72 o                         
  -5   0   5        228.63        266.39        17.07 o                         
  -4   0   5          4.01          3.44         2.02 o                         
  -3   0   5        298.79        397.37        15.05 o                         
  -2   0   5          5.05          2.83         1.16 o                         
  -1   0   5       5633.60       5871.98       132.81 o                         
   0   0   5        511.52        540.22        11.61 o                         
   1   0   5       6222.05       5688.12        81.33 o                         
   2   0   5          0.13          0.70         1.10 o                         
   3   0   5        336.80        311.04        13.49 o                         
   4   0   5        554.94        527.93        20.89 o                         
   5   0   5         72.33         64.10         8.28 o                         
   6   0   5         96.45         82.40         3.63 o                         
   7   0   5        147.11        135.49         4.84 o                         
   8   0   5        215.33        221.49         6.19 o                         
   9   0   5        156.75        183.78         5.51 o                         
  10   0   5        263.40        290.55         9.21 o                         
 -10   1   5        272.07        302.87         5.94 o                         
  -9   1   5         15.59         11.86         2.10 o                         
  -8   1   5        281.55        252.75         7.78 o                         
  -7   1   5          1.93          1.87         1.35 o                         
  -6   1   5         71.00         54.59         4.27 o                         
  -5   1   5         63.02         78.43        11.47 o                         
  -4   1   5        545.88        604.53        34.09 o                         
  -3   1   5         82.70         88.88        14.23 o                         
  -2   1   5        456.05        493.22        19.15 o                         
  -1   1   5        973.39       1014.78        30.79 o                         
   0   1   5        274.91        368.38        11.47 o                         
   1   1   5      13738.59      12633.27       213.43 o                         
   2   1   5         66.38         72.38         4.40 o                         
   3   1   5       1555.42       1460.08        23.56 o                         
   4   1   5       2865.83       3124.38        80.92 o                         
   5   1   5        222.14        212.61        17.72 o                         
   6   1   5       2073.77       1750.21        27.00 o                         
   7   1   5        349.57        336.37         8.21 o                         
   8   1   5        353.98        349.31         8.55 o                         
   9   1   5        914.37        947.22        26.54 o                         
  10   1   5        510.49        572.68         9.43 o                         
 -10   2   5          3.24          2.29         0.74 o                         
  -9   2   5         76.23         85.90         4.00 o                         
  -8   2   5         75.51         74.84         4.68 o                         
  -7   2   5         87.80         72.62         4.29 o                         
  -6   2   5        217.01        190.78         8.22 o                         
  -5   2   5        710.14        600.94        51.31 o                         
  -4   2   5          4.04          4.84         1.90 o                         
  -3   2   5        834.73        909.30        56.21 o                         
  -2   2   5         46.88         42.85         5.98 o                         
  -1   2   5        329.36        331.56        14.86 o                         
   0   2   5      12731.58      12669.29       218.86 o                         
   1   2   5       4211.28       4172.36        38.42 o                         
   2   2   5       1009.50        931.05        24.09 o                         
   3   2   5       2796.48       2516.87        40.99 o                         
   4   2   5        286.81        347.46        14.95 o                         
   5   2   5         66.83         51.46         9.55 o                         
   6   2   5         81.78         58.42         6.31 o                         
   7   2   5          0.63         -0.54         1.12 o                         
   8   2   5        264.08        222.13         7.27 o                         
   9   2   5         60.41         55.84         3.33 o                         
  10   2   5        288.76        313.59         8.57 o                         
  11   2   5         55.92         43.79         4.32 o                         
  -9   3   5        186.24        192.32        12.05 o                         
  -8   3   5          9.78         10.49         1.78 o                         
  -7   3   5         13.72         13.19         2.18 o                         
  -6   3   5         50.88         42.48         2.85 o                         
  -5   3   5          7.39          7.78         1.15 o                         
  -4   3   5        194.50        208.90        12.38 o                         
  -3   3   5        931.57       1049.66        32.87 o                         
  -2   3   5       6959.13       7069.15       261.03 o                         
  -1   3   5       1339.88       1413.40        40.62 o                         
   0   3   5        774.40        810.09        23.72 o                         
   1   3   5       1387.06       1276.07        24.87 o                         
   2   3   5        260.12        281.92        12.73 o                         
   3   3   5        279.43        240.29        13.01 o                         
   4   3   5        462.28        426.02        26.23 o                         
   5   3   5        928.37       1069.36        43.17 o                         
   6   3   5         76.77         94.62         7.95 o                         
   7   3   5          0.01         -2.12         2.12 o                         
   8   3   5         27.88         24.53         2.32 o                         
   9   3   5        276.00        264.16         7.15 o                         
  10   3   5          2.84          2.31         0.96 o                         
  11   3   5          5.46          5.71         1.01 o                         
  -9   4   5        189.02        193.13         6.82 o                         
  -8   4   5         27.87         25.95         2.29 o                         
  -7   4   5        416.58        440.59        11.20 o                         
  -6   4   5        120.18        109.42         4.37 o                         
  -5   4   5        130.89        114.49         3.77 o                         
  -4   4   5          5.96          5.13         1.84 o                         
  -3   4   5        990.99       1018.93        29.57 o                         
  -2   4   5          0.21          0.86         2.73 o                         
  -1   4   5       2119.13       2265.12        44.24 o                         
   0   4   5      11385.90      11422.54        97.27 o                         
   1   4   5        355.75        369.21        14.42 o                         
   2   4   5        808.64        768.38        27.24 o                         
   3   4   5         48.98         54.78         6.33 o                         
   4   4   5       7224.09       7637.52       257.93 o                         
   5   4   5        363.62        344.54        20.34 o                         
   6   4   5        697.09        757.17        26.63 o                         
   7   4   5          1.23          2.11         1.53 o                         
   8   4   5        109.21        106.93         5.50 o                         
   9   4   5         30.08         30.90         3.60 o                         
  10   4   5        153.13        158.48         6.26 o                         
  11   4   5          1.66          1.39         0.81 o                         
  -9   5   5         91.58         72.66         5.80 o                         
  -8   5   5          2.32          3.85         1.34 o                         
  -7   5   5          9.95          7.92         1.93 o                         
  -6   5   5        102.51        110.08         4.44 o                         
  -5   5   5        391.07        347.15         6.80 o                         
  -4   5   5          0.80          0.64         0.80 o                         
  -3   5   5       1078.27       1007.72        44.03 o                         
  -2   5   5        371.36        335.53        16.89 o                         
  -1   5   5        621.00        591.28        21.19 o                         
   0   5   5        588.46        688.25        25.83 o                         
   1   5   5        463.70        451.20        21.81 o                         
   2   5   5        577.55        641.59        27.08 o                         
   3   5   5          1.49          1.42         1.35 o                         
   4   5   5          1.48          3.64         2.28 o                         
   5   5   5        327.71        348.14        21.20 o                         
   6   5   5       1193.94       1113.33        58.59 o                         
   7   5   5         92.58         91.74         5.61 o                         
   8   5   5        226.91        190.17        10.74 o                         
   9   5   5         24.88         20.81         2.80 o                         
  10   5   5          2.17          0.09         1.04 o                         
  11   5   5         89.90         96.34         7.03 o                         
  -8   6   5        302.39        337.14        17.90 o                         
  -7   6   5        341.21        388.67        10.22 o                         
  -6   6   5        170.04        173.28         6.26 o                         
  -5   6   5         36.65         34.90         2.42 o                         
  -4   6   5         59.67         50.53         2.75 o                         
  -3   6   5          0.04          0.31         2.04 o                         
  -2   6   5       2133.69       2371.10        74.77 o                         
  -1   6   5         36.56         31.34         6.18 o                         
   0   6   5          0.05          5.75         2.26 o                         
   1   6   5        997.64       1088.82        30.68 o                         
   2   6   5        518.60        576.86        24.56 o                         
   3   6   5         26.30         24.74         4.50 o                         
   4   6   5        417.74        403.94        20.60 o                         
   5   6   5       1095.42       1156.08        63.95 o                         
   6   6   5         58.60         48.22         3.79 o                         
   7   6   5        153.01        149.45         7.16 o                         
   8   6   5          1.03         -0.06         2.26 o                         
   9   6   5         84.57         66.98         5.31 o                         
  10   6   5         39.05         33.47         2.43 o                         
  11   6   5        160.98        182.22         5.92 o                         
  -7   7   5        250.29        284.87        10.03 o                         
  -6   7   5         47.12         37.37         2.53 o                         
  -5   7   5         45.55         38.68         3.02 o                         
  -4   7   5        225.47        229.06         6.96 o                         
  -3   7   5        134.74        125.18         4.99 o                         
  -2   7   5        276.80        268.98         8.51 o                         
  -1   7   5       1602.69       1723.60        60.91 o                         
   0   7   5        369.33        383.82        27.19 o                         
   1   7   5         29.25         30.20         5.56 o                         
   2   7   5       1270.88       1330.60        37.16 o                         
   3   7   5       2718.35       2796.52       109.51 o                         
   4   7   5        145.81        125.23        12.25 o                         
   5   7   5         20.49         22.51         2.91 o                         
   6   7   5          0.21          0.10         1.47 o                         
   7   7   5        438.53        354.46        10.74 o                         
   8   7   5         32.32         28.03         3.43 o                         
   9   7   5        130.85        154.65         7.20 o                         
  10   7   5        202.71        184.86         7.67 o                         
  11   7   5          0.80          0.95         0.75 o                         
  -7   8   5          0.51         -0.99         0.99 o                         
  -6   8   5          5.55          3.50         1.59 o                         
  -5   8   5         25.80         29.25         2.82 o                         
  -4   8   5         87.86         84.04         4.35 o                         
  -3   8   5          0.61          1.27         1.25 o                         
  -2   8   5         25.79         21.22         2.52 o                         
  -1   8   5          2.81         -1.70         1.70 o                         
   0   8   5        324.82        303.16        12.19 o                         
   1   8   5        621.79        577.64        34.98 o                         
   2   8   5         40.30         67.45         9.14 o                         
   3   8   5         15.83         16.22         4.93 o                         
   4   8   5        655.95        605.57        15.72 o                         
   5   8   5         38.87         29.84         3.67 o                         
   6   8   5        635.96        679.41        21.64 o                         
   7   8   5          2.66          8.64         2.72 o                         
   8   8   5          0.88          4.26         3.57 o                         
   9   8   5        428.39        486.41        29.21 o                         
  10   8   5         19.51         14.57         5.13 o                         
  -6   9   5         31.47         29.10         4.41 o                         
  -5   9   5        332.06        360.95        10.16 o                         
  -4   9   5         80.00         85.57         4.94 o                         
  -3   9   5        352.83        335.55        26.17 o                         
  -2   9   5         86.17         81.74         4.86 o                         
  -1   9   5          5.41          1.62         1.15 o                         
   0   9   5          2.11          1.77         1.09 o                         
   1   9   5          3.69          1.23         1.20 o                         
   2   9   5        796.15        729.74        26.60 o                         
   3   9   5        243.30        209.45         8.59 o                         
   4   9   5       1474.31       1277.04        59.92 o                         
   5   9   5        261.61        245.91        17.67 o                         
   6   9   5          0.00         -1.79         1.79 o                         
   7   9   5          0.03         -0.60         1.32 o                         
   8   9   5        223.15        221.29        11.00 o                         
   9   9   5          4.46          0.31         2.00 o                         
  10   9   5          0.17         -0.73         0.98 o                         
  -6  10   5        171.86        111.32        25.64 o                         
  -5  10   5          9.62         10.87         1.45 o                         
  -4  10   5         44.91         48.04         3.37 o                         
  -3  10   5         17.94         18.90         2.59 o                         
  -2  10   5         70.69         73.56         4.94 o                         
  -1  10   5        267.94        260.13         9.31 o                         
   0  10   5          8.41          9.61         2.00 o                         
   1  10   5          1.68          0.34         1.67 o                         
   2  10   5        371.48        380.96        16.53 o                         
   3  10   5       1023.25       1037.13        30.88 o                         
   4  10   5       3545.27       3397.55       145.29 o                         
   5  10   5       1357.36       1356.98        39.12 o                         
   6  10   5        167.95        165.25         9.69 o                         
   7  10   5        143.56        157.71         9.65 o                         
   8  10   5         82.17         61.62         7.53 o                         
   9  10   5         89.39         98.75         8.82 o                         
  10  10   5          1.89          1.51         1.34 o                         
  -5  11   5         44.59         30.33         2.58 o                         
  -4  11   5        216.55        221.14         5.97 o                         
  -3  11   5         13.81         16.70         1.85 o                         
  -2  11   5          2.70          3.56         1.51 o                         
  -1  11   5        180.34        192.09         6.97 o                         
   0  11   5        702.48        685.77        40.80 o                         
   1  11   5        239.91        261.87        13.54 o                         
   2  11   5       2387.22       2448.02        33.60 o                         
   3  11   5       1610.68       1508.33       107.55 o                         
   4  11   5         16.08         16.00         2.72 o                         
   5  11   5        392.66        460.39        16.59 o                         
   6  11   5         10.62         17.40         3.44 o                         
   7  11   5        143.07        162.76         9.36 o                         
   8  11   5          5.63          6.86         1.89 o                         
   9  11   5        127.77        145.60         9.85 o                         
  10  11   5          0.24          1.76         1.06 o                         
  -4  12   5         23.47         14.76         1.88 o                         
  -3  12   5         24.97         26.78         2.04 o                         
  -2  12   5         44.64         42.58         2.92 o                         
  -1  12   5         52.83         51.47         3.80 o                         
   0  12   5        716.59        662.09        42.92 o                         
   1  12   5        666.51        692.98        14.86 o                         
   2  12   5         32.33         32.48         3.91 o                         
   3  12   5         70.48         61.00         8.84 o                         
   4  12   5        401.32        415.48        23.20 o                         
   5  12   5         23.41         24.17         3.83 o                         
   6  12   5         10.81         14.50         3.04 o                         
   7  12   5         14.44         16.65         3.12 o                         
   8  12   5          4.17          4.11         1.26 o                         
   9  12   5        331.00        400.56        13.99 o                         
  -2  13   5         14.29         13.77         1.69 o                         
  -1  13   5        130.18        140.65         5.69 o                         
   0  13   5        352.20        368.82        13.53 o                         
   1  13   5         52.19         43.75         3.92 o                         
   2  13   5        156.16        164.34         9.43 o                         
   3  13   5        479.26        550.72        25.13 o                         
   4  13   5        483.57        522.81        32.23 o                         
   5  13   5         65.34         63.38         5.40 o                         
   6  13   5        342.16        402.86        16.44 o                         
   7  13   5        292.59        347.41        23.49 o                         
   8  13   5         76.02         23.93        41.22 o                         
  -1  14   5         19.76         19.39         2.45 o                         
   0  14   5        183.75        167.39        26.04 o                         
   1  14   5        224.65        214.27        30.36 o                         
   2  14   5         34.41         27.94         4.74 o                         
   3  14   5          0.03         -0.23         1.99 o                         
   4  14   5        103.50        107.26         9.94 o                         
   5  14   5          5.37          5.83         1.48 o                         
   6  14   5         12.85         13.52         2.10 o                         
   7  14   5         53.13         61.29         4.59 o                         
   3  15   5        224.23        208.09        10.28 o                         
   4  15   5        462.30        540.61        17.29 o                         
   5  15   5         73.25         71.54         6.15 o                         
   6  15   5          1.36         -1.13         1.13 o                         
  -5 -13   6        201.32        154.45         8.14 o                         
  -4 -13   6         20.22         15.12         3.06 o                         
  -3 -13   6        130.70        151.50         9.83 o                         
  -2 -13   6        182.82        205.63        11.46 o                         
  -1 -13   6         14.54          9.39         2.60 o                         
   0 -13   6         71.90         61.96         5.41 o                         
  -6 -12   6         80.44         75.93         6.79 o                         
  -5 -12   6         16.89         16.07         3.57 o                         
  -4 -12   6         11.81         11.55         2.65 o                         
  -3 -12   6        300.53        301.59        17.16 o                         
  -2 -12   6        152.53        154.16        12.25 o                         
  -1 -12   6        253.80        281.06        16.25 o                         
   0 -12   6          5.30          7.50         2.82 o                         
   1 -12   6        278.44        220.94        60.37 o                         
   2 -12   6        177.89        201.79        23.46 o                         
  -7 -11   6          5.23          5.50         2.43 o                         
  -6 -11   6         83.72         83.21         4.89 o                         
  -5 -11   6         91.54         81.66         4.56 o                         
  -4 -11   6        172.59        150.69        13.50 o                         
  -3 -11   6         27.81         41.35         5.30 o                         
  -2 -11   6          4.61          4.69         2.34 o                         
  -1 -11   6         59.14         75.54         9.61 o                         
   0 -11   6        532.24        614.88        26.29 o                         
   1 -11   6        492.03        539.27        16.30 o                         
   2 -11   6         35.00         39.15         3.26 o                         
   3 -11   6         66.24         68.02         3.82 o                         
  -8 -10   6         36.22         35.09         4.62 o                         
  -7 -10   6          3.93          4.16         1.30 o                         
  -6 -10   6        463.46        465.91        14.67 o                         
  -5 -10   6          2.44          5.33         1.65 o                         
  -4 -10   6        231.78        196.30         9.98 o                         
  -3 -10   6          0.13          2.77         1.59 o                         
  -2 -10   6        252.93        223.28        12.59 o                         
  -1 -10   6          4.82          6.35         2.27 o                         
   0 -10   6         70.89         64.38         9.08 o                         
   1 -10   6          1.89          1.18         1.26 o                         
   2 -10   6        291.49        303.22         9.92 o                         
   3 -10   6          0.27          0.02         1.00 o                         
   4 -10   6         50.62         53.02         4.48 o                         
  -9  -9   6          6.19          5.94         1.96 o                         
  -8  -9   6         65.34         67.07         4.22 o                         
  -7  -9   6         74.25         68.11         4.82 o                         
  -6  -9   6         18.84         30.64         3.03 o                         
  -5  -9   6        357.99        388.01         9.58 o                         
  -4  -9   6         46.67         41.59         3.80 o                         
  -3  -9   6        354.94        358.20        10.78 o                         
  -2  -9   6        844.23        801.63        21.24 o                         
  -1  -9   6         18.70         17.83         2.66 o                         
   0  -9   6         21.42         20.02         2.97 o                         
   1  -9   6        247.78        286.65        12.90 o                         
   2  -9   6        263.41        281.60        10.51 o                         
   3  -9   6          2.43          1.90         1.39 o                         
   4  -9   6         73.21         85.98         4.08 o                         
   5  -9   6         91.79        112.01         8.10 o                         
 -10  -8   6          8.64          9.77         2.14 o                         
  -9  -8   6        658.85        703.49        22.55 o                         
  -8  -8   6          0.77          1.72         1.13 o                         
  -7  -8   6        721.74        788.21        23.62 o                         
  -6  -8   6         26.41         22.85         2.82 o                         
  -5  -8   6          2.99          0.34         1.05 o                         
  -4  -8   6         19.99         18.67         2.05 o                         
  -3  -8   6         98.64         96.18         5.13 o                         
  -2  -8   6        212.22        223.75         7.83 o                         
  -1  -8   6        194.35        192.08         7.31 o                         
   0  -8   6         80.46         61.84         4.20 o                         
   1  -8   6        489.07        457.70        15.56 o                         
   2  -8   6         88.87         82.59        10.08 o                         
   3  -8   6         51.80         66.13         4.58 o                         
   4  -8   6         23.73         25.05         2.59 o                         
   5  -8   6        191.17        240.31         8.72 o                         
   6  -8   6         43.52         50.91         3.29 o                         
 -10  -7   6         49.81         49.67         5.22 o                         
  -9  -7   6        783.72        912.93        27.85 o                         
  -8  -7   6        378.78        430.29        15.96 o                         
  -7  -7   6        188.51        190.90         9.40 o                         
  -6  -7   6       2429.88       2546.28        94.90 o                         
  -5  -7   6          1.56          1.17         0.93 o                         
  -4  -7   6         12.51          9.14         1.40 o                         
  -3  -7   6         39.36         37.83         3.04 o                         
  -2  -7   6       1074.20       1036.14        52.29 o                         
  -1  -7   6        288.43        298.12        10.68 o                         
   0  -7   6         12.42         12.41         1.64 o                         
   1  -7   6        412.47        407.70         9.52 o                         
   2  -7   6       2892.29       3001.34        31.15 o                         
   3  -7   6          0.03         -0.03         1.08 o                         
   4  -7   6        108.28        118.67         5.59 o                         
   5  -7   6          5.81          6.41         1.33 o                         
   6  -7   6          3.69          3.84         1.24 o                         
   7  -7   6         95.47         90.68         4.82 o                         
 -10  -6   6          4.38          3.78         1.43 o                         
  -9  -6   6         86.89         97.08         9.89 o                         
  -8  -6   6        359.06        404.90        26.70 o                         
  -7  -6   6         37.21         40.20         5.53 o                         
  -6  -6   6        504.09        495.04        11.99 o                         
  -5  -6   6        102.04        111.59         5.56 o                         
  -4  -6   6        223.47        224.30         7.28 o                         
  -3  -6   6         33.21         36.68         4.47 o                         
  -2  -6   6       2006.61       2147.71        47.98 o                         
  -1  -6   6        387.76        442.33        28.09 o                         
   0  -6   6         72.19         80.08        12.71 o                         
   1  -6   6       2152.35       2041.27        30.84 o                         
   2  -6   6          6.28          4.45         1.89 o                         
   3  -6   6        273.90        287.43         7.53 o                         
   4  -6   6         45.55         35.65         3.42 o                         
   5  -6   6          1.86          1.50         1.10 o                         
   6  -6   6        260.80        301.71         8.96 o                         
   7  -6   6          2.94          5.90         1.89 o                         
   8  -6   6          2.36          1.61         1.08 o                         
 -10  -5   6          2.63          3.44         1.23 o                         
  -9  -5   6        141.20        115.78        11.34 o                         
  -8  -5   6       1064.60       1139.46        27.57 o                         
  -7  -5   6         58.46         58.12         6.41 o                         
  -6  -5   6        684.49        685.66        14.66 o                         
  -5  -5   6         35.84         34.93         2.65 o                         
  -4  -5   6         38.24         32.26         6.76 o                         
  -3  -5   6       1133.63       1191.26        41.79 o                         
  -2  -5   6        811.60       1007.79        28.64 o                         
  -1  -5   6        206.19        221.22        14.36 o                         
   0  -5   6        569.27        589.54        30.73 o                         
   1  -5   6        601.47        591.36        27.27 o                         
   2  -5   6        156.71        171.37        10.19 o                         
   3  -5   6        106.67        105.14         6.40 o                         
   4  -5   6        283.27        276.36         9.36 o                         
   5  -5   6        113.43        110.75         5.39 o                         
   6  -5   6        294.38        326.20         9.87 o                         
   7  -5   6         26.17         26.76         2.63 o                         
   8  -5   6         24.07         21.34         2.78 o                         
 -10  -4   6         18.01         11.49         2.07 o                         
  -9  -4   6        172.91        172.38         7.15 o                         
  -8  -4   6       1091.84       1109.58        63.65 o                         
  -7  -4   6        266.47        269.41        11.43 o                         
  -6  -4   6        199.68        195.53         8.13 o                         
  -5  -4   6         69.49         72.94         4.22 o                         
  -4  -4   6       1007.34       1075.48        27.26 o                         
  -3  -4   6          6.39          3.44         3.99 o                         
  -2  -4   6         94.97         69.70         4.99 o                         
  -1  -4   6        166.90        179.74         9.35 o                         
   0  -4   6       1766.91       1933.36        50.41 o                         
   1  -4   6        475.33        510.46        23.07 o                         
   2  -4   6       3892.59       3740.84        67.65 o                         
   3  -4   6          0.21         20.47         6.55 o                         
   4  -4   6         76.88         68.56         3.76 o                         
   5  -4   6          0.12          1.57         1.17 o                         
   6  -4   6         40.55         41.24         3.26 o                         
   7  -4   6          4.35          3.23         1.49 o                         
   8  -4   6         51.66         66.61         5.19 o                         
   9  -4   6         37.21         41.17         3.93 o                         
 -10  -3   6        329.13        287.20        15.91 o                         
  -9  -3   6        573.13        596.60        14.34 o                         
  -8  -3   6        167.15        178.56        10.41 o                         
  -7  -3   6        122.45        125.84         5.90 o                         
  -6  -3   6          4.70          7.82         1.64 o                         
  -5  -3   6         11.39         16.84         5.76 o                         
  -4  -3   6        770.41        873.03        24.13 o                         
  -3  -3   6         58.57         53.20         5.32 o                         
  -2  -3   6         40.06         42.74         4.17 o                         
  -1  -3   6         19.04         19.32         2.57 o                         
   0  -3   6       2124.54       2204.10        38.87 o                         
   1  -3   6         78.76         83.41        10.34 o                         
   2  -3   6       3234.04       3104.97        56.18 o                         
   3  -3   6        182.52        193.41        18.62 o                         
   4  -3   6        356.69        356.17         7.98 o                         
   5  -3   6        163.43        180.18         4.82 o                         
   6  -3   6        217.40        246.85         6.70 o                         
   7  -3   6        239.60        253.23         8.63 o                         
   8  -3   6        126.36        139.07         8.04 o                         
   9  -3   6         43.83         39.21         7.48 o                         
 -10  -2   6        106.27        117.87         5.04 o                         
  -9  -2   6        114.66        112.03         6.15 o                         
  -8  -2   6         77.54         69.65         5.82 o                         
  -7  -2   6        203.20        210.06         7.68 o                         
  -6  -2   6        107.83        100.16         5.62 o                         
  -5  -2   6          0.95         10.09         4.06 o                         
  -4  -2   6         65.18         70.17         6.77 o                         
  -3  -2   6         74.81         72.71         6.12 o                         
  -2  -2   6       1891.97       1832.85        44.40 o                         
  -1  -2   6       1593.92       1570.08        83.94 o                         
   0  -2   6          1.31          9.41         2.00 o                         
   1  -2   6        590.49        675.07        25.81 o                         
   2  -2   6       2787.29       2878.52        59.11 o                         
   3  -2   6       2662.64       2838.66        73.06 o                         
   4  -2   6        116.10        122.46        14.95 o                         
   5  -2   6          0.21          1.58         1.10 o                         
   6  -2   6         78.12         65.92         3.42 o                         
   7  -2   6         53.89         51.05         2.89 o                         
   8  -2   6        174.14        185.82         5.79 o                         
   9  -2   6        123.68        134.92        17.37 o                         
  10  -2   6          6.01          5.54         1.64 o                         
 -10  -1   6          0.46          0.18         0.58 o                         
  -9  -1   6        599.40        636.30        10.93 o                         
  -8  -1   6        102.26         96.98         6.49 o                         
  -7  -1   6       1807.69       1736.69        66.53 o                         
  -6  -1   6         38.05         37.35         3.43 o                         
  -5  -1   6       1740.39       1775.36        71.96 o                         
  -4  -1   6        101.70        119.99         8.98 o                         
  -3  -1   6       2972.31       3377.46        54.25 o                         
  -2  -1   6       3080.42       3397.21        40.31 o                         
  -1  -1   6       4294.72       4475.10        58.58 o                         
   0  -1   6       6835.05       6435.15        56.03 o                         
   1  -1   6        182.35        167.80        10.93 o                         
   2  -1   6        401.52        461.37        15.07 o                         
   3  -1   6        418.45        409.50        16.83 o                         
   4  -1   6        282.22        284.02        13.81 o                         
   5  -1   6       1380.33       1239.13        14.54 o                         
   6  -1   6         20.75         15.02         1.47 o                         
   7  -1   6        299.27        306.89         7.95 o                         
   8  -1   6         90.52         95.89         3.62 o                         
   9  -1   6         15.18         18.30         3.93 o                         
  10  -1   6         12.96         11.80         1.78 o                         
 -10   0   6          0.20          1.04         0.75 o                         
  -9   0   6        169.02        175.66         6.31 o                         
  -8   0   6         53.68         54.29         3.96 o                         
  -7   0   6        114.42        115.20         7.18 o                         
  -6   0   6        161.99        139.25         9.86 o                         
  -5   0   6         35.44         34.55         6.15 o                         
  -4   0   6       6738.92       7716.63        96.63 o                         
  -3   0   6        203.93        186.69        10.85 o                         
  -2   0   6        241.97        245.41        14.35 o                         
  -1   0   6         59.30         64.11         8.50 o                         
   0   0   6       1706.83       1725.80        20.35 o                         
   1   0   6         11.62          9.88         1.46 o                         
   2   0   6       6022.38       5894.57        73.47 o                         
   3   0   6         72.31         58.11         6.08 o                         
   4   0   6         11.12         20.97         3.70 o                         
   5   0   6        697.68        701.79        32.45 o                         
   6   0   6         39.56         38.83         2.32 o                         
   7   0   6         30.69         25.75         2.18 o                         
   8   0   6          1.71          2.76         1.18 o                         
   9   0   6        105.58        122.63         4.05 o                         
  10   0   6        141.38        143.41         6.95 o                         
 -10   1   6        164.08        171.72         4.27 o                         
  -9   1   6         18.66         15.07         1.85 o                         
  -8   1   6          1.62          1.62         1.15 o                         
  -7   1   6        324.17        308.71        14.99 o                         
  -6   1   6         31.86         32.78         3.39 o                         
  -5   1   6          0.33          1.67         4.40 o                         
  -4   1   6        872.23        846.47        27.17 o                         
  -3   1   6       1215.56       1237.32        34.95 o                         
  -2   1   6       2080.25       2326.84       116.79 o                         
  -1   1   6       1762.88       1808.03        36.32 o                         
   0   1   6        174.85        181.09         8.47 o                         
   1   1   6       2154.45       2021.79        29.30 o                         
   2   1   6         95.01         93.76         5.26 o                         
   3   1   6        384.56        356.11        11.77 o                         
   4   1   6        864.00        845.78        35.09 o                         
   5   1   6         30.80         25.17         6.72 o                         
   6   1   6        114.12        119.01         6.73 o                         
   7   1   6        124.66        130.44         4.59 o                         
   8   1   6         33.01         20.42         2.00 o                         
   9   1   6       1204.43       1329.36        39.43 o                         
  10   1   6         76.25         77.38         5.15 o                         
 -10   2   6         21.54         19.51         1.57 o                         
  -9   2   6         26.48         22.23         2.03 o                         
  -8   2   6         18.26         15.83         1.95 o                         
  -7   2   6          0.22          0.44         1.42 o                         
  -6   2   6        174.82        175.64         7.93 o                         
  -5   2   6        170.07        109.86         5.63 o                         
  -4   2   6       2946.13       3096.25        59.43 o                         
  -3   2   6       4706.95       5790.13       176.64 o                         
  -2   2   6       1556.13       1597.28        47.41 o                         
  -1   2   6         70.91        102.90         9.11 o                         
   0   2   6        300.00        322.83        15.11 o                         
   1   2   6       1086.14       1006.62        22.89 o                         
   2   2   6       3064.35       2982.89        37.60 o                         
   3   2   6       2467.63       2311.83        45.19 o                         
   4   2   6        550.36        556.35        19.25 o                         
   5   2   6        284.65        351.08        24.03 o                         
   6   2   6          0.94          0.31         0.91 o                         
   7   2   6        121.86        112.50         5.22 o                         
   8   2   6         98.22         91.58         4.42 o                         
   9   2   6        203.80        207.72         7.86 o                         
  10   2   6         30.46         35.85         2.15 o                         
  11   2   6         10.54          8.16         2.01 o                         
  -9   3   6          2.98          1.88         0.79 o                         
  -8   3   6        261.01        266.63        14.69 o                         
  -7   3   6        101.39        100.38         4.92 o                         
  -6   3   6       1086.32       1037.56        15.95 o                         
  -5   3   6        111.63        101.04         4.91 o                         
  -4   3   6        284.66        283.80        15.00 o                         
  -3   3   6       1716.05       2010.58        47.67 o                         
  -2   3   6          0.09         -0.74         4.04 o                         
  -1   3   6          1.19          9.82         3.11 o                         
   0   3   6       2175.17       2270.84        42.05 o                         
   1   3   6        432.48        471.19        24.40 o                         
   2   3   6       1088.82       1106.30        32.41 o                         
   3   3   6        630.87        642.59        21.34 o                         
   4   3   6         11.68          9.96         2.44 o                         
   5   3   6        138.68        127.92        12.29 o                         
   6   3   6         15.59         14.60         2.00 o                         
   7   3   6        165.68        152.84         6.94 o                         
   8   3   6         10.62         20.40         2.30 o                         
   9   3   6         20.10         17.52         2.60 o                         
  10   3   6        272.40        312.91         8.60 o                         
  11   3   6         57.15         58.38         2.73 o                         
  -9   4   6        195.81        188.27         7.50 o                         
  -8   4   6        217.17        245.10         9.57 o                         
  -7   4   6        193.38        209.66         7.68 o                         
  -6   4   6        152.02        143.14         5.07 o                         
  -5   4   6         46.18         46.18         2.44 o                         
  -4   4   6        164.69        130.63         6.72 o                         
  -3   4   6         87.86         89.59         9.21 o                         
  -2   4   6        290.06        406.88        20.99 o                         
  -1   4   6        185.72        181.45        21.59 o                         
   0   4   6        165.32        183.87        10.42 o                         
   1   4   6        144.58        130.29         9.06 o                         
   2   4   6         92.41         92.25         8.29 o                         
   3   4   6        396.93        388.78        17.58 o                         
   4   4   6        385.60        455.73        23.13 o                         
   5   4   6        934.25       1000.32        35.45 o                         
   6   4   6       1009.43        977.36        23.34 o                         
   7   4   6         61.27         46.61         4.23 o                         
   8   4   6        111.48        101.58         5.40 o                         
   9   4   6         23.63         30.81         3.09 o                         
  10   4   6          0.44         -0.01         1.05 o                         
  11   4   6         87.81        104.11         3.79 o                         
  -8   5   6         42.27         49.80         3.37 o                         
  -7   5   6        243.99        268.17        13.80 o                         
  -6   5   6          5.02          3.59         1.04 o                         
  -5   5   6          3.99          1.61         0.65 o                         
  -4   5   6         16.06         16.36         1.62 o                         
  -3   5   6        376.54        317.02        19.92 o                         
  -2   5   6          6.12          2.41         3.40 o                         
  -1   5   6        304.09        305.52        18.57 o                         
   0   5   6        150.96        131.39         9.25 o                         
   1   5   6        126.93        155.40        10.49 o                         
   2   5   6       2483.64       2631.92        56.98 o                         
   3   5   6        176.98        220.72        14.22 o                         
   4   5   6        125.43         95.89         9.48 o                         
   5   5   6       2463.13       2546.05        75.23 o                         
   6   5   6          0.00          3.19         1.61 o                         
   7   5   6        202.52        163.56         7.01 o                         
   8   5   6       1200.13        997.05        71.32 o                         
   9   5   6         24.73         26.52         2.70 o                         
  10   5   6          9.24         11.20         1.80 o                         
  11   5   6         50.69         53.76         2.63 o                         
  -8   6   6          3.79          8.46         1.74 o                         
  -7   6   6         52.89         52.55         4.33 o                         
  -6   6   6         11.16         10.74         1.62 o                         
  -5   6   6         73.14         66.45         3.25 o                         
  -4   6   6          5.66          3.40         0.89 o                         
  -3   6   6        851.44        713.40        21.10 o                         
  -2   6   6       2256.74       2350.36        76.16 o                         
  -1   6   6        107.00        104.62        10.22 o                         
   0   6   6        344.75        379.38        18.59 o                         
   1   6   6        531.77        566.32        22.81 o                         
   2   6   6          1.11         -1.95         1.95 o                         
   3   6   6         12.80          9.59         2.47 o                         
   4   6   6        231.95        260.70        17.16 o                         
   5   6   6       1597.48       1713.71        61.55 o                         
   6   6   6        340.91        338.45        10.01 o                         
   7   6   6         78.09         80.52         5.27 o                         
   8   6   6         66.01         50.25         4.61 o                         
   9   6   6          5.27          5.11         1.63 o                         
  10   6   6         45.85         32.90         2.36 o                         
  11   6   6          0.26         -0.02         0.67 o                         
  -7   7   6        135.35        135.49         6.84 o                         
  -6   7   6        248.44        292.56         7.83 o                         
  -5   7   6          7.91          8.29         1.61 o                         
  -4   7   6         83.32         75.39         3.54 o                         
  -3   7   6        408.58        408.17         9.01 o                         
  -2   7   6       1539.82       1435.64        65.05 o                         
  -1   7   6         42.61         44.88        10.00 o                         
   0   7   6        664.08        668.54        36.62 o                         
   1   7   6        201.65        183.85        14.12 o                         
   2   7   6        246.98        260.35        16.91 o                         
   3   7   6         93.92        122.80        11.55 o                         
   4   7   6          0.29         -0.60         2.42 o                         
   5   7   6        281.40        302.74         9.51 o                         
   6   7   6          1.14          0.62         2.85 o                         
   7   7   6        148.21        129.85        10.45 o                         
   8   7   6          2.68          2.34         1.84 o                         
   9   7   6        337.60        335.62        14.93 o                         
  10   7   6        520.58        498.98        21.30 o                         
  11   7   6          0.54          0.23         1.15 o                         
  -7   8   6          8.33          6.96         1.57 o                         
  -6   8   6         81.19         69.72         4.20 o                         
  -5   8   6          7.93          5.38         1.38 o                         
  -4   8   6         14.14         16.21         2.25 o                         
  -3   8   6         21.92         13.37         2.24 o                         
  -2   8   6         36.03         29.13         2.63 o                         
  -1   8   6        196.62        195.40         7.32 o                         
   0   8   6        162.95        166.97         9.08 o                         
   1   8   6        336.64        297.83        28.66 o                         
   2   8   6         33.59         37.52         7.36 o                         
   3   8   6        277.39        267.74        18.40 o                         
   4   8   6         40.68         31.70         3.52 o                         
   5   8   6        229.19        239.26        16.80 o                         
   6   8   6        119.50        116.77         7.17 o                         
   7   8   6       1585.60       1581.17       107.93 o                         
   8   8   6        308.79        294.73        15.44 o                         
   9   8   6          2.71          1.35         1.64 o                         
  10   8   6         61.93         57.88         3.70 o                         
  11   8   6          0.85         -0.47         1.24 o                         
  -6   9   6          1.61          0.72         1.24 o                         
  -5   9   6          4.30          2.32         1.35 o                         
  -4   9   6        246.12        265.87         8.48 o                         
  -3   9   6         62.47         51.97         3.88 o                         
  -2   9   6        302.69        289.80        15.61 o                         
  -1   9   6        488.23        498.82        11.99 o                         
   0   9   6        752.63        750.58        25.59 o                         
   1   9   6         66.17         62.38         4.75 o                         
   2   9   6        364.41        304.66        18.94 o                         
   3   9   6         56.63         53.91         4.13 o                         
   4   9   6        517.99        486.78        12.35 o                         
   5   9   6          0.00         -1.57         1.57 o                         
   6   9   6        879.61        909.10        60.12 o                         
   7   9   6         69.12         83.22         7.10 o                         
   8   9   6         13.54         19.61         5.38 o                         
   9   9   6        107.47        114.74         6.36 o                         
  10   9   6         42.94         35.98         3.81 o                         
  -5  10   6        275.41        264.43         7.87 o                         
  -4  10   6          8.94          9.39         1.80 o                         
  -3  10   6         57.92         64.26         4.76 o                         
  -2  10   6        211.72        211.26         7.68 o                         
  -1  10   6          9.61          5.39         1.58 o                         
   0  10   6        385.05        385.27         9.51 o                         
   1  10   6        387.24        409.29        12.74 o                         
   2  10   6        443.04        431.14        20.88 o                         
   3  10   6        228.88        246.71        10.37 o                         
   4  10   6          9.96          5.01         3.17 o                         
   5  10   6        387.42        397.12        27.42 o                         
   6  10   6        135.13        136.80         9.28 o                         
   7  10   6       1026.95       1077.64        25.27 o                         
   8  10   6          0.09         -1.39         1.57 o                         
   9  10   6          9.46         15.04         3.97 o                         
  10  10   6          6.29          6.03         2.11 o                         
  -5  11   6         69.58         53.07         3.65 o                         
  -4  11   6         63.42         61.05         2.81 o                         
  -3  11   6        559.56        616.37        10.36 o                         
  -2  11   6        283.14        271.55         8.94 o                         
  -1  11   6          2.35          1.42         1.89 o                         
   0  11   6        106.11        110.14         7.13 o                         
   1  11   6         68.99         70.86         7.68 o                         
   2  11   6        247.73        258.35        10.61 o                         
   3  11   6        143.00        157.56         7.82 o                         
   4  11   6         10.93          9.45         2.09 o                         
   5  11   6        307.48        309.52        13.63 o                         
   6  11   6         30.65         33.13         4.62 o                         
   7  11   6         23.35         21.34         3.56 o                         
   8  11   6         35.73         44.88         4.41 o                         
   9  11   6         67.41         90.89         7.81 o                         
  10  11   6         12.84          9.34         1.97 o                         
  -4  12   6         36.84         23.86         3.15 o                         
  -3  12   6         22.54         25.33         2.01 o                         
  -2  12   6          7.07          4.34         1.00 o                         
  -1  12   6          0.03         -0.38         1.30 o                         
   0  12   6        294.24        303.70         9.79 o                         
   1  12   6         92.06        103.84         6.67 o                         
   2  12   6         29.61         35.83         4.06 o                         
   3  12   6       1208.30       1344.75        30.23 o                         
   4  12   6         15.09         17.91         2.69 o                         
   5  12   6          0.57         -0.04         1.81 o                         
   6  12   6         10.43         13.51         2.76 o                         
   7  12   6        579.30        575.50        23.23 o                         
   8  12   6         66.16         66.12         6.65 o                         
   9  12   6          0.27          2.08         1.62 o                         
  -2  13   6          4.20          3.76         0.90 o                         
  -1  13   6          9.85          8.11         1.56 o                         
   0  13   6         13.26         14.06         1.86 o                         
   1  13   6        399.16        460.58        15.00 o                         
   2  13   6         65.34         72.71        11.47 o                         
   3  13   6          8.70          7.38         3.91 o                         
   4  13   6        104.33         84.95        17.37 o                         
   5  13   6         60.18         52.37         4.85 o                         
   6  13   6         49.69         60.70         5.40 o                         
   7  13   6         88.69         78.37         5.36 o                         
   8  13   6        280.55        155.83       130.48 o                         
  -1  14   6        190.84        184.21         7.23 o                         
   0  14   6          0.04         -1.61         1.61 o                         
   1  14   6          0.03         -1.45         2.54 o                         
   2  14   6        245.32        268.41        14.24 o                         
   3  14   6          1.01          1.35         1.84 o                         
   4  14   6         14.36         14.13         3.74 o                         
   5  14   6          3.68          4.60         1.72 o                         
   6  14   6          5.29          5.06         1.42 o                         
   7  14   6          7.47          7.55         2.79 o                         
   3  15   6         55.28         48.70         3.45 o                         
   4  15   6         34.01         29.79         4.17 o                         
   5  15   6        150.99        171.15         9.43 o                         
   6  15   6         47.60         35.09         3.93 o                         
  -4 -13   7         83.01         69.87         5.83 o                         
  -3 -13   7        154.52        127.90         8.40 o                         
  -2 -13   7        134.59        131.71         8.42 o                         
  -1 -13   7         59.40         76.16         6.05 o                         
  -5 -12   7         92.21         65.05         6.89 o                         
  -4 -12   7          1.74          2.30         2.19 o                         
  -3 -12   7          8.41          9.02         3.23 o                         
  -2 -12   7          4.87          5.55         2.40 o                         
  -1 -12   7          0.72          0.89         1.60 o                         
   0 -12   7          0.55          2.98         2.30 o                         
   1 -12   7         48.25         57.98         4.22 o                         
  -7 -11   7         11.20         16.18         3.34 o                         
  -6 -11   7        152.25        157.92         8.03 o                         
  -5 -11   7        379.00        399.66        16.06 o                         
  -4 -11   7        126.92        100.02         7.13 o                         
  -3 -11   7         37.09         23.94         2.92 o                         
  -2 -11   7         11.33          8.06         3.64 o                         
  -1 -11   7         32.29         28.49         5.91 o                         
   0 -11   7         29.49         25.72         5.35 o                         
   1 -11   7         28.62         24.77         4.03 o                         
   2 -11   7          2.34          8.22         1.65 o                         
   3 -11   7         37.65         24.54         5.14 o                         
  -8 -10   7        198.44        130.00         7.89 o                         
  -7 -10   7         25.20         19.38         2.76 o                         
  -6 -10   7        338.12        400.28        13.50 o                         
  -5 -10   7        618.46        657.89        15.64 o                         
  -4 -10   7         11.46         12.14         2.13 o                         
  -3 -10   7         61.59         53.80         4.98 o                         
  -2 -10   7        160.16        154.81         8.18 o                         
  -1 -10   7         68.06         59.95         5.16 o                         
   0 -10   7        125.12        126.17         8.30 o                         
   1 -10   7          6.47          4.94         2.19 o                         
   2 -10   7        213.53        213.94         8.50 o                         
   3 -10   7         11.16          6.10         1.31 o                         
   4 -10   7         34.31         20.18         4.51 o                         
  -9  -9   7         33.74         33.86         4.08 o                         
  -8  -9   7         32.85         37.58         3.96 o                         
  -7  -9   7          7.57          4.53         1.49 o                         
  -6  -9   7        230.54        255.17         8.30 o                         
  -5  -9   7        122.04        115.94         5.21 o                         
  -4  -9   7        649.56        678.68        21.77 o                         
  -3  -9   7       1121.26       1132.33        23.59 o                         
  -2  -9   7          0.07          1.69         1.76 o                         
  -1  -9   7         95.70         87.89         5.37 o                         
   0  -9   7          1.12          1.68         1.37 o                         
   1  -9   7        136.22        127.72         8.61 o                         
   2  -9   7         17.25         13.72         2.54 o                         
   3  -9   7          0.00          0.85         1.38 o                         
   4  -9   7         92.62         87.35         4.37 o                         
   5  -9   7          7.81          5.97         1.13 o                         
  -9  -8   7         27.52         21.97         3.93 o                         
  -8  -8   7         40.95         64.50         5.73 o                         
  -7  -8   7          1.00          0.62         1.63 o                         
  -6  -8   7         75.22         82.32         5.06 o                         
  -5  -8   7          2.90          1.87         1.22 o                         
  -4  -8   7         46.41         50.94         4.04 o                         
  -3  -8   7          0.13          2.05         1.15 o                         
  -2  -8   7        244.57        229.91         8.10 o                         
  -1  -8   7         67.59         69.01         4.42 o                         
   0  -8   7         55.19         59.44         4.26 o                         
   1  -8   7        231.63        239.76         9.56 o                         
   2  -8   7         48.28         40.57         4.74 o                         
   3  -8   7        313.59        309.83         8.71 o                         
   4  -8   7         38.48         44.99         3.31 o                         
   5  -8   7          8.43         10.33         1.63 o                         
   6  -8   7        159.23        167.62         6.51 o                         
 -10  -7   7         90.50        101.53         6.78 o                         
  -9  -7   7         40.26         49.17         6.27 o                         
  -8  -7   7        855.55        866.78       145.11 o                         
  -7  -7   7         24.35         25.57         3.18 o                         
  -6  -7   7         16.87         15.60         2.40 o                         
  -5  -7   7         19.48         19.44         2.54 o                         
  -4  -7   7        234.07        202.99         8.78 o                         
  -3  -7   7       1240.34       1325.23        42.12 o                         
  -2  -7   7         94.71         96.55         5.09 o                         
  -1  -7   7       1302.35       1251.48        22.54 o                         
   0  -7   7        116.13        107.75         5.44 o                         
   1  -7   7       1117.25       1130.62        19.57 o                         
   2  -7   7       3594.39       3774.27        56.00 o                         
   3  -7   7        631.62        659.50        16.09 o                         
   4  -7   7          6.51          3.13         1.34 o                         
   5  -7   7          0.28          0.30         1.18 o                         
   6  -7   7          0.93          0.26         1.01 o                         
   7  -7   7          9.46          7.52         1.51 o                         
 -10  -6   7         20.81         15.23         2.94 o                         
  -9  -6   7          2.66          0.95         2.16 o                         
  -8  -6   7          5.66          9.52         2.86 o                         
  -7  -6   7        156.88        160.33        10.52 o                         
  -6  -6   7        372.45        394.52        10.74 o                         
  -5  -6   7         83.17         84.61         4.94 o                         
  -4  -6   7          9.32          7.82         1.38 o                         
  -3  -6   7        196.96        186.58         6.26 o                         
  -2  -6   7          5.47          5.16         1.01 o                         
  -1  -6   7       1220.01       1063.66        48.41 o                         
   0  -6   7       1185.60       1140.53        23.80 o                         
   1  -6   7        282.44        270.56         8.95 o                         
   2  -6   7        892.27        891.85        20.14 o                         
   3  -6   7        337.84        381.03        10.46 o                         
   4  -6   7          3.00          3.18         1.27 o                         
   5  -6   7          0.33          0.56         1.12 o                         
   6  -6   7         62.66         68.70         5.02 o                         
   7  -6   7        128.34        137.00         6.95 o                         
 -10  -5   7         99.45        100.94         8.58 o                         
  -9  -5   7        328.87        289.70        41.77 o                         
  -8  -5   7        146.77        162.62        10.41 o                         
  -7  -5   7        267.28        243.73        12.37 o                         
  -6  -5   7        188.34        189.08         8.62 o                         
  -5  -5   7        104.34         99.36         4.58 o                         
  -4  -5   7         52.27         38.46         4.57 o                         
  -3  -5   7          0.33          0.77         2.21 o                         
  -2  -5   7        480.66        581.19        30.04 o                         
  -1  -5   7          0.80          0.70         1.84 o                         
   0  -5   7       1928.64       1888.43        57.73 o                         
   1  -5   7        846.21        863.34        41.46 o                         
   2  -5   7        158.45        145.08         6.49 o                         
   3  -5   7        198.81        199.07        10.13 o                         
   4  -5   7          9.67          7.26         1.91 o                         
   5  -5   7          3.75          3.06         1.08 o                         
   6  -5   7        114.35        125.05         6.10 o                         
   7  -5   7         57.38         53.70         4.22 o                         
   8  -5   7          8.68         10.97         2.19 o                         
 -10  -4   7        195.55        196.10        10.18 o                         
  -9  -4   7          7.04          4.55         1.74 o                         
  -8  -4   7       1245.62       1388.49        42.31 o                         
  -7  -4   7         59.56         50.44         6.95 o                         
  -6  -4   7          0.61          1.76         1.77 o                         
  -5  -4   7        415.69        372.51        10.01 o                         
  -4  -4   7        743.63        802.93        35.55 o                         
  -3  -4   7       4262.78       4884.63       120.49 o                         
  -2  -4   7        513.95        579.87        21.75 o                         
  -1  -4   7       1313.28       1401.24        27.60 o                         
   0  -4   7        101.98        126.72        14.14 o                         
   1  -4   7        557.61        596.55        31.46 o                         
   2  -4   7        883.82        927.05        42.46 o                         
   3  -4   7        139.23        153.06         7.74 o                         
   4  -4   7        520.01        481.77        11.56 o                         
   5  -4   7          1.41          0.93         1.23 o                         
   6  -4   7         65.15         68.00         4.73 o                         
   7  -4   7         80.62         68.04         6.52 o                         
   8  -4   7         30.24         25.20         3.25 o                         
 -10  -3   7        123.23        125.52         6.08 o                         
  -9  -3   7        529.89        533.40        12.52 o                         
  -8  -3   7          3.29          0.87         1.81 o                         
  -7  -3   7        227.56        215.92         9.14 o                         
  -6  -3   7        154.02        159.78         7.36 o                         
  -5  -3   7         53.80         45.75         3.35 o                         
  -4  -3   7        141.04        132.27         9.88 o                         
  -3  -3   7         14.09         21.01         3.42 o                         
  -2  -3   7        851.35        846.23        46.82 o                         
  -1  -3   7        523.25        553.27        22.95 o                         
   0  -3   7        122.68        117.06         7.30 o                         
   1  -3   7          1.06          1.82         2.48 o                         
   2  -3   7         76.99         62.74        11.54 o                         
   3  -3   7        193.53        196.38        19.63 o                         
   4  -3   7       1796.52       1787.96        32.37 o                         
   5  -3   7         21.93         20.08         1.99 o                         
   6  -3   7         77.22         78.10         4.45 o                         
   7  -3   7         74.47         84.93         5.94 o                         
   8  -3   7        141.03        147.90         8.07 o                         
   9  -3   7         99.56         93.62        15.51 o                         
 -10  -2   7          2.17          2.14         0.90 o                         
  -9  -2   7         14.55         21.50         2.37 o                         
  -8  -2   7        154.68        148.34         7.79 o                         
  -7  -2   7        429.05        408.68         9.98 o                         
  -6  -2   7        131.85        115.73         6.06 o                         
  -5  -2   7          6.96          7.29         2.16 o                         
  -4  -2   7       1480.39       1681.89        51.82 o                         
  -3  -2   7          0.23          2.53         1.70 o                         
  -2  -2   7       1332.06       1529.40        65.27 o                         
  -1  -2   7         75.30         70.91         8.28 o                         
   0  -2   7       2010.12       2058.65        37.59 o                         
   1  -2   7         63.37         47.49         6.40 o                         
   2  -2   7        408.61        454.59        24.79 o                         
   3  -2   7       1139.67       1196.18        44.09 o                         
   4  -2   7        862.12        849.39        41.05 o                         
   5  -2   7         87.60         99.14         3.79 o                         
   6  -2   7          6.70          5.76         1.23 o                         
   7  -2   7        132.62        136.93         4.99 o                         
   8  -2   7          0.09          0.83         2.04 o                         
   9  -2   7          6.13          5.59         1.61 o                         
 -10  -1   7         21.09         20.70         1.66 o                         
  -9  -1   7         52.57         47.81         3.36 o                         
  -8  -1   7         18.19         11.81         2.52 o                         
  -7  -1   7         23.52         22.67         2.81 o                         
  -6  -1   7         31.62         30.31         3.30 o                         
  -5  -1   7        763.69        830.89        31.14 o                         
  -4  -1   7        394.18        408.72        16.94 o                         
  -3  -1   7       1083.98       1180.20        25.77 o                         
  -2  -1   7        900.18        906.60        30.82 o                         
  -1  -1   7       2085.35       2140.37        48.19 o                         
   0  -1   7        418.79        451.74        13.18 o                         
   1  -1   7       1425.77       1498.20        27.99 o                         
   2  -1   7       1324.13       1480.88        40.79 o                         
   3  -1   7        999.52       1050.45        37.64 o                         
   4  -1   7       1398.34       1501.32        40.52 o                         
   5  -1   7          2.94          2.02         1.81 o                         
   6  -1   7         82.18         86.14         3.64 o                         
   7  -1   7        382.70        399.79         7.53 o                         
   8  -1   7         16.60         18.97         1.84 o                         
   9  -1   7          0.00          0.01         1.61 o                         
  10  -1   7          0.93          0.85         1.25 o                         
 -10   0   7          0.38          1.92         0.72 o                         
  -9   0   7         11.80         10.32         1.60 o                         
  -8   0   7        212.93        198.28        12.01 o                         
  -7   0   7         50.50         41.21         3.46 o                         
  -6   0   7          9.42          5.68         1.71 o                         
  -5   0   7        133.05        157.50        17.17 o                         
  -4   0   7        296.43        319.64        22.14 o                         
  -3   0   7        797.69        906.17        31.87 o                         
  -2   0   7       2182.75       2573.34       128.39 o                         
  -1   0   7         26.19         41.72         5.17 o                         
   0   0   7       2297.09       2367.71        30.72 o                         
   1   0   7        481.78        430.98        12.54 o                         
   2   0   7        582.99        559.89        16.34 o                         
   3   0   7        192.77        182.41        10.99 o                         
   4   0   7        231.15        297.79        14.14 o                         
   5   0   7        154.42        111.00        11.43 o                         
   6   0   7        296.55        242.66         6.84 o                         
   7   0   7          3.29          0.96         0.89 o                         
   8   0   7        644.18        676.12         9.56 o                         
   9   0   7         24.14         29.71         2.48 o                         
  10   0   7          0.59          1.65         0.95 o                         
 -10   1   7         10.36          7.52         0.92 o                         
  -9   1   7         27.22         18.71         1.99 o                         
  -8   1   7         66.71         67.87         3.67 o                         
  -7   1   7         15.28          7.42         2.26 o                         
  -6   1   7        430.64        438.53        12.47 o                         
  -5   1   7         16.86         16.87         5.70 o                         
  -4   1   7         34.79         25.57         4.93 o                         
  -3   1   7       2126.21       2221.60        81.66 o                         
  -2   1   7        907.79        941.96        38.04 o                         
  -1   1   7         19.84         36.88         4.17 o                         
   0   1   7        184.76        214.34        10.00 o                         
   1   1   7       6475.40       5624.59       172.95 o                         
   2   1   7        136.83        156.84         6.51 o                         
   3   1   7         37.44         44.52         5.33 o                         
   4   1   7         95.58         86.72         7.22 o                         
   5   1   7         36.39         44.89         7.10 o                         
   6   1   7        905.21        841.31        31.01 o                         
   7   1   7        424.36        423.01         8.27 o                         
   8   1   7        134.41        132.81         5.59 o                         
   9   1   7         52.22         49.76         2.95 o                         
  10   1   7         19.73         21.21         2.64 o                         
  -9   2   7         35.54         42.46         2.68 o                         
  -8   2   7          0.01         -1.04         1.16 o                         
  -7   2   7         84.00         66.20         4.74 o                         
  -6   2   7        272.78        218.69         8.93 o                         
  -5   2   7        338.90        306.56         9.68 o                         
  -4   2   7       1456.22       1601.84        53.92 o                         
  -3   2   7       4476.46       5126.07        91.40 o                         
  -2   2   7        654.32        782.40        28.15 o                         
  -1   2   7         47.24         28.28         4.99 o                         
   0   2   7        223.04        236.66        13.80 o                         
   1   2   7          9.55         18.90         2.16 o                         
   2   2   7       2839.13       2655.79        35.65 o                         
   3   2   7        323.58        309.01        14.74 o                         
   4   2   7        466.34        479.88        17.31 o                         
   5   2   7       1977.91       2146.15        60.84 o                         
   6   2   7         59.53         67.19         4.39 o                         
   7   2   7         33.17         34.47         2.57 o                         
   8   2   7         79.27         91.51         5.47 o                         
   9   2   7         30.91         35.20         2.89 o                         
  10   2   7         26.71         35.19         2.80 o                         
  11   2   7         17.61         13.95         2.28 o                         
  -9   3   7          9.60         12.89         1.67 o                         
  -8   3   7         27.02         23.92         2.62 o                         
  -7   3   7        119.73        111.04         5.21 o                         
  -6   3   7         14.20         12.82         2.57 o                         
  -5   3   7        267.66        203.43         7.34 o                         
  -4   3   7        627.97        618.65        25.24 o                         
  -3   3   7         40.89         65.36         9.10 o                         
  -2   3   7       2779.92       2969.13        56.72 o                         
  -1   3   7         75.48         66.84         8.18 o                         
   0   3   7          0.10          0.23         1.52 o                         
   1   3   7       2679.24       2902.38       104.98 o                         
   2   3   7        378.28        353.07        14.36 o                         
   3   3   7       4350.10       4265.31        55.75 o                         
   4   3   7        179.07        166.45        10.31 o                         
   5   3   7       2382.03       2571.75       110.10 o                         
   6   3   7         17.33         10.17         1.70 o                         
   7   3   7        424.10        419.06        18.80 o                         
   8   3   7         23.08         27.73         2.88 o                         
   9   3   7          3.25          4.20         1.34 o                         
  10   3   7          0.04          0.41         1.06 o                         
  11   3   7         12.87          9.32         1.34 o                         
  -9   4   7         28.17         18.75         1.65 o                         
  -8   4   7         54.23         69.69         4.33 o                         
  -7   4   7         23.71         24.55         2.78 o                         
  -6   4   7         95.89         79.82         4.11 o                         
  -5   4   7        267.65        219.61         5.96 o                         
  -4   4   7          0.00         -0.37         1.61 o                         
  -3   4   7          3.73          3.18         3.63 o                         
  -2   4   7          7.87          9.18         3.39 o                         
  -1   4   7       1161.63       1314.26        37.47 o                         
   0   4   7        674.77        718.62        21.87 o                         
   1   4   7        412.34        464.39        17.97 o                         
   2   4   7       6363.00       6812.89        73.99 o                         
   3   4   7        261.44        297.64        16.15 o                         
   4   4   7          5.06          2.22         1.74 o                         
   5   4   7         87.40         91.83        11.02 o                         
   6   4   7        165.39        134.26         7.71 o                         
   7   4   7          0.10          0.20         0.93 o                         
   8   4   7        140.53        116.73         5.56 o                         
   9   4   7          8.06          7.21         1.68 o                         
  10   4   7        110.76        121.77         5.32 o                         
  11   4   7          2.91          2.89         1.09 o                         
  -8   5   7         69.57         71.48         5.61 o                         
  -7   5   7         22.33         19.52         2.61 o                         
  -6   5   7         32.86         29.53         2.58 o                         
  -5   5   7         37.56         40.07         2.48 o                         
  -4   5   7        250.23        210.98         5.81 o                         
  -3   5   7          0.54          1.54         1.24 o                         
  -2   5   7          4.07          5.67         3.38 o                         
  -1   5   7         67.99         42.27         7.17 o                         
   0   5   7       1995.97       2133.76        42.79 o                         
   1   5   7        222.37        254.78        14.08 o                         
   2   5   7       2663.91       2963.33        72.49 o                         
   3   5   7       2347.87       2650.79        50.55 o                         
   4   5   7        231.80        273.59        19.90 o                         
   5   5   7         13.55         15.69         4.69 o                         
   6   5   7         30.96         36.20         4.90 o                         
   7   5   7         16.45         17.79         2.83 o                         
   8   5   7        193.24        181.46        14.18 o                         
   9   5   7         38.74         30.67         2.82 o                         
  10   5   7         52.56         57.02         4.69 o                         
  11   5   7         46.38         49.77         2.46 o                         
  -8   6   7         47.24         46.83         3.48 o                         
  -7   6   7        101.29        107.63         9.16 o                         
  -6   6   7          3.18          1.82         1.11 o                         
  -5   6   7          6.84          4.94         1.31 o                         
  -4   6   7        261.73        234.31         5.90 o                         
  -3   6   7        226.15        186.12         5.74 o                         
  -2   6   7         38.02         30.33         5.99 o                         
  -1   6   7        198.93        226.68        15.41 o                         
   0   6   7         38.76         39.34         5.68 o                         
   1   6   7        160.78        163.93        15.23 o                         
   2   6   7       1301.03       1359.04        45.74 o                         
   3   6   7        366.10        469.35        22.87 o                         
   4   6   7        358.32        287.11        18.62 o                         
   5   6   7         15.89          8.21         2.37 o                         
   6   6   7        185.36        191.96         7.58 o                         
   7   6   7         23.29         29.05         3.19 o                         
   8   6   7         75.21         69.14         5.36 o                         
   9   6   7         91.91         84.10         4.37 o                         
  10   6   7         68.90         71.85         4.52 o                         
  11   6   7         49.11         46.82         2.53 o                         
  -7   7   7         10.68          8.25         1.95 o                         
  -6   7   7         43.34         41.85         3.40 o                         
  -5   7   7          0.30         -0.62         1.24 o                         
  -4   7   7         33.42         31.79         2.32 o                         
  -3   7   7       1611.30       1442.66        35.97 o                         
  -2   7   7          0.00          1.94         1.07 o                         
  -1   7   7        346.87        373.45        21.20 o                         
   0   7   7       3684.93       3808.87       123.48 o                         
   1   7   7       1651.90       1833.98        45.51 o                         
   2   7   7         20.19         17.38         4.67 o                         
   3   7   7        195.88        209.37        13.66 o                         
   4   7   7         44.52         41.98         7.84 o                         
   5   7   7         43.48         33.90         2.80 o                         
   6   7   7        744.56        667.48        27.30 o                         
   7   7   7        239.56        249.51         9.11 o                         
   8   7   7        410.98        479.96        18.41 o                         
   9   7   7         40.39         42.51         3.72 o                         
  10   7   7         26.43         29.87         2.57 o                         
  11   7   7         60.48         50.37         2.91 o                         
  -7   8   7         20.61         19.03         2.43 o                         
  -6   8   7        141.72        125.69        21.00 o                         
  -5   8   7        278.95        304.78         8.12 o                         
  -4   8   7         90.47         90.01         4.67 o                         
  -3   8   7         89.02         87.81         4.83 o                         
  -2   8   7         23.00         23.33         2.42 o                         
  -1   8   7         25.61         26.55         2.59 o                         
   0   8   7        311.78        296.03        12.99 o                         
   1   8   7          4.12          4.95         1.75 o                         
   2   8   7        465.83        436.81        19.97 o                         
   3   8   7        273.80        261.07        12.45 o                         
   4   8   7        324.59        282.53        10.66 o                         
   5   8   7        266.09        233.66        11.41 o                         
   6   8   7        481.15        498.12        19.76 o                         
   7   8   7        313.33        316.66        22.08 o                         
   8   8   7        138.51        114.31        12.04 o                         
   9   8   7        179.50        163.45        14.92 o                         
  10   8   7        101.03         93.01         5.71 o                         
  11   8   7         14.64         19.15         2.58 o                         
  -6   9   7         52.88         63.36         6.65 o                         
  -5   9   7        352.58        414.54        10.26 o                         
  -4   9   7        182.13        186.04         8.07 o                         
  -3   9   7        304.54        321.89         9.47 o                         
  -2   9   7        134.92        131.20         7.13 o                         
  -1   9   7        581.55        553.49        12.75 o                         
   0   9   7        126.24        134.21         6.24 o                         
   1   9   7         14.91         15.12         2.46 o                         
   2   9   7         70.50         57.82         4.51 o                         
   3   9   7          8.84          3.10         2.47 o                         
   4   9   7       1128.36       1068.22        28.15 o                         
   5   9   7        806.49        803.28        31.68 o                         
   6   9   7        597.64        546.21        35.71 o                         
   7   9   7        317.46        312.98        19.74 o                         
   8   9   7         88.12         62.97         5.21 o                         
   9   9   7         68.19         67.11         5.02 o                         
  10   9   7          2.69          2.39         1.10 o                         
  -5  10   7         50.05         57.55         3.26 o                         
  -4  10   7        672.96        740.59        14.27 o                         
  -3  10   7        256.18        275.32         7.62 o                         
  -2  10   7          1.40          1.52         1.29 o                         
  -1  10   7        186.44        172.59         7.07 o                         
   0  10   7         88.27         78.77         4.89 o                         
   1  10   7         42.56         40.36         4.10 o                         
   2  10   7        618.15        589.42        25.93 o                         
   3  10   7       1731.13       1720.97        47.56 o                         
   4  10   7        211.08        204.85        11.87 o                         
   5  10   7        102.53         99.47         6.98 o                         
   6  10   7        566.30        588.56        26.56 o                         
   7  10   7         86.10         78.69         6.99 o                         
   8  10   7         86.99         81.20        10.02 o                         
   9  10   7        215.19        213.87        13.09 o                         
  10  10   7          4.49          6.90         1.37 o                         
  -5  11   7         65.46         39.34         4.08 o                         
  -4  11   7        110.33        125.88         3.96 o                         
  -3  11   7         15.19         17.25         1.86 o                         
  -2  11   7         25.43         30.13         2.85 o                         
  -1  11   7         13.76         13.70         2.50 o                         
   0  11   7         44.93         29.66         2.55 o                         
   1  11   7        340.55        355.22        15.02 o                         
   2  11   7        415.48        414.02        13.30 o                         
   3  11   7       1169.60       1233.59        82.23 o                         
   4  11   7         76.75         62.37         7.93 o                         
   5  11   7       1035.88       1079.53        25.42 o                         
   6  11   7        156.87        163.12         9.80 o                         
   7  11   7        760.47        831.21        21.11 o                         
   8  11   7        109.85        134.63         7.65 o                         
   9  11   7         29.12         33.13         5.03 o                         
  10  11   7         27.45         34.89         3.63 o                         
  -3  12   7         13.87         14.63         1.84 o                         
  -2  12   7         57.79         56.85         5.48 o                         
  -1  12   7         42.82         38.71         3.06 o                         
   0  12   7        102.26         95.04         5.41 o                         
   1  12   7         18.19         15.02         2.34 o                         
   2  12   7       1450.58       1605.45        32.71 o                         
   3  12   7        468.29        471.05        17.93 o                         
   4  12   7         13.83         19.26         2.91 o                         
   5  12   7         69.64         73.84         6.40 o                         
   6  12   7          0.00         -0.50         1.77 o                         
   7  12   7        142.13        145.00         8.07 o                         
   8  12   7         27.36         24.09         3.02 o                         
   9  12   7         13.93         16.74         2.93 o                         
  -2  13   7         34.16         37.32         2.63 o                         
  -1  13   7         18.03         15.30         1.90 o                         
   0  13   7          9.46         17.03         2.56 o                         
   1  13   7       1112.21       1122.57        61.58 o                         
   2  13   7         65.59         71.75         5.12 o                         
   3  13   7        126.42        120.10         8.37 o                         
   4  13   7          3.40          5.66         3.32 o                         
   5  13   7         23.48         26.37         3.45 o                         
   6  13   7          6.07          6.87         2.01 o                         
   7  13   7        561.73        629.04        14.71 o                         
   8  13   7         29.47         18.41         2.16 o                         
  -1  14   7         94.85         82.96         4.79 o                         
   0  14   7         49.12         52.31         3.49 o                         
   1  14   7        118.18        102.65         8.49 o                         
   2  14   7        105.14         91.31         8.17 o                         
   3  14   7        462.56        377.57       117.42 o                         
   4  14   7         24.72         22.17         2.88 o                         
   5  14   7         12.19         15.52         3.90 o                         
   6  14   7        129.41        117.85        23.45 o                         
   7  14   7        103.85         87.36        11.52 o                         
   2  15   7         57.61         53.50         5.03 o                         
   3  15   7        276.84        239.38        10.57 o                         
   4  15   7          0.51          1.13         1.27 o                         
   5  15   7         45.61         43.97         4.79 o                         
   6  15   7        122.94         95.06         6.24 o                         
  -3 -13   8         95.90         83.08         5.96 o                         
  -2 -13   8         12.79         11.46         2.27 o                         
  -5 -12   8         54.89         47.32         5.47 o                         
  -4 -12   8         83.83         75.33         7.43 o                         
  -3 -12   8        216.53        208.81        12.75 o                         
  -2 -12   8         57.39         65.19         7.18 o                         
  -1 -12   8         20.69         33.04         5.03 o                         
   0 -12   8        117.60        163.22         7.01 o                         
   1 -12   8         49.06         46.66         4.49 o                         
  -7 -11   8         49.75         52.17         5.36 o                         
  -6 -11   8         71.34         71.62         5.16 o                         
  -5 -11   8        101.32        107.03         6.89 o                         
  -4 -11   8          2.83          2.37         1.57 o                         
  -3 -11   8         47.80         34.65         6.88 o                         
  -2 -11   8        131.04        138.17        12.28 o                         
  -1 -11   8         23.95         18.47         4.71 o                         
   0 -11   8         21.51         24.07         4.97 o                         
   1 -11   8          4.70          5.73         2.85 o                         
   2 -11   8        141.40        162.50        15.86 o                         
  -7 -10   8        147.06         47.85        77.60 o                         
  -6 -10   8         27.98         35.28         4.29 o                         
  -5 -10   8         32.72         25.92         4.06 o                         
  -4 -10   8          5.07          3.79         1.62 o                         
  -3 -10   8        126.77        102.61         6.60 o                         
  -2 -10   8        130.59        127.05        10.05 o                         
  -1 -10   8         34.85         31.19         7.02 o                         
   0 -10   8         57.79         59.87         8.67 o                         
   1 -10   8         53.38         64.55         4.54 o                         
   2 -10   8        374.39        372.49        13.78 o                         
   3 -10   8        428.71        484.16        14.37 o                         
   4 -10   8         16.87         13.42         3.90 o                         
  -9  -9   8        583.99        359.96        11.09 o                         
  -8  -9   8         19.15         26.28         3.07 o                         
  -7  -9   8         48.79         48.37         4.71 o                         
  -6  -9   8         90.92         88.24         4.73 o                         
  -5  -9   8        450.49        456.69        11.57 o                         
  -4  -9   8         28.41         24.78         2.96 o                         
  -3  -9   8         15.41         16.37         2.95 o                         
  -2  -9   8        951.51        944.36        25.18 o                         
  -1  -9   8         61.29         69.86         5.75 o                         
   0  -9   8         76.69         77.62         5.67 o                         
   1  -9   8         58.49         62.11         8.46 o                         
   2  -9   8         30.72         27.30         3.20 o                         
   3  -9   8          0.16          1.29         1.05 o                         
   4  -9   8          6.44          6.54         1.71 o                         
   5  -9   8         42.24         43.42         5.73 o                         
  -9  -8   8        167.46        166.01         9.44 o                         
  -8  -8   8        320.41        355.98        12.50 o                         
  -7  -8   8         30.19         23.36         2.81 o                         
  -6  -8   8        193.62        229.27         9.02 o                         
  -5  -8   8        146.24        146.72         7.31 o                         
  -4  -8   8         97.36        102.85         5.68 o                         
  -3  -8   8          1.27          1.26         1.25 o                         
  -2  -8   8         64.67         71.21         5.38 o                         
  -1  -8   8        214.55        241.79         8.45 o                         
   0  -8   8        634.01        659.12        15.61 o                         
   1  -8   8        117.33        118.98         7.04 o                         
   2  -8   8        179.11        197.46        11.70 o                         
   3  -8   8        178.85        160.16         6.82 o                         
   4  -8   8        152.75        179.42         8.28 o                         
   5  -8   8         13.30         15.76         2.23 o                         
   6  -8   8          0.63          3.52         1.31 o                         
 -10  -7   8        389.46        416.38        11.98 o                         
  -9  -7   8         30.19         37.94         5.19 o                         
  -8  -7   8        189.04        208.83        10.42 o                         
  -7  -7   8          0.13          2.50         1.85 o                         
  -6  -7   8        503.83        561.11        14.69 o                         
  -5  -7   8          1.80          2.34         1.53 o                         
  -4  -7   8        617.76        619.06        36.94 o                         
  -3  -7   8         49.80         55.30         4.80 o                         
  -2  -7   8        346.42        346.00        11.25 o                         
  -1  -7   8          1.12          3.04         1.29 o                         
   0  -7   8          0.63          0.57         1.05 o                         
   1  -7   8        130.54        138.51         7.05 o                         
   2  -7   8        856.46        957.24        29.44 o                         
   3  -7   8         10.09          9.99         1.84 o                         
   4  -7   8        346.78        391.50         9.77 o                         
   5  -7   8        101.99        128.02         9.49 o                         
   6  -7   8         43.39         61.05         4.03 o                         
 -10  -6   8         81.32         67.54        15.24 o                         
  -9  -6   8          9.90         11.08         3.08 o                         
  -8  -6   8        123.55        133.15         8.78 o                         
  -7  -6   8         13.59         16.19         3.67 o                         
  -6  -6   8        178.95        183.96         7.30 o                         
  -5  -6   8          0.15         -1.19         1.19 o                         
  -4  -6   8         63.34         79.43         4.09 o                         
  -3  -6   8        145.88        127.35         4.99 o                         
  -2  -6   8        387.75        381.63        13.18 o                         
  -1  -6   8          2.95          2.10         1.14 o                         
   0  -6   8        266.83        268.29        10.05 o                         
   1  -6   8        151.59        156.82         8.39 o                         
   2  -6   8         84.30         76.96         5.58 o                         
   3  -6   8        117.31        104.86         7.72 o                         
   4  -6   8         11.93          9.85         1.84 o                         
   5  -6   8          0.14         -0.48         1.47 o                         
   6  -6   8          3.35          3.48         1.45 o                         
   7  -6   8         11.34          9.82         2.20 o                         
 -10  -5   8          3.06          3.68         1.13 o                         
  -9  -5   8          0.73          0.21         1.14 o                         
  -8  -5   8          0.85          2.02         1.75 o                         
  -7  -5   8        415.26        397.16        16.73 o                         
  -6  -5   8        548.36        563.16        14.90 o                         
  -5  -5   8       1554.66       1535.88        22.95 o                         
  -4  -5   8        308.43        283.69         8.71 o                         
  -3  -5   8         34.44         35.94         4.91 o                         
  -2  -5   8       1487.57       1661.13        43.71 o                         
  -1  -5   8        378.12        411.92        21.91 o                         
   0  -5   8          1.09         -0.58         4.66 o                         
   1  -5   8          2.00          3.76         1.38 o                         
   2  -5   8          0.00          1.56         1.49 o                         
   3  -5   8         23.82         26.45         2.46 o                         
   4  -5   8        224.32        224.49         7.78 o                         
   5  -5   8          5.67          4.87         1.77 o                         
   6  -5   8          3.86          1.93         1.55 o                         
   7  -5   8          0.02          1.28         0.98 o                         
   8  -5   8          1.64          2.17         1.65 o                         
 -10  -4   8          1.40          2.35         1.09 o                         
  -9  -4   8          0.17         -1.29         1.36 o                         
  -8  -4   8         34.14         28.94         6.60 o                         
  -7  -4   8        320.86        342.00        12.73 o                         
  -6  -4   8        261.09        268.98        11.79 o                         
  -5  -4   8       1292.98       1246.97        23.05 o                         
  -4  -4   8        664.87        582.49        21.65 o                         
  -3  -4   8       1753.86       2034.88        87.19 o                         
  -2  -4   8         49.45         46.49         6.45 o                         
  -1  -4   8        379.88        390.29        15.43 o                         
   0  -4   8        103.97        137.68        15.01 o                         
   1  -4   8         50.17         41.03         8.77 o                         
   2  -4   8          3.75          2.24         6.85 o                         
   3  -4   8         31.20         23.67         2.81 o                         
   4  -4   8        307.77        305.19         9.32 o                         
   5  -4   8        480.69        481.39        12.36 o                         
   6  -4   8         19.02         16.03         2.44 o                         
   7  -4   8        116.29        113.58         6.39 o                         
   8  -4   8        152.48        160.57         8.04 o                         
 -10  -3   8         22.62         20.06         2.13 o                         
  -9  -3   8         55.99         52.99         5.00 o                         
  -8  -3   8        721.75        577.08       129.22 o                         
  -7  -3   8       2064.64       2001.16        33.63 o                         
  -6  -3   8          5.74          4.41         1.20 o                         
  -5  -3   8         17.16         14.88         1.80 o                         
  -4  -3   8       1650.91       1621.99        53.01 o                         
  -3  -3   8        334.17        386.68        23.36 o                         
  -2  -3   8       1500.86       1399.95       157.53 o                         
  -1  -3   8        153.21        151.77         9.35 o                         
   0  -3   8        565.31        599.79        17.55 o                         
   1  -3   8         21.99         23.03         6.16 o                         
   2  -3   8         42.99         36.09         8.05 o                         
   3  -3   8        227.71        195.54        20.35 o                         
   4  -3   8        333.56        293.13         8.88 o                         
   5  -3   8         49.80         46.44         3.70 o                         
   6  -3   8         40.42         44.85         3.45 o                         
   7  -3   8        170.02        173.90         8.29 o                         
   8  -3   8        140.30        147.20         7.79 o                         
   9  -3   8          9.87         10.13         1.64 o                         
 -10  -2   8         70.24         76.09         3.86 o                         
  -9  -2   8       1347.72       1361.83        19.48 o                         
  -8  -2   8        144.12        141.06         7.34 o                         
  -7  -2   8          2.33          6.13         2.02 o                         
  -6  -2   8         46.58         41.00         4.92 o                         
  -5  -2   8         40.38         38.17         3.55 o                         
  -4  -2   8         52.55         66.45         8.31 o                         
  -3  -2   8         86.84        100.75         7.46 o                         
  -2  -2   8        688.98        693.32        32.20 o                         
  -1  -2   8        825.63        869.50        33.48 o                         
   0  -2   8        179.64        191.63         9.67 o                         
   1  -2   8         53.44         46.04         5.83 o                         
   2  -2   8         16.42         17.00         5.33 o                         
   3  -2   8       1293.25       1221.69        65.38 o                         
   4  -2   8         12.43          6.60         1.56 o                         
   5  -2   8        404.95        366.75         9.14 o                         
   6  -2   8        511.58        491.45         9.52 o                         
   7  -2   8          1.86          0.58         1.56 o                         
   8  -2   8         82.62         87.49         6.51 o                         
   9  -2   8          0.48         -1.11         1.11 o                         
 -10  -1   8        126.62        138.46        11.46 o                         
  -9  -1   8          0.00          1.47         0.96 o                         
  -8  -1   8         43.25         36.26         4.71 o                         
  -7  -1   8       1142.98       1032.36        32.34 o                         
  -6  -1   8         47.89         37.49         3.68 o                         
  -5  -1   8         27.13         25.66         3.40 o                         
  -4  -1   8       1014.70       1103.58        45.40 o                         
  -3  -1   8          2.30         -2.11         2.15 o                         
  -2  -1   8        834.14        911.65        32.78 o                         
  -1  -1   8          9.43          2.35         2.59 o                         
   0  -1   8        500.42        597.18        16.33 o                         
   1  -1   8       2311.87       2505.27        59.74 o                         
   2  -1   8       7472.78       7199.38       315.75 o                         
   3  -1   8       6352.67       6455.80       361.23 o                         
   4  -1   8         63.69         61.27         8.46 o                         
   5  -1   8         69.44         61.38         2.80 o                         
   6  -1   8        792.06        812.37        15.26 o                         
   7  -1   8          9.15          9.11         1.41 o                         
   8  -1   8        394.24        422.79        12.00 o                         
   9  -1   8          2.51          1.38         1.21 o                         
  10  -1   8         20.91         15.45         2.65 o                         
 -10   0   8         64.19         62.09         3.31 o                         
  -9   0   8         43.69         47.43         2.83 o                         
  -8   0   8         16.31         12.82         2.24 o                         
  -7   0   8          0.01          1.94         1.80 o                         
  -6   0   8        126.06        107.95         6.25 o                         
  -5   0   8        349.77        309.90        19.23 o                         
  -4   0   8         39.45         41.69        11.23 o                         
  -3   0   8       2259.99       2543.35        69.38 o                         
  -2   0   8       2490.56       2791.08       130.54 o                         
  -1   0   8       1951.28       2017.60        38.14 o                         
   0   0   8       6154.83       6827.37        67.16 o                         
   1   0   8        277.03        242.76        10.19 o                         
   2   0   8        226.17        194.77         9.43 o                         
   3   0   8          0.25          2.03         2.27 o                         
   4   0   8       1776.59       1773.92        35.78 o                         
   5   0   8        210.06        207.05         5.91 o                         
   6   0   8          1.42          2.20         0.69 o                         
   7   0   8         13.78         11.94         1.50 o                         
   8   0   8         89.14         92.70         4.15 o                         
   9   0   8          0.01         -0.15         1.06 o                         
  10   0   8         14.76         18.13         3.56 o                         
 -10   1   8         44.80         49.98         2.85 o                         
  -9   1   8         85.50         88.08         4.64 o                         
  -8   1   8          3.05          2.91         1.17 o                         
  -7   1   8        485.14        486.44        14.65 o                         
  -6   1   8        567.25        562.06        14.32 o                         
  -5   1   8         78.54         62.16         5.53 o                         
  -4   1   8        948.20        926.96        31.54 o                         
  -3   1   8       2412.46       2791.65        59.12 o                         
  -2   1   8        480.40        493.45        23.32 o                         
  -1   1   8         44.42         55.53         5.16 o                         
   0   1   8         14.35         11.08         2.08 o                         
   1   1   8       1695.57       1427.71        36.72 o                         
   2   1   8        456.75        427.33        11.16 o                         
   3   1   8       1265.20       1298.41        29.58 o                         
   4   1   8          3.22         -1.10         1.54 o                         
   5   1   8         41.40         33.60         6.08 o                         
   6   1   8          1.80          2.40         0.74 o                         
   7   1   8         82.39         65.14         4.30 o                         
   8   1   8        120.77        156.82         5.03 o                         
   9   1   8        394.05        412.42        10.38 o                         
  10   1   8         11.11          8.04         1.67 o                         
  -9   2   8          7.11          5.93         1.09 o                         
  -8   2   8          0.01         -0.70         1.12 o                         
  -7   2   8        113.92         99.65         5.67 o                         
  -6   2   8         22.18         17.02         2.61 o                         
  -5   2   8        820.37        713.86        19.84 o                         
  -4   2   8        107.47        111.25        11.15 o                         
  -3   2   8       4392.67       4625.17        77.67 o                         
  -2   2   8       1415.73       1775.99        44.96 o                         
  -1   2   8       1920.35       2105.89       106.27 o                         
   0   2   8       9227.76      10433.36        78.30 o                         
   1   2   8       1367.32       1330.73        24.74 o                         
   2   2   8       1050.59        981.40        19.31 o                         
   3   2   8         34.52         28.74         3.34 o                         
   4   2   8       1990.52       2131.27        44.89 o                         
   5   2   8        662.02        631.06        27.50 o                         
   6   2   8          3.70          0.24         1.25 o                         
   7   2   8        318.90        299.94        10.74 o                         
   8   2   8        927.52        948.00        17.98 o                         
   9   2   8          6.17          5.45         0.96 o                         
  10   2   8         33.09         39.33         2.89 o                         
  -9   3   8          6.12          1.79         1.08 o                         
  -8   3   8        272.37        300.41         8.23 o                         
  -7   3   8        152.79        173.11         6.38 o                         
  -6   3   8          4.54          4.24         2.06 o                         
  -5   3   8        338.15        307.35         8.88 o                         
  -4   3   8         21.18         18.77         1.90 o                         
  -3   3   8        118.08        137.11        13.89 o                         
  -2   3   8        765.52        909.19        42.42 o                         
  -1   3   8        568.12        631.26        26.12 o                         
   0   3   8         75.10        127.81        11.54 o                         
   1   3   8       1003.11       1032.13        59.38 o                         
   2   3   8         28.25         19.74         3.00 o                         
   3   3   8        166.45        172.86         9.51 o                         
   4   3   8        381.20        478.43        18.87 o                         
   5   3   8        326.99        311.34        24.25 o                         
   6   3   8        123.61        111.11         4.85 o                         
   7   3   8          0.00          0.66         0.93 o                         
   8   3   8        965.60        938.29        17.88 o                         
   9   3   8         23.59         26.18         3.33 o                         
  10   3   8          9.46          7.41         1.19 o                         
  11   3   8          6.16          6.74         1.82 o                         
  -9   4   8         68.39         70.70         4.82 o                         
  -8   4   8         38.12         38.28         3.07 o                         
  -7   4   8          1.45         -0.02         1.31 o                         
  -6   4   8          1.01         -1.14         1.28 o                         
  -5   4   8       1480.34       1302.60        34.85 o                         
  -4   4   8         80.35         62.46         3.89 o                         
  -3   4   8        576.92        633.89        30.93 o                         
  -2   4   8       2455.97       2709.48        64.64 o                         
  -1   4   8       1736.68       1960.92        54.01 o                         
   0   4   8         19.41         19.67         4.88 o                         
   1   4   8        270.56        254.00        14.16 o                         
   2   4   8         52.96         60.79         7.43 o                         
   3   4   8        121.01         96.61         7.96 o                         
   4   4   8       1052.51       1048.45        62.39 o                         
   5   4   8          3.49          3.27         2.12 o                         
   6   4   8          1.36          1.02         1.65 o                         
   7   4   8          3.55          1.88         1.25 o                         
   8   4   8         35.30         23.53         3.00 o                         
   9   4   8          0.11          0.72         1.17 o                         
  10   4   8         90.77         94.31         3.91 o                         
  11   4   8         18.46         20.27         2.75 o                         
  -8   5   8         19.18         26.27         3.15 o                         
  -7   5   8        269.82        284.29         9.31 o                         
  -6   5   8         11.65         11.48         1.62 o                         
  -5   5   8        120.76        105.75         4.00 o                         
  -4   5   8        255.62        242.39         6.81 o                         
  -3   5   8         45.68         41.60         2.77 o                         
  -2   5   8         92.93        138.44        14.40 o                         
  -1   5   8         19.90         35.87         7.77 o                         
   0   5   8        263.38        260.52        14.64 o                         
   1   5   8        197.61        257.40        14.88 o                         
   2   5   8        692.36        758.73        27.43 o                         
   3   5   8          9.86          4.03         2.05 o                         
   4   5   8         63.19         66.97         8.55 o                         
   5   5   8         18.71         -0.82         4.25 o                         
   6   5   8         98.94         94.93         7.94 o                         
   7   5   8        231.61        198.70         9.17 o                         
   8   5   8        417.50        372.90        11.85 o                         
   9   5   8        432.09        426.93        10.57 o                         
  10   5   8        766.81        833.10        18.40 o                         
  11   5   8         12.14         13.09         2.58 o                         
  -8   6   8         70.40         67.94         3.92 o                         
  -7   6   8         49.92         56.29         5.07 o                         
  -6   6   8          0.82          0.43         1.15 o                         
  -5   6   8       1859.87       1846.08        41.49 o                         
  -4   6   8          0.00          1.27         1.19 o                         
  -3   6   8         75.70         65.72         3.22 o                         
  -2   6   8        169.47        170.52         6.75 o                         
  -1   6   8         84.71         84.95        11.74 o                         
   0   6   8        950.11       1105.27        46.69 o                         
   1   6   8        176.40        187.60        13.45 o                         
   2   6   8         10.98         14.46         6.95 o                         
   3   6   8        227.27        229.32        16.57 o                         
   4   6   8         26.98         17.98         4.68 o                         
   5   6   8          8.21          4.15         4.11 o                         
   6   6   8          2.90          2.52         2.06 o                         
   7   6   8       2430.11       2310.33        43.37 o                         
   8   6   8        171.72        198.17         8.54 o                         
   9   6   8          5.40          7.60         1.86 o                         
  10   6   8          9.47          6.24         1.28 o                         
  11   6   8          2.30          2.01         0.81 o                         
  -7   7   8          0.00          0.83         0.99 o                         
  -6   7   8         74.40         80.04         5.04 o                         
  -5   7   8         61.60         61.44         3.57 o                         
  -4   7   8        546.96        554.99         9.91 o                         
  -3   7   8        115.46         96.67         3.98 o                         
  -2   7   8          1.46          0.69         1.44 o                         
  -1   7   8          6.86          8.72         1.99 o                         
   0   7   8         17.97         17.12         4.72 o                         
   1   7   8         75.71         87.54        10.33 o                         
   2   7   8        113.12        152.64        13.68 o                         
   3   7   8        535.42        564.09        23.26 o                         
   4   7   8        320.07        314.94        21.16 o                         
   5   7   8         53.86         68.71         5.70 o                         
   6   7   8       1660.61       1708.44        43.38 o                         
   7   7   8          2.83          4.98         1.45 o                         
   8   7   8       2483.25       2414.58        51.56 o                         
   9   7   8        801.33        765.33        17.92 o                         
  10   7   8         46.50         47.20         4.88 o                         
  11   7   8          3.36          2.74         0.82 o                         
  -7   8   8          4.21          3.40         1.22 o                         
  -6   8   8        181.38        143.23        38.70 o                         
  -5   8   8        183.81        183.38         7.37 o                         
  -4   8   8        565.88        574.73        11.46 o                         
  -3   8   8         29.75         30.90         2.66 o                         
  -2   8   8        999.21       1042.57        15.98 o                         
  -1   8   8         24.51         26.80         2.67 o                         
   0   8   8       1348.55       1285.25        67.29 o                         
   1   8   8        262.50        226.99        13.96 o                         
   2   8   8         97.36         88.59         6.05 o                         
   3   8   8       1004.57        952.57        29.92 o                         
   4   8   8        265.97        241.58        10.04 o                         
   5   8   8         84.97         75.53         6.12 o                         
   6   8   8         64.59         57.62         5.42 o                         
   7   8   8        428.94        454.50        44.03 o                         
   8   8   8        344.74        271.44        18.40 o                         
   9   8   8          0.56          2.58         1.16 o                         
  10   8   8        111.48        135.98         6.13 o                         
  11   8   8          8.05          6.80         1.60 o                         
  -6   9   8         54.30         51.13         5.83 o                         
  -5   9   8         61.98         60.65         3.88 o                         
  -4   9   8        303.21        328.46         9.13 o                         
  -3   9   8         12.95         11.95         2.00 o                         
  -2   9   8         17.21         14.14         2.02 o                         
  -1   9   8         61.37         68.75         4.55 o                         
   0   9   8         26.53         30.14         3.43 o                         
   1   9   8          5.29          5.08         1.56 o                         
   2   9   8        336.72        311.70        12.76 o                         
   3   9   8         52.91         52.19         4.08 o                         
   4   9   8        205.02        185.88         7.84 o                         
   5   9   8          6.04          9.08         2.22 o                         
   6   9   8        257.32        229.79        12.20 o                         
   7   9   8         85.93         97.82        11.34 o                         
   8   9   8         37.05         45.51         7.11 o                         
   9   9   8        612.93        599.88        18.88 o                         
  10   9   8          4.43          2.64         2.00 o                         
  -5  10   8          0.92          1.37         0.80 o                         
  -4  10   8         24.77         28.87         2.61 o                         
  -3  10   8          0.10          1.78         1.25 o                         
  -2  10   8          7.15          8.98         1.92 o                         
  -1  10   8        399.55        394.40        12.02 o                         
   0  10   8         21.14         19.64         2.61 o                         
   1  10   8        173.44        159.12         6.72 o                         
   2  10   8        770.69        724.45        37.77 o                         
   3  10   8        852.89        779.14        30.52 o                         
   4  10   8       4668.87       4061.68       200.58 o                         
   5  10   8       2568.78       2136.64        82.29 o                         
   6  10   8         78.75         81.10         9.33 o                         
   7  10   8        195.99        214.31        15.84 o                         
   8  10   8          1.57         -0.43         1.79 o                         
   9  10   8         21.06         20.30         4.31 o                         
  10  10   8         14.27         11.27         1.66 o                         
  -4  11   8        198.27        186.44         7.16 o                         
  -3  11   8        124.19        121.76         4.54 o                         
  -2  11   8          1.49          2.20         1.16 o                         
  -1  11   8         42.45         38.98         4.47 o                         
   0  11   8        466.89        489.43        12.57 o                         
   1  11   8         81.86         77.56         5.15 o                         
   2  11   8          1.32         -0.51         1.86 o                         
   3  11   8       1175.10       1283.17        28.83 o                         
   4  11   8          5.28          5.33         1.80 o                         
   5  11   8         47.42         42.42         5.20 o                         
   6  11   8         10.37         13.58         3.35 o                         
   7  11   8        177.52        173.83         9.72 o                         
   8  11   8         15.17         24.03         3.49 o                         
   9  11   8         52.11         53.47         5.03 o                         
  10  11   8         94.78         93.39         5.69 o                         
  -3  12   8         36.74         28.55         2.82 o                         
  -2  12   8        110.33        112.89         4.65 o                         
  -1  12   8        119.23        114.98         4.50 o                         
   0  12   8          4.74          6.02         1.43 o                         
   1  12   8         93.84         83.86         4.42 o                         
   2  12   8         24.43         28.44         2.99 o                         
   3  12   8        569.86        611.95        20.28 o                         
   4  12   8         30.26         27.13         3.23 o                         
   5  12   8        444.05        440.62        15.23 o                         
   6  12   8         18.14         14.50         3.02 o                         
   7  12   8          6.02          4.38         1.86 o                         
   8  12   8         46.71         60.08         5.33 o                         
   9  12   8         49.85         45.77         4.66 o                         
  -2  13   8          0.37          0.95         0.93 o                         
  -1  13   8          0.00         -0.93         1.30 o                         
   0  13   8        448.14        504.21        15.69 o                         
   1  13   8         11.98         17.24         2.22 o                         
   2  13   8        110.63        119.75         6.96 o                         
   3  13   8         43.37         42.35         5.08 o                         
   4  13   8         61.02         61.84         5.95 o                         
   5  13   8         22.55         23.27         3.15 o                         
   6  13   8         18.61         15.81         2.65 o                         
   7  13   8          4.26          4.03         1.55 o                         
   8  13   8        112.78        114.15        14.02 o                         
  -1  14   8          4.36          3.15         0.87 o                         
   0  14   8         23.12         31.11         3.73 o                         
   1  14   8        185.45        167.80        22.13 o                         
   2  14   8         35.77         23.50         2.91 o                         
   3  14   8         97.98         69.83        20.80 o                         
   4  14   8        200.41        186.35        11.47 o                         
   5  14   8        103.47        105.68         9.25 o                         
   6  14   8         19.35         16.17         5.00 o                         
   7  14   8         38.18         31.07         7.55 o                         
   2  15   8         28.84         29.68         3.92 o                         
   3  15   8        142.63        106.72         6.77 o                         
   4  15   8          2.74          1.05         1.51 o                         
   5  15   8         10.17         11.13         2.61 o                         
   6  15   8          8.20          3.46         1.34 o                         
  -5 -12   9        397.51        391.18        13.90 o                         
  -4 -12   9         22.25         16.21         3.47 o                         
  -3 -12   9         89.05        102.42         8.25 o                         
  -2 -12   9         73.62         76.31         7.17 o                         
  -1 -12   9         21.69         23.71         3.87 o                         
   0 -12   9         22.77         22.06         3.38 o                         
  -6 -11   9        120.99        107.14         8.10 o                         
  -5 -11   9         31.50         36.82         3.89 o                         
  -4 -11   9         99.75         87.23         9.54 o                         
  -3 -11   9        213.10        175.57        22.59 o                         
  -2 -11   9        127.42         47.15        55.39 o                         
  -1 -11   9         31.39         30.66         5.58 o                         
   0 -11   9        246.19        266.40        14.74 o                         
   1 -11   9          0.62         -0.83         1.14 o                         
   2 -11   9         35.75         31.35         6.46 o                         
  -7 -10   9         48.53         58.12         6.55 o                         
  -6 -10   9        128.54        152.62         8.38 o                         
  -5 -10   9         97.89         98.30         8.49 o                         
  -4 -10   9          3.70          2.98         2.95 o                         
  -3 -10   9          8.91          7.74         2.55 o                         
  -2 -10   9          7.44          6.07         2.50 o                         
  -1 -10   9         19.44         14.47         3.13 o                         
   0 -10   9         29.33         22.13         8.50 o                         
   1 -10   9          4.24          5.16         2.75 o                         
   2 -10   9        137.88        126.93         9.26 o                         
   3 -10   9          0.09          0.40         0.71 o                         
  -8  -9   9         10.00          8.24         2.08 o                         
  -7  -9   9          0.79          3.29         1.61 o                         
  -6  -9   9        705.35        721.50        33.96 o                         
  -5  -9   9        591.17        552.11        36.03 o                         
  -4  -9   9        319.01        308.12        14.31 o                         
  -3  -9   9        839.28        861.10        33.13 o                         
  -2  -9   9        598.79        656.50        20.85 o                         
  -1  -9   9        168.77        172.92        10.72 o                         
   0  -9   9         54.58         46.23         4.22 o                         
   1  -9   9        101.99         86.40         8.51 o                         
   2  -9   9         11.64         15.56         2.42 o                         
   3  -9   9         53.29         62.06         3.76 o                         
   4  -9   9          0.04          0.67         1.00 o                         
  -9  -8   9         25.34         23.70         3.29 o                         
  -8  -8   9          1.20          0.78         2.30 o                         
  -7  -8   9         36.88         38.82         7.13 o                         
  -6  -8   9         93.73         95.49         6.12 o                         
  -5  -8   9        362.26        377.67        13.15 o                         
  -4  -8   9       1224.79       1187.67        26.59 o                         
  -3  -8   9        634.92        614.70        32.18 o                         
  -2  -8   9       1379.22       1456.05        38.28 o                         
  -1  -8   9         58.37         54.25         6.49 o                         
   0  -8   9         78.52         86.41         6.10 o                         
   1  -8   9          0.01          2.53         1.48 o                         
   2  -8   9        675.58        716.36        23.46 o                         
   3  -8   9        157.85        183.93         7.21 o                         
   4  -8   9         82.59         82.36         4.36 o                         
   5  -8   9         94.60        129.43         6.32 o                         
  -9  -7   9          7.67          6.35         2.25 o                         
  -8  -7   9        502.71        545.81        56.59 o                         
  -7  -7   9         34.28         30.91         4.35 o                         
  -6  -7   9        217.29        222.48         8.06 o                         
  -5  -7   9        219.92        220.70         8.28 o                         
  -4  -7   9        887.47        868.88        44.04 o                         
  -3  -7   9       1110.27       1042.23        44.92 o                         
  -2  -7   9        105.24        115.28         6.80 o                         
  -1  -7   9         23.17         19.75         2.49 o                         
   0  -7   9        370.30        392.25        11.91 o                         
   1  -7   9         80.81        104.31         6.23 o                         
   2  -7   9        535.04        550.41        19.56 o                         
   3  -7   9        103.28        104.58         6.59 o                         
   4  -7   9          0.04         -1.28         1.28 o                         
   5  -7   9          0.26          4.52         1.43 o                         
   6  -7   9         78.01         85.65         4.39 o                         
 -10  -6   9        331.51        365.60        11.27 o                         
  -9  -6   9          9.22          8.16         2.75 o                         
  -8  -6   9          6.03          8.80         2.44 o                         
  -7  -6   9          4.75          3.72         2.34 o                         
  -6  -6   9        501.43        519.35        19.37 o                         
  -5  -6   9        134.68        128.27         5.33 o                         
  -4  -6   9         80.03         81.11         4.31 o                         
  -3  -6   9        793.16        757.56        24.33 o                         
  -2  -6   9          0.02         -1.64         1.64 o                         
  -1  -6   9          0.64          2.29         2.50 o                         
   0  -6   9        341.05        364.97        11.78 o                         
   1  -6   9        120.26        119.26         7.54 o                         
   2  -6   9        583.91        579.14        14.41 o                         
   3  -6   9        106.15        119.11         7.29 o                         
   4  -6   9          7.30         11.98         1.99 o                         
   5  -6   9          0.14         -1.76         1.76 o                         
   6  -6   9         76.91         83.50         5.47 o                         
   7  -6   9          8.81         15.38         2.17 o                         
 -10  -5   9         75.38         96.87         8.14 o                         
  -9  -5   9        251.72        223.74        36.31 o                         
  -8  -5   9         16.35         15.01         3.17 o                         
  -7  -5   9         99.74         92.65         8.06 o                         
  -6  -5   9        255.11        225.05         8.64 o                         
  -5  -5   9        814.06        723.56        26.64 o                         
  -4  -5   9        213.26        197.33         7.96 o                         
  -3  -5   9        101.95         86.33         5.56 o                         
  -2  -5   9         33.43         39.77         2.96 o                         
  -1  -5   9        475.78        456.65        20.95 o                         
   0  -5   9         47.72         43.71         4.25 o                         
   1  -5   9         12.10         10.03         2.54 o                         
   2  -5   9         12.98          7.68         2.84 o                         
   3  -5   9        779.05        763.62        14.37 o                         
   4  -5   9        131.60        133.72         5.85 o                         
   5  -5   9          2.89          1.11         1.75 o                         
   6  -5   9        150.77        156.91         6.73 o                         
   7  -5   9          0.42          1.04         0.97 o                         
   8  -5   9         14.71          6.29         1.91 o                         
 -10  -4   9          0.52         -0.77         1.30 o                         
  -9  -4   9          2.21          0.93         1.31 o                         
  -8  -4   9         71.78         59.10         8.73 o                         
  -7  -4   9       1154.34       1183.60        23.40 o                         
  -6  -4   9        165.47        136.80         9.54 o                         
  -5  -4   9         37.70         36.63         2.90 o                         
  -4  -4   9        146.78        149.99         6.75 o                         
  -3  -4   9         83.86         73.25         7.80 o                         
  -2  -4   9        167.89        200.01        12.36 o                         
  -1  -4   9        123.33        116.82        11.44 o                         
   0  -4   9       1440.92       1491.19        52.17 o                         
   1  -4   9         17.69         10.30         6.74 o                         
   2  -4   9        676.73        647.14        15.74 o                         
   3  -4   9         13.91         12.70         2.37 o                         
   4  -4   9         42.13         45.30         3.24 o                         
   5  -4   9        920.86        986.52        20.64 o                         
   6  -4   9          0.48          1.90         1.66 o                         
   7  -4   9         22.76         23.27         3.26 o                         
   8  -4   9          0.02         -1.09         1.12 o                         
 -10  -3   9         47.55         53.79         3.53 o                         
  -9  -3   9         37.63         45.54         4.53 o                         
  -8  -3   9          5.31          5.25         2.04 o                         
  -7  -3   9        113.13        113.55         6.39 o                         
  -6  -3   9        272.87        268.19        17.94 o                         
  -5  -3   9          4.04          3.26         1.12 o                         
  -4  -3   9          6.74          5.63         2.06 o                         
  -3  -3   9        399.41        334.98        28.89 o                         
  -2  -3   9         70.46         64.09         8.31 o                         
  -1  -3   9        410.64        406.84        16.09 o                         
   0  -3   9          2.11          2.84         1.84 o                         
   1  -3   9       1320.77       1304.93        47.25 o                         
   2  -3   9        160.21        152.89        17.21 o                         
   3  -3   9        155.05        143.19         6.51 o                         
   4  -3   9        693.44        623.31        22.36 o                         
   5  -3   9        286.14        273.97        16.99 o                         
   6  -3   9        350.52        365.71        11.02 o                         
   7  -3   9         15.13         11.25         2.31 o                         
   8  -3   9         13.80         14.50         2.71 o                         
 -10  -2   9          7.36          3.69         0.86 o                         
  -9  -2   9        245.23        223.90        13.34 o                         
  -8  -2   9         82.64         77.72         5.28 o                         
  -7  -2   9         59.03         47.06         4.01 o                         
  -6  -2   9        227.70        248.44        11.59 o                         
  -5  -2   9          1.44          9.74         1.83 o                         
  -4  -2   9         18.16         13.79         6.46 o                         
  -3  -2   9        420.58        460.84        29.20 o                         
  -2  -2   9        506.34        600.42        28.51 o                         
  -1  -2   9        172.45        194.43        12.45 o                         
   0  -2   9       1190.87       1404.54        28.06 o                         
   1  -2   9         87.00         85.46         8.02 o                         
   2  -2   9          1.18         -1.48         9.79 o                         
   3  -2   9        230.92        208.67        20.16 o                         
   4  -2   9        395.37        363.54        19.57 o                         
   5  -2   9         80.29         81.78         4.10 o                         
   6  -2   9        148.86        146.02         6.36 o                         
   7  -2   9        311.64        319.26        13.31 o                         
   8  -2   9         39.03         59.91         5.30 o                         
   9  -2   9          6.91          8.73         1.74 o                         
 -10  -1   9        261.93        277.57        27.18 o                         
  -9  -1   9        104.60         80.79         4.72 o                         
  -8  -1   9         12.20          9.79         1.79 o                         
  -7  -1   9         64.10         47.82         3.94 o                         
  -6  -1   9        169.09        168.79         9.55 o                         
  -5  -1   9        104.69         89.16         5.51 o                         
  -4  -1   9         24.28         31.53         6.29 o                         
  -3  -1   9       1607.26       1827.29        52.62 o                         
  -2  -1   9        391.77        426.15        23.80 o                         
  -1  -1   9         36.89         36.92         6.63 o                         
   0  -1   9        860.20       1017.67        26.13 o                         
   1  -1   9        384.24        424.96        23.25 o                         
   2  -1   9        300.19        228.88        18.14 o                         
   3  -1   9         32.29         47.06         8.92 o                         
   4  -1   9        137.10        113.03         5.47 o                         
   5  -1   9         33.07         33.57         2.22 o                         
   6  -1   9          3.11          2.36         1.01 o                         
   7  -1   9        190.32        216.66         6.84 o                         
   8  -1   9         61.17         65.40         4.29 o                         
   9  -1   9         21.03         27.18         3.12 o                         
 -10   0   9          9.40         12.67         1.21 o                         
  -9   0   9        317.17        364.89         8.05 o                         
  -8   0   9          0.04          0.49         1.17 o                         
  -7   0   9         50.68         48.26         4.67 o                         
  -6   0   9         47.73         39.97         3.30 o                         
  -5   0   9         13.78         17.07         2.06 o                         
  -4   0   9        457.10        540.52        26.13 o                         
  -3   0   9        316.33        342.71        25.74 o                         
  -2   0   9        154.99        155.59        11.97 o                         
  -1   0   9         83.15        100.41         9.23 o                         
   0   0   9       3407.14       3938.71        78.98 o                         
   1   0   9         84.06         89.24         6.69 o                         
   2   0   9       1736.18       1512.77       118.06 o                         
   3   0   9        190.12        223.03        24.73 o                         
   4   0   9         45.30         45.48         7.26 o                         
   5   0   9        393.68        361.55         9.28 o                         
   6   0   9         69.62         55.92         2.61 o                         
   7   0   9         12.43         15.89         2.19 o                         
   8   0   9         97.28         92.26         4.55 o                         
   9   0   9         54.21         47.42         4.84 o                         
  10   0   9         79.24         61.97         5.51 o                         
  -9   1   9         19.68         23.40         2.32 o                         
  -8   1   9          0.08          1.52         1.05 o                         
  -7   1   9        108.53         99.08         5.72 o                         
  -6   1   9        623.35        580.81        12.79 o                         
  -5   1   9         11.23          9.35         1.75 o                         
  -4   1   9        155.23        123.62        12.19 o                         
  -3   1   9         32.77         28.39         6.57 o                         
  -2   1   9       4082.98       4817.17       184.18 o                         
  -1   1   9       1837.38       2174.08        49.34 o                         
   0   1   9          5.92          6.69         1.54 o                         
   1   1   9        374.32        310.48        10.01 o                         
   2   1   9        542.24        525.43        13.67 o                         
   3   1   9        207.96        228.09        12.65 o                         
   4   1   9         76.30         57.16         6.56 o                         
   5   1   9        223.77        225.00         6.21 o                         
   6   1   9        475.16        474.55        18.18 o                         
   7   1   9        247.79        238.13        10.88 o                         
   8   1   9          0.00          0.48         1.01 o                         
   9   1   9        145.96        162.24         5.74 o                         
  10   1   9          6.78          6.89         1.36 o                         
  -9   2   9         34.40         28.18         2.14 o                         
  -8   2   9         12.47          7.00         1.37 o                         
  -7   2   9         40.42         36.37         3.57 o                         
  -6   2   9          0.26         -1.41         1.41 o                         
  -5   2   9        152.88        134.39         5.41 o                         
  -4   2   9       1090.40       1124.61        49.32 o                         
  -3   2   9       2702.65       3270.45       343.00 o                         
  -2   2   9        177.08        204.16        16.61 o                         
  -1   2   9        286.39        333.68        14.74 o                         
   0   2   9        289.78        268.68        11.15 o                         
   1   2   9         48.53         55.17         4.61 o                         
   2   2   9         99.91         69.73         4.82 o                         
   3   2   9        650.13        633.40        17.34 o                         
   4   2   9         15.56         17.25         3.43 o                         
   5   2   9        187.13        198.71         8.05 o                         
   6   2   9         77.47         72.80         5.53 o                         
   7   2   9        621.03        635.36        12.80 o                         
   8   2   9       2034.78       2079.75        22.33 o                         
   9   2   9        435.88        491.65        10.24 o                         
  10   2   9          2.64         -0.22         1.11 o                         
  -9   3   9          0.98          1.53         0.66 o                         
  -8   3   9        110.74         99.47         4.65 o                         
  -7   3   9        130.95        115.13         5.14 o                         
  -6   3   9        353.88        327.45        10.48 o                         
  -5   3   9         67.10         51.11         3.45 o                         
  -4   3   9        296.95        249.29         7.78 o                         
  -3   3   9        230.36        229.66        19.01 o                         
  -2   3   9        176.05        167.89        15.61 o                         
  -1   3   9         40.11         21.71         5.40 o                         
   0   3   9       1869.31       2244.61        53.44 o                         
   1   3   9        154.11        132.04         7.36 o                         
   2   3   9       2325.82       2190.79        49.70 o                         
   3   3   9         26.68         32.37         3.62 o                         
   4   3   9        522.24        499.72        19.87 o                         
   5   3   9        163.89        166.83        16.94 o                         
   6   3   9          1.39         -0.03         1.24 o                         
   7   3   9        378.05        387.67        12.20 o                         
   8   3   9         24.57         19.99         2.47 o                         
   9   3   9         42.72         40.48         2.73 o                         
  10   3   9        110.18        110.90         3.97 o                         
  -9   4   9          2.50          2.35         0.81 o                         
  -8   4   9         29.66         31.77         2.75 o                         
  -7   4   9        258.78        262.42         7.35 o                         
  -6   4   9        111.44         99.83         4.94 o                         
  -5   4   9         56.93         55.78         4.95 o                         
  -4   4   9          2.55          1.17         2.43 o                         
  -3   4   9          0.13         -1.41         1.92 o                         
  -2   4   9         12.95         13.80         5.01 o                         
  -1   4   9       1958.75       2099.06        52.85 o                         
   0   4   9        210.89        219.28        11.80 o                         
   1   4   9         40.29         39.66         5.93 o                         
   2   4   9         11.01         12.69         2.95 o                         
   3   4   9        614.55        773.50        28.83 o                         
   4   4   9          3.98          3.29         1.83 o                         
   5   4   9        283.04        249.55        12.68 o                         
   6   4   9         62.99         58.79         3.28 o                         
   7   4   9        108.29         95.42         4.80 o                         
   8   4   9         38.02         49.61         4.14 o                         
   9   4   9        383.21        387.66        10.58 o                         
  10   4   9         44.76         47.42         2.73 o                         
  11   4   9         43.33         35.90         3.13 o                         
  -8   5   9        110.56        142.23         6.54 o                         
  -7   5   9        113.55        117.83         5.04 o                         
  -6   5   9        379.10        335.46         7.95 o                         
  -5   5   9          5.88         11.00         1.60 o                         
  -4   5   9         44.25         42.58         3.14 o                         
  -3   5   9         60.31         61.87         3.41 o                         
  -2   5   9         27.49         35.50         7.26 o                         
  -1   5   9        661.50        727.20        33.02 o                         
   0   5   9       2091.70       2268.07        48.98 o                         
   1   5   9         15.97          8.13         3.75 o                         
   2   5   9       1590.79       1682.07        52.73 o                         
   3   5   9        759.12        813.89        30.61 o                         
   4   5   9          8.89         11.56         4.58 o                         
   5   5   9         42.87         32.58         4.97 o                         
   6   5   9         62.32         51.98         3.79 o                         
   7   5   9         64.25         74.03         4.56 o                         
   8   5   9         30.63         20.84         2.40 o                         
   9   5   9         30.94         26.28         2.62 o                         
  10   5   9        188.47        214.54         5.72 o                         
  11   5   9          2.35          1.89         0.94 o                         
  -8   6   9          2.02          1.83         1.27 o                         
  -7   6   9          3.50          1.62         2.91 o                         
  -6   6   9          0.01         -0.82         1.36 o                         
  -5   6   9         27.29         30.50         2.68 o                         
  -4   6   9         27.91         23.56         2.09 o                         
  -3   6   9         88.80         79.27         3.59 o                         
  -2   6   9        512.93        434.90        15.19 o                         
  -1   6   9         46.90         29.80         7.76 o                         
   0   6   9         78.49         65.09         7.96 o                         
   1   6   9        356.86        409.23        20.78 o                         
   2   6   9        902.31        967.61        34.40 o                         
   3   6   9         94.71         99.51        11.34 o                         
   4   6   9          2.24         -3.78         3.78 o                         
   5   6   9         12.24          7.57         3.01 o                         
   6   6   9        386.88        350.20        16.71 o                         
   7   6   9        198.30        169.20        11.56 o                         
   8   6   9        183.08        183.35         8.22 o                         
   9   6   9         19.48         21.45         2.37 o                         
  10   6   9        137.88        164.22         5.54 o                         
  11   6   9          4.48          2.31         0.90 o                         
  -7   7   9        134.41         24.68        70.50 o                         
  -6   7   9          8.17          4.78         1.59 o                         
  -5   7   9          0.78          1.71         1.14 o                         
  -4   7   9        469.17        524.08        10.82 o                         
  -3   7   9        349.02        324.34         7.57 o                         
  -2   7   9          2.08          2.13         1.04 o                         
  -1   7   9        436.94        407.04        11.31 o                         
   0   7   9          0.45         -1.03         5.15 o                         
   1   7   9        678.94        774.16        37.91 o                         
   2   7   9        259.60        275.93        23.13 o                         
   3   7   9        197.83        219.19        15.03 o                         
   4   7   9       1011.30        923.70        20.54 o                         
   5   7   9         14.02          9.43         2.30 o                         
   6   7   9         14.14         18.72         2.51 o                         
   7   7   9         49.82         55.55         5.56 o                         
   8   7   9        145.04        172.17         9.27 o                         
   9   7   9          0.02          2.40         1.34 o                         
  10   7   9        345.77        315.53         9.22 o                         
  11   7   9        310.68        281.73         8.85 o                         
  -7   8   9          5.14          1.65         1.40 o                         
  -6   8   9         16.92         16.40         4.80 o                         
  -5   8   9         24.07         25.12         3.26 o                         
  -4   8   9         55.85         69.95         4.05 o                         
  -3   8   9          2.91          1.32         1.35 o                         
  -2   8   9          0.15         -1.73         2.48 o                         
  -1   8   9         17.96         20.33         2.28 o                         
   0   8   9         13.16          8.10         1.82 o                         
   1   8   9        245.10        249.67        11.13 o                         
   2   8   9        571.17        541.11        16.26 o                         
   3   8   9        340.62        293.04        10.83 o                         
   4   8   9        398.96        324.63        17.49 o                         
   5   8   9         11.29          9.39         3.27 o                         
   6   8   9       2932.83       2770.31        53.68 o                         
   7   8   9          4.58          5.21         2.06 o                         
   8   8   9         27.53         21.15         3.43 o                         
   9   8   9        135.37        166.43         8.11 o                         
  10   8   9          1.65          1.51         0.81 o                         
  -6   9   9          0.04         -0.55         1.52 o                         
  -5   9   9         94.23         90.01         5.42 o                         
  -4   9   9          1.39          5.30         1.54 o                         
  -3   9   9         22.62         22.17         2.71 o                         
  -2   9   9        179.48        183.89         6.44 o                         
  -1   9   9         64.10         49.85         3.45 o                         
   0   9   9         11.24         16.68         3.43 o                         
   1   9   9          4.21          3.40         1.19 o                         
   2   9   9         56.89         52.09         5.34 o                         
   3   9   9        497.98        458.92        14.88 o                         
   4   9   9         43.28         36.15         3.42 o                         
   5   9   9          6.56          0.69         2.24 o                         
   6   9   9         94.36         84.31         6.36 o                         
   7   9   9       1641.32       1696.44        46.44 o                         
   8   9   9         87.69         77.75        11.63 o                         
   9   9   9         11.45         13.99         2.28 o                         
  10   9   9         16.12         13.78         2.07 o                         
  -5  10   9         60.28         65.16         4.72 o                         
  -4  10   9         10.22         13.03         1.79 o                         
  -3  10   9          1.35          0.11         1.10 o                         
  -2  10   9          6.05          8.76         1.92 o                         
  -1  10   9        385.68        397.49        10.54 o                         
   0  10   9         34.33         41.37         3.16 o                         
   1  10   9        358.36        305.52        16.59 o                         
   2  10   9        473.20        425.62        16.58 o                         
   3  10   9        460.45        428.76        18.42 o                         
   4  10   9         82.68         73.03         7.75 o                         
   5  10   9         28.89         40.98         4.91 o                         
   6  10   9          1.16          2.56         1.97 o                         
   7  10   9        127.24        138.70        12.86 o                         
   8  10   9         38.24         31.75         6.20 o                         
   9  10   9          9.55          4.45         1.56 o                         
  10  10   9         20.56         19.15         2.02 o                         
  -4  11   9         79.62         81.84         3.96 o                         
  -3  11   9         73.28         79.88         4.08 o                         
  -2  11   9          5.29          8.56         1.78 o                         
  -1  11   9        158.10        159.92         5.88 o                         
   0  11   9        562.25        604.38        14.00 o                         
   1  11   9        315.54        317.81        14.81 o                         
   2  11   9        276.52        274.32         9.27 o                         
   3  11   9       1561.67       1630.69        45.07 o                         
   4  11   9          4.57          6.80         4.27 o                         
   5  11   9         71.39         66.61         8.35 o                         
   6  11   9        518.83        556.53        24.13 o                         
   7  11   9        232.45        256.48        11.70 o                         
   8  11   9        280.78        256.14         7.74 o                         
   9  11   9          0.86         -0.42         1.15 o                         
  -3  12   9          1.85          0.43         0.56 o                         
  -2  12   9         33.33         36.25         2.38 o                         
  -1  12   9         81.09         86.19         4.39 o                         
   0  12   9         55.23         61.11         3.81 o                         
   1  12   9         46.93         50.81         3.49 o                         
   2  12   9          1.06          2.49         1.39 o                         
   3  12   9         43.87         29.00         5.24 o                         
   4  12   9         11.31         13.71         4.04 o                         
   5  12   9        126.62        142.59         8.58 o                         
   6  12   9          0.03          1.08         3.08 o                         
   7  12   9        104.65        122.94         7.39 o                         
   8  12   9        291.57        287.55        16.86 o                         
   9  12   9        181.19        193.55         9.15 o                         
  -2  13   9         24.92         21.67         1.88 o                         
  -1  13   9        212.64        231.24         9.74 o                         
   0  13   9         90.68         95.37         4.83 o                         
   1  13   9         95.71        100.22         4.97 o                         
   2  13   9          9.11         10.98         1.85 o                         
   3  13   9         43.19         34.92         4.60 o                         
   4  13   9          8.10          9.21         2.63 o                         
   5  13   9          0.97          2.56         2.19 o                         
   6  13   9          5.31          3.16         1.33 o                         
   7  13   9          0.28          0.69         0.87 o                         
   8  13   9        442.23        481.64        20.08 o                         
  -1  14   9          3.25          5.48         1.93 o                         
   0  14   9         14.48          9.75         1.95 o                         
   1  14   9          0.64          0.95         0.91 o                         
   2  14   9        244.41        214.83        33.47 o                         
   3  14   9        152.63        161.82        13.81 o                         
   4  14   9        126.65        152.92         7.38 o                         
   5  14   9        289.28        312.29        15.51 o                         
   6  14   9         47.18         54.12         6.10 o                         
   7  14   9        178.51        170.41         9.23 o                         
   2  15   9        291.23        271.82        11.30 o                         
   4  15   9         58.55         56.50         5.20 o                         
   5  15   9          7.30          5.96         1.83 o                         
  -4 -12  10        117.74        130.42         7.89 o                         
  -3 -12  10        254.81        232.13        11.11 o                         
  -2 -12  10          2.31          6.96         2.12 o                         
  -1 -12  10          0.14         -1.14         1.14 o                         
  -6 -11  10         15.34         14.48         2.81 o                         
  -5 -11  10        192.70        215.19        20.71 o                         
  -4 -11  10         12.63         14.85         2.45 o                         
  -3 -11  10          2.42          3.61         3.10 o                         
  -2 -11  10          4.70          3.03         2.70 o                         
  -1 -11  10          8.43         10.66         3.21 o                         
   0 -11  10         31.09         18.99         4.46 o                         
   1 -11  10        277.88        236.48         7.82 o                         
  -7 -10  10         19.80         17.54         3.40 o                         
  -6 -10  10          7.93          3.92         2.27 o                         
  -5 -10  10         19.91         17.79         3.21 o                         
  -4 -10  10         25.80         30.80         4.13 o                         
  -3 -10  10          4.94          5.25         1.98 o                         
  -2 -10  10        135.72        125.00        11.99 o                         
  -1 -10  10        207.42        208.85        16.06 o                         
   0 -10  10        189.38        154.48        41.31 o                         
   1 -10  10         70.36         85.54         6.16 o                         
   2 -10  10         79.21         65.76         9.51 o                         
   3 -10  10          1.04          1.56         1.07 o                         
  -7  -9  10        353.37        399.40        18.34 o                         
  -6  -9  10        210.99        215.40        11.31 o                         
  -5  -9  10        352.51        348.13        15.48 o                         
  -4  -9  10         69.00         64.22         6.43 o                         
  -3  -9  10          0.00          3.25         2.65 o                         
  -2  -9  10         46.16         61.40         6.45 o                         
  -1  -9  10          0.24          0.29         1.71 o                         
   0  -9  10         41.61         41.57         4.99 o                         
   1  -9  10        146.20        156.99         8.83 o                         
   2  -9  10        293.44        285.39         8.08 o                         
   3  -9  10        160.30        158.95         6.38 o                         
   4  -9  10         39.07         38.43         4.21 o                         
  -8  -8  10          0.25          1.00         1.02 o                         
  -7  -8  10         16.20         17.87         2.94 o                         
  -6  -8  10          0.12         -0.44         1.26 o                         
  -5  -8  10         19.76         19.33         4.05 o                         
  -4  -8  10        170.30        174.30        11.19 o                         
  -3  -8  10        131.27        120.08         9.26 o                         
  -2  -8  10        479.55        489.96        18.73 o                         
  -1  -8  10        397.65        404.43        16.91 o                         
   0  -8  10        191.28        206.32         9.40 o                         
   1  -8  10         78.08         78.70         5.70 o                         
   2  -8  10          2.54          2.19         1.39 o                         
   3  -8  10        434.93        479.71        12.06 o                         
   4  -8  10          0.11          1.31         1.34 o                         
   5  -8  10          4.22          4.63         1.03 o                         
  -9  -7  10         27.68         31.57         3.91 o                         
  -8  -7  10         49.87         66.34         5.21 o                         
  -7  -7  10         12.24         16.11         4.62 o                         
  -6  -7  10          4.60          5.19         2.67 o                         
  -5  -7  10         23.82         20.48         3.08 o                         
  -4  -7  10        680.09        676.88        28.81 o                         
  -3  -7  10        172.84        196.70        11.22 o                         
  -2  -7  10        735.80        816.60        28.31 o                         
  -1  -7  10       1624.59       1689.49        25.12 o                         
   0  -7  10       1694.00       1750.56        52.22 o                         
   1  -7  10        109.86        116.03         6.63 o                         
   2  -7  10         85.02         95.68         5.57 o                         
   3  -7  10          2.67          7.24         1.74 o                         
   4  -7  10          0.00          0.73         1.38 o                         
   5  -7  10         90.31         91.01         7.21 o                         
   6  -7  10          0.08          0.89         1.00 o                         
  -9  -6  10         21.40         17.48         3.49 o                         
  -8  -6  10          0.29         -1.55         1.55 o                         
  -7  -6  10         78.63         80.34         6.92 o                         
  -6  -6  10        108.61        115.44         7.25 o                         
  -5  -6  10       1106.65       1112.34        22.51 o                         
  -4  -6  10        657.25        666.50        26.84 o                         
  -3  -6  10        980.14        943.04        48.65 o                         
  -2  -6  10        503.35        522.36        18.62 o                         
  -1  -6  10        118.99        118.80         6.49 o                         
   0  -6  10        238.77        222.96         8.98 o                         
   1  -6  10       1886.54       1900.17        30.46 o                         
   2  -6  10        547.31        489.19        34.68 o                         
   3  -6  10          1.25          1.27         1.82 o                         
   4  -6  10          2.40          3.03         1.63 o                         
   5  -6  10         71.60         76.81         5.42 o                         
   6  -6  10         69.64         88.35         4.99 o                         
   7  -6  10          9.52          8.83         1.52 o                         
  -9  -5  10          2.58          2.00         2.70 o                         
  -8  -5  10        170.72        195.24        19.10 o                         
  -7  -5  10         16.69         17.06         3.69 o                         
  -6  -5  10        299.94        305.62        11.73 o                         
  -5  -5  10        266.83        259.28        10.12 o                         
  -4  -5  10        366.81        358.34        14.17 o                         
  -3  -5  10         21.36         21.98         2.13 o                         
  -2  -5  10        322.37        307.65        16.39 o                         
  -1  -5  10         26.37         36.84         3.58 o                         
   0  -5  10        689.51        704.31        17.66 o                         
   1  -5  10        482.03        469.55        18.33 o                         
   2  -5  10         19.96         26.62         3.76 o                         
   3  -5  10        114.18        118.33         6.48 o                         
   4  -5  10         27.12         24.28         3.52 o                         
   5  -5  10        232.78        253.09        10.25 o                         
   6  -5  10         37.55         41.19         3.46 o                         
   7  -5  10          9.92          6.07         1.91 o                         
 -10  -4  10         36.73         36.02         2.53 o                         
  -9  -4  10        328.11        344.62        32.82 o                         
  -8  -4  10          2.82          4.38         3.19 o                         
  -7  -4  10        118.69        136.12         7.86 o                         
  -6  -4  10        100.86         93.46         6.34 o                         
  -5  -4  10       1010.40        962.74        36.65 o                         
  -4  -4  10        344.27        313.93        13.69 o                         
  -3  -4  10        180.46        165.21         9.85 o                         
  -2  -4  10         59.02         53.17         4.26 o                         
  -1  -4  10         69.07         77.49         5.37 o                         
   0  -4  10        392.76        417.46        16.10 o                         
   1  -4  10          1.78          8.69         3.77 o                         
   2  -4  10         12.66          8.44         2.10 o                         
   3  -4  10         19.25         29.06         3.83 o                         
   4  -4  10        155.06        155.12        10.05 o                         
   5  -4  10         81.67         73.41         5.87 o                         
   6  -4  10        309.58        318.14         9.83 o                         
   7  -4  10         10.28         11.24         2.03 o                         
   8  -4  10        109.77        114.14         6.58 o                         
 -10  -3  10         79.71         89.50        12.96 o                         
  -9  -3  10         27.80         24.98         3.19 o                         
  -8  -3  10        117.68         96.99        20.27 o                         
  -7  -3  10         44.05         35.25         4.23 o                         
  -6  -3  10          2.19          1.76         3.99 o                         
  -5  -3  10        672.34        646.21        15.50 o                         
  -4  -3  10       1221.47       1143.77        19.62 o                         
  -3  -3  10        397.10        361.18        26.59 o                         
  -2  -3  10          0.01          1.84         2.25 o                         
  -1  -3  10       1733.71       1858.05        36.60 o                         
   0  -3  10        495.18        580.41        25.50 o                         
   1  -3  10        288.23        278.65        23.08 o                         
   2  -3  10        324.97        313.86        13.80 o                         
   3  -3  10        304.76        303.99         9.93 o                         
   4  -3  10        164.19        178.73         9.50 o                         
   5  -3  10         55.23         64.74         5.30 o                         
   6  -3  10        361.05        354.25         9.45 o                         
   7  -3  10        252.97        288.09        11.88 o                         
   8  -3  10        109.89        111.62         6.23 o                         
 -10  -2  10          5.69          5.13         1.52 o                         
  -9  -2  10         12.99         15.54         2.05 o                         
  -8  -2  10        292.82        261.09        25.06 o                         
  -7  -2  10         16.84          9.09         2.00 o                         
  -6  -2  10         33.20         28.56         3.58 o                         
  -5  -2  10        126.83        125.56         6.99 o                         
  -4  -2  10        550.27        529.90        21.07 o                         
  -3  -2  10          5.28          7.63         3.52 o                         
  -2  -2  10         56.78         82.74        11.39 o                         
  -1  -2  10        655.37        711.07        21.85 o                         
   0  -2  10          1.50          1.22         1.42 o                         
   1  -2  10        802.93        849.80        37.36 o                         
   2  -2  10         26.87         23.19         6.89 o                         
   3  -2  10        196.73        187.90         7.45 o                         
   4  -2  10          1.58          3.74         1.99 o                         
   5  -2  10        153.91        142.57         6.05 o                         
   6  -2  10        418.02        437.81        13.71 o                         
   7  -2  10         42.07         37.33         3.87 o                         
   8  -2  10         48.80         46.57         4.45 o                         
   9  -2  10        108.10         77.66         8.48 o                         
 -10  -1  10          5.85          4.96         1.40 o                         
  -9  -1  10          8.64          9.83         2.01 o                         
  -8  -1  10        113.79         92.71         4.86 o                         
  -7  -1  10        379.20        361.95        12.75 o                         
  -6  -1  10          6.77          5.55         1.55 o                         
  -5  -1  10        274.79        241.35         9.32 o                         
  -4  -1  10        124.56        102.24         6.33 o                         
  -3  -1  10        166.51        201.85        18.53 o                         
  -2  -1  10       1063.20       1242.39        42.87 o                         
  -1  -1  10         33.16         49.66         6.56 o                         
   0  -1  10        211.47        215.08        11.28 o                         
   1  -1  10       1659.91       1729.25        67.03 o                         
   2  -1  10        727.07        705.69        33.76 o                         
   3  -1  10        138.22        144.22        21.08 o                         
   4  -1  10         29.66         26.78         2.08 o                         
   5  -1  10        428.36        424.18        13.37 o                         
   6  -1  10         30.24         24.35         2.27 o                         
   7  -1  10         66.42         66.34         4.24 o                         
   8  -1  10         47.19         51.34         3.69 o                         
   9  -1  10         69.73         66.63         5.15 o                         
  -9   0  10          0.28          0.81         1.08 o                         
  -8   0  10        175.27        157.51         6.39 o                         
  -7   0  10        483.35        417.86        15.00 o                         
  -6   0  10          1.93         -1.64         1.71 o                         
  -5   0  10        449.21        396.62        14.05 o                         
  -4   0  10        133.99        124.57         7.46 o                         
  -3   0  10        111.51        105.85        13.21 o                         
  -2   0  10         12.03         19.77         4.58 o                         
  -1   0  10       2570.19       2964.27        62.34 o                         
   0   0  10        873.37        983.08        23.27 o                         
   1   0  10        711.24        837.44        27.11 o                         
   2   0  10         84.94         56.58        10.75 o                         
   3   0  10       1075.29        921.92        41.81 o                         
   4   0  10        654.30        548.84        10.87 o                         
   5   0  10         62.64         63.53         2.72 o                         
   6   0  10       1671.84       1650.78        54.75 o                         
   7   0  10          3.69          3.20         1.08 o                         
   8   0  10         87.20         92.23         5.18 o                         
   9   0  10         27.20         34.24         2.95 o                         
  -9   1  10          7.77         10.65         1.35 o                         
  -8   1  10         12.95         10.87         1.66 o                         
  -7   1  10          1.26         -0.34         1.35 o                         
  -6   1  10         99.21         80.91         4.84 o                         
  -5   1  10        491.79        433.77        11.02 o                         
  -4   1  10         51.28         40.47         5.65 o                         
  -3   1  10         37.75         49.48         8.76 o                         
  -2   1  10        193.52        183.86        16.23 o                         
  -1   1  10          4.68          2.65         2.29 o                         
   0   1  10        542.15        568.35        16.71 o                         
   1   1  10        192.20        261.94         9.87 o                         
   2   1  10        170.89        153.05        11.13 o                         
   3   1  10        804.24        763.99        37.82 o                         
   4   1  10        260.06        227.71        30.42 o                         
   5   1  10         16.21         13.39         1.43 o                         
   6   1  10         53.06         46.61         2.39 o                         
   7   1  10         53.23         49.64         2.98 o                         
   8   1  10        327.74        309.02         8.80 o                         
   9   1  10          9.20          4.34         1.88 o                         
  10   1  10         17.29         18.13         3.00 o                         
  -9   2  10         44.66         27.76        10.62 o                         
  -8   2  10        168.89        169.76         5.45 o                         
  -7   2  10         22.40         14.32         2.40 o                         
  -6   2  10       1269.75       1162.17        91.59 o                         
  -5   2  10       1404.48       1289.94        19.64 o                         
  -4   2  10       1576.23       1220.25        26.78 o                         
  -3   2  10        161.65        160.97        16.31 o                         
  -2   2  10        935.15       1267.23        73.60 o                         
  -1   2  10       2917.73       3094.45        56.37 o                         
   0   2  10        271.39        260.12         9.98 o                         
   1   2  10        319.94        302.42        10.34 o                         
   2   2  10         71.49         75.12         5.20 o                         
   3   2  10        349.15        320.10        14.12 o                         
   4   2  10          0.83         -3.29         3.29 o                         
   5   2  10          5.90          9.06         1.20 o                         
   6   2  10       2085.93       1997.05        71.18 o                         
   7   2  10          2.76          4.48         1.42 o                         
   8   2  10         32.92         37.05         3.19 o                         
   9   2  10         64.53         65.13         3.23 o                         
  10   2  10         35.51         35.70         3.01 o                         
  -9   3  10          4.06          5.47         1.24 o                         
  -8   3  10         23.15         19.98         2.57 o                         
  -7   3  10         51.97         50.96         3.36 o                         
  -6   3  10         98.78         79.68        10.61 o                         
  -5   3  10         66.46         75.14         4.23 o                         
  -4   3  10        605.67        570.94        15.90 o                         
  -3   3  10          2.28          4.10         3.04 o                         
  -2   3  10         59.03         65.29        10.01 o                         
  -1   3  10         22.24         31.59         6.68 o                         
   0   3  10        344.24        362.89        12.16 o                         
   1   3  10        651.38        633.68        23.87 o                         
   2   3  10        829.51        860.99        37.82 o                         
   3   3  10        558.94        490.54        14.97 o                         
   4   3  10        212.10        200.33        13.01 o                         
   5   3  10        737.43        670.81        13.50 o                         
   6   3  10        657.70        640.08        13.48 o                         
   7   3  10        279.67        293.07        10.03 o                         
   8   3  10         55.84         44.17         3.57 o                         
   9   3  10          7.90          7.46         1.40 o                         
  10   3  10         18.06         12.07         2.81 o                         
  -8   4  10          4.58          0.61         2.39 o                         
  -7   4  10          1.92          2.60         1.26 o                         
  -6   4  10         13.78          8.29         1.69 o                         
  -5   4  10        117.19         93.57         5.26 o                         
  -4   4  10        131.22        115.34         4.56 o                         
  -3   4  10         77.74         73.22         3.45 o                         
  -2   4  10         57.06         82.09        11.56 o                         
  -1   4  10        505.61        507.49        27.62 o                         
   0   4  10         60.91         55.88         6.34 o                         
   1   4  10       3350.43       4013.25       105.96 o                         
   2   4  10        480.83        499.47        24.71 o                         
   3   4  10          0.03          1.14         4.90 o                         
   4   4  10       2171.05       2136.37        52.68 o                         
   5   4  10        164.43        169.46         5.98 o                         
   6   4  10         14.65         14.53         1.65 o                         
   7   4  10          4.33          4.74         1.71 o                         
   8   4  10          4.56         -0.04         1.77 o                         
   9   4  10         10.67         11.22         1.61 o                         
  10   4  10         68.03         74.42         3.75 o                         
  -8   5  10         14.55         10.06         1.73 o                         
  -7   5  10         47.99         58.46         4.34 o                         
  -6   5  10         10.56          8.82         1.97 o                         
  -5   5  10         54.42         50.27         3.74 o                         
  -4   5  10        124.15        108.66         7.22 o                         
  -3   5  10        209.08        167.84         6.82 o                         
  -2   5  10         87.61         72.03         3.62 o                         
  -1   5  10        444.26        454.65        27.61 o                         
   0   5  10        548.09        547.46        23.81 o                         
   1   5  10       1559.54       1565.41        47.84 o                         
   2   5  10        243.41        243.45        17.12 o                         
   3   5  10          0.90          1.58         4.58 o                         
   4   5  10         40.12         44.03         7.64 o                         
   5   5  10       1044.38        968.20        31.40 o                         
   6   5  10        298.30        267.70         9.49 o                         
   7   5  10         19.72         21.10         2.74 o                         
   8   5  10        147.44        149.73         6.96 o                         
   9   5  10          0.41          0.61         1.20 o                         
  10   5  10        269.61        307.74        10.03 o                         
  -8   6  10         37.45         29.21         3.65 o                         
  -7   6  10         13.42         14.90         2.51 o                         
  -6   6  10         98.29         94.18         5.00 o                         
  -5   6  10        165.78        136.00         5.32 o                         
  -4   6  10        286.38        287.91         7.22 o                         
  -3   6  10        316.54        286.07         9.03 o                         
  -2   6  10        237.85        235.36         6.34 o                         
  -1   6  10         68.00         53.83         3.49 o                         
   0   6  10         37.73         16.01         5.91 o                         
   1   6  10        962.59        933.53        32.75 o                         
   2   6  10         66.22         89.87        10.97 o                         
   3   6  10       1122.26       1137.11        39.78 o
[truncated: 298,486 more chars]
